# Supplementary material for: Mapping Ethanol Tolerance in Budding Yeast Reveals High Genetic Variation in a Wild Isolate
Source: Front Genet. 2019 Nov 20;10:998. doi: 10.3389/fgene.2019.00998 (PMC6879558; doi:10.3389/fgene.2019.00998)
Supplement: Supplementary Data sheet 1 — Allele frequency estimates of all pools, for each of the 35k markers, for growth. [file DataSheet_1.xlsx]

## Sheet: Legend
S288.chromosome	reference genome chromosome
S288.Position	chromosome position
F6_rep1.SFrequency	Smoothed frequency of F6 pools
F6_rep2.SFrequency
F6_rep3.SFrequency
SETH_growth_1.Frequency	Smoothed frequency of growth pools
SETH_growth_2.Frequency
SETH_growth_3.Frequency
fse.combine	combined standard error
fpval	P-value
frnpval	-LOG10(P-value)
QTL no.	QTL number as defined based on log drop

## Sheet: Ethanol growth markers
S288.chromosome	S288.Position	F6_rep1.SFrequency	F6_rep2.SFrequency	F6_rep3.SFrequency	SETH_growth_1.Frequency	SETH_growth_2.Frequency	SETH_growth_3.Frequency	fse.combine	fpval	frnpval	QTL no.
1	9439	0.719308	0.759219	0.741158	0.853466	0.655133	0.710073	0.0385871	0.99302	0.00304196	0
1	9473	0.719303	0.75914	0.741086	0.853458	0.65509	0.710124	0.0385871	0.994082	0.00257772	0
1	9538	0.719294	0.75899	0.740949	0.853441	0.655008	0.71022	0.038587	0.996107	0.00169392	0
1	9910	0.719236	0.758134	0.740167	0.853336	0.654539	0.710758	0.0385866	0.992439	0.00329634	0
1	35631	0.704327	0.710717	0.702661	0.819418	0.630831	0.704598	0.0374061	0.740654	0.130384	0
1	35751	0.704199	0.710538	0.702551	0.819137	0.630754	0.704355	0.0373845	0.741756	0.129739	0
1	35818	0.704127	0.710438	0.70249	0.818979	0.630711	0.704219	0.0373724	0.742381	0.129373	0
1	36005	0.703926	0.710161	0.702321	0.818537	0.630591	0.703835	0.0373384	0.744164	0.128331	0
1	36048	0.703879	0.710097	0.702282	0.818434	0.630563	0.703746	0.0373305	0.744581	0.128088	0
1	36123	0.703798	0.709986	0.702215	0.818256	0.630516	0.70359	0.0373168	0.745317	0.127659	0
1	36160	0.703758	0.709931	0.702182	0.818168	0.630492	0.703513	0.0373101	0.745683	0.127446	0
1	36524	0.703359	0.709393	0.701858	0.817295	0.630262	0.702743	0.0372433	0.749404	0.125284	0
1	36898	0.702944	0.708844	0.701529	0.816386	0.630027	0.701932	0.0371743	0.753451	0.122945	0
1	37553	0.702202	0.707887	0.700966	0.814769	0.629622	0.700461	0.0370538	0.761101	0.118558	0
1	37595	0.702153	0.707826	0.700931	0.814664	0.629597	0.700364	0.0370461	0.761617	0.118264	0
1	39162	0.700298	0.70557	0.699644	0.810651	0.628657	0.696577	0.036769	0.783049	0.106211	0
1	40914	0.698012	0.702813	0.698131	0.805589	0.62698	0.69114	0.0364714	0.821021	0.0856455	0
1	42635	0.69557	0.699832	0.696574	0.799908	0.624497	0.684366	0.0360906	0.876726	0.0571362	0
1	44384	0.693036	0.696876	0.695163	0.79372	0.621772	0.676803	0.0356119	0.94612	0.0240538	0
1	44588	0.692744	0.696552	0.695021	0.792985	0.621471	0.675913	0.0355555	0.954762	0.020105	0
1	44675	0.69262	0.696416	0.694963	0.792671	0.621344	0.675534	0.0355317	0.95847	0.0184214	0
1	44891	0.692313	0.696083	0.694822	0.791891	0.621037	0.674595	0.035473	0.967728	0.0142465	0
1	45431	0.691555	0.695288	0.694504	0.789941	0.620313	0.672274	0.0353314	0.991104	0.00388076	0
1	45546	0.691396	0.695126	0.694443	0.789526	0.620169	0.671786	0.0353024	0.996107	0.00169394	0
1	45770	0.691089	0.694819	0.694331	0.78872	0.619899	0.670844	0.0352473	0.994141	0.00255215	0
1	45780	0.691075	0.694806	0.694327	0.788684	0.619887	0.670802	0.0352449	0.993705	0.00274238	0
1	47518	0.688833	0.692882	0.693849	0.782548	0.618445	0.664027	0.0348975	0.919779	0.0363167	0
1	47660	0.688664	0.692766	0.693845	0.782062	0.61839	0.663529	0.0348761	0.914037	0.0390361	0
1	47690	0.688629	0.692743	0.693844	0.78196	0.618379	0.663425	0.0348718	0.912833	0.0396087	0
1	49589	0.686643	0.691989	0.694415	0.775824	0.618876	0.657971	0.0346876	0.844765	0.0732639	0
1	49871	0.686398	0.692016	0.694608	0.774984	0.619171	0.657383	0.034674	0.836377	0.0775981	0
1	50024	0.686271	0.692046	0.694726	0.774538	0.619358	0.657092	0.0346678	0.832048	0.0798514	0
1	50204	0.686144	0.692117	0.694898	0.774009	0.61959	0.656774	0.0346613	0.826553	0.0827291	0
1	50432	0.68604	0.692281	0.69519	0.77332	0.619888	0.65641	0.0346539	0.818231	0.0871243	0
1	50456	0.686032	0.692303	0.695226	0.773247	0.619919	0.656374	0.0346531	0.817271	0.0876341	0
1	50498	0.68602	0.692343	0.69529	0.773117	0.619974	0.656312	0.0346519	0.815554	0.0885474	0
1	50660	0.685993	0.692524	0.695563	0.772613	0.62019	0.656087	0.0346474	0.808506	0.092317	0
1	50663	0.685993	0.692528	0.695568	0.772603	0.620194	0.656083	0.0346473	0.808369	0.0923905	0
1	51951	0.686651	0.695184	0.698951	0.768337	0.622077	0.654982	0.0346353	0.733415	0.13465	0
1	52164	0.686879	0.695797	0.699681	0.767604	0.622431	0.654909	0.0346383	0.718814	0.143384	0
1	55145	0.691345	0.706854	0.712125	0.757716	0.629693	0.656411	0.034822	0.52438	0.280354	0
1	55171	0.691381	0.706955	0.712235	0.75764	0.629782	0.65644	0.0348242	0.523133	0.281388	0
1	55213	0.691438	0.707117	0.712411	0.757517	0.629926	0.656489	0.0348277	0.521145	0.283041	0
1	55256	0.691496	0.707283	0.712592	0.757393	0.630075	0.656539	0.0348313	0.519145	0.284711	0
1	55327	0.691589	0.707555	0.712888	0.75719	0.630324	0.656623	0.0348373	0.51592	0.287417	0
1	55508	0.691817	0.708242	0.713632	0.756682	0.630978	0.656845	0.0348524	0.50815	0.294008	0
1	56351	0.692623	0.711232	0.71684	0.754543	0.6344	0.657991	0.0349207	0.481378	0.317514	0
1	56786	0.692831	0.712589	0.718274	0.753609	0.636428	0.658644	0.034955	0.474405	0.323851	0
1	56871	0.692853	0.712839	0.718536	0.753443	0.636848	0.658778	0.0349619	0.473623	0.324567	0
1	56878	0.692855	0.71286	0.718558	0.75343	0.636882	0.658789	0.0349624	0.473565	0.32462	0
1	56904	0.692861	0.712937	0.718638	0.753381	0.637013	0.658831	0.0349646	0.473361	0.324808	0
1	57041	0.692886	0.71334	0.719059	0.753135	0.637713	0.659058	0.0349763	0.472517	0.325582	0
1	57155	0.6929	0.713676	0.719409	0.752945	0.638313	0.659256	0.0349866	0.472113	0.325954	0
1	57320	0.692908	0.714163	0.719915	0.752696	0.639209	0.659557	0.0350025	0.472	0.326058	0
1	60198	0.69118	0.722452	0.728256	0.752372	0.659001	0.666955	0.0355708	0.551428	0.258511	0
1	60267	0.691103	0.72264	0.72844	0.752444	0.65955	0.667171	0.035592	0.555061	0.255659	0
1	60387	0.690967	0.722963	0.728757	0.752577	0.66051	0.667548	0.0356295	0.561554	0.250608	0
1	60774	0.690502	0.723989	0.72976	0.753069	0.663652	0.668787	0.0357564	0.583958	0.233618	0
1	60912	0.690328	0.724347	0.730109	0.753267	0.664787	0.669237	0.0358036	0.592471	0.227333	0
1	69603	0.679429	0.731736	0.737639	0.773888	0.727277	0.692085	0.0384559	0.700051	0.15487	0
1	69658	0.679416	0.731643	0.737562	0.773979	0.727463	0.692114	0.0384593	0.696934	0.156808	0
1	69675	0.679412	0.731614	0.737537	0.774007	0.727519	0.692123	0.0384603	0.695978	0.157404	0
1	69678	0.679412	0.731609	0.737533	0.774012	0.727529	0.692124	0.0384605	0.69581	0.157509	0
1	69731	0.679401	0.731516	0.737456	0.774097	0.727703	0.692149	0.0384636	0.692859	0.159355	0
1	69759	0.679395	0.731466	0.737414	0.774142	0.727794	0.692161	0.0384651	0.691303	0.160332	0
1	70024	0.679329	0.730972	0.736996	0.7746	0.728666	0.692289	0.0384793	0.67592	0.170105	0
1	70045	0.679323	0.730931	0.736961	0.774638	0.728736	0.6923	0.0384804	0.674653	0.17092	0
1	70071	0.679315	0.730881	0.736917	0.774687	0.728823	0.692313	0.0384817	0.673074	0.171937	0
1	70280	0.679245	0.730458	0.736552	0.775092	0.729531	0.692427	0.0384914	0.660024	0.18044	0
1	73976	0.677049	0.71984	0.726784	0.785163	0.742359	0.694686	0.0384588	0.393087	0.405511	0
1	73999	0.677037	0.71976	0.72671	0.785229	0.742429	0.694695	0.0384579	0.391581	0.407178	0
1	74047	0.677011	0.719592	0.726554	0.785366	0.742574	0.694712	0.0384559	0.388455	0.41066	0
1	74050	0.67701	0.719582	0.726544	0.785375	0.742583	0.694713	0.0384558	0.38826	0.410877	0
1	76368	0.67658	0.711086	0.718693	0.790797	0.747822	0.694522	0.0383332	0.27026	0.568219	0
1	76386	0.676585	0.711018	0.718631	0.790826	0.747845	0.69451	0.0383322	0.269623	0.569243	0
1	76417	0.676593	0.710901	0.718525	0.790875	0.747885	0.69449	0.0383305	0.268538	0.570995	0
1	76456	0.676605	0.710754	0.718391	0.790935	0.747934	0.694464	0.0383284	0.267191	0.573178	0
1	76496	0.676618	0.710604	0.718255	0.790996	0.747982	0.694436	0.0383262	0.265833	0.575391	0
1	76497	0.676618	0.7106	0.718251	0.790997	0.747983	0.694435	0.0383262	0.265799	0.575446	0
1	76999	0.676849	0.708711	0.716545	0.791636	0.748451	0.694002	0.0383006	0.250693	0.600858	0
1	77073	0.676893	0.708433	0.716295	0.791712	0.7485	0.693927	0.038297	0.248738	0.604257	0
1	77115	0.676917	0.708276	0.716154	0.791755	0.748527	0.693885	0.038295	0.247634	0.606189	0
1	77722	0.677267	0.706016	0.714121	0.792359	0.74892	0.693306	0.038267	0.232104	0.634317	0
1	77737	0.677275	0.70596	0.714071	0.792374	0.748929	0.693293	0.0382663	0.231731	0.635016	0
1	81442	0.679065	0.692873	0.702207	0.795315	0.75103	0.690981	0.0381582	0.15402	0.812422	0
1	82010	0.679294	0.690978	0.700477	0.795655	0.751311	0.690796	0.0381555	0.144552	0.839977	0
1	82076	0.67932	0.69076	0.700277	0.795692	0.751343	0.690777	0.0381555	0.143491	0.843176	0
1	82379	0.679438	0.689764	0.699366	0.79586	0.751489	0.690697	0.0381562	0.138722	0.857853	0
1	83613	0.679887	0.685802	0.69573	0.796457	0.752053	0.690488	0.0381722	0.120973	0.91731	0
1	84810	0.680283	0.682105	0.692322	0.796907	0.75256	0.690453	0.0381996	0.106059	0.974454	0
1	85480	0.68049	0.680101	0.690469	0.797104	0.752828	0.6905	0.0382184	0.0986007	1.00612	0
1	85691	0.680553	0.679479	0.689893	0.797158	0.752911	0.690525	0.0382248	0.0963756	1.01603	0
1	85751	0.680571	0.679303	0.68973	0.797172	0.752934	0.690532	0.0382267	0.0957533	1.01885	0
1	87241	0.680991	0.675062	0.685787	0.797434	0.753483	0.690834	0.0382771	0.0817003	1.08778	0
1	106165	0.687042	0.64571	0.657121	0.785009	0.758621	0.703042	0.0388065	0.0273978	1.56228	0
1	106764	0.687388	0.645635	0.656986	0.784171	0.758805	0.703372	0.0388071	0.027677	1.55788	0
1	107970	0.688153	0.645718	0.656924	0.782358	0.759181	0.703988	0.0388032	0.028652	1.54285	0
1	110856	0.690381	0.64726	0.657986	0.777254	0.760062	0.705254	0.0387626	0.0337084	1.47226	0
1	114075	0.693473	0.650992	0.660981	0.77046	0.760998	0.706365	0.0386657	0.0451462	1.34538	0
1	114102	0.693502	0.651031	0.661014	0.770399	0.761006	0.706373	0.0386647	0.0452755	1.34414	0
1	114112	0.693512	0.651046	0.661026	0.770376	0.761008	0.706376	0.0386643	0.0453236	1.34368	0
1	114133	0.693535	0.651077	0.661051	0.770328	0.761014	0.706382	0.0386635	0.0454248	1.34271	0
1	114148	0.69355	0.651099	0.661069	0.770294	0.761019	0.706387	0.0386629	0.0454973	1.34201	0
1	114227	0.693634	0.651216	0.661165	0.770114	0.761041	0.70641	0.0386599	0.0458826	1.33835	0
1	114258	0.693667	0.651262	0.661203	0.770043	0.761049	0.706419	0.0386587	0.0460353	1.33691	0
1	114353	0.693768	0.651404	0.661321	0.769826	0.761076	0.706448	0.038655	0.0465087	1.33247	0
1	130691	0.71677	0.692246	0.696341	0.725818	0.76433	0.709472	0.0383264	0.412313	0.384772	0
1	135325	0.724543	0.706546	0.708783	0.713371	0.764575	0.710335	0.0383919	0.674263	0.171171	0
1	137336	0.727972	0.712643	0.714098	0.708339	0.764559	0.710809	0.038304	0.800805	0.0964733	0
1	143085	0.737747	0.728848	0.728239	0.695844	0.764045	0.712678	0.0381061	0.845555	0.0728581	0
1	148886	0.747227	0.741933	0.739658	0.687155	0.762739	0.715628	0.037913	0.57787	0.23817	0
1	150303	0.749433	0.744423	0.741826	0.685789	0.762286	0.716554	0.0378934	0.531955	0.274125	0
1	151010	0.7506	0.745593	0.742833	0.685348	0.762175	0.717174	0.0378997	0.513285	0.289642	0
1	151332	0.751182	0.746132	0.743287	0.685249	0.762207	0.717544	0.0379109	0.506233	0.29565	0
1	151501	0.7515	0.746415	0.743525	0.685223	0.762244	0.71776	0.0379188	0.50288	0.298536	0
1	151502	0.751501	0.746417	0.743526	0.685223	0.762244	0.717762	0.0379189	0.502861	0.298552	0
1	151503	0.751503	0.746419	0.743528	0.685223	0.762244	0.717763	0.0379189	0.502842	0.298569	0
1	173222	0.813647	0.76807	0.755868	0.748734	0.814095	0.807084	0.0356092	0.762182	0.117941	0
1	192996	0.74839	0.694096	0.695481	0.676223	0.722761	0.796255	0.038478	0.619792	0.207754	0
1	193260	0.745708	0.692064	0.693953	0.672826	0.719228	0.794234	0.038339	0.635225	0.197073	0
1	193452	0.74372	0.690565	0.692828	0.670302	0.716609	0.792723	0.0381799	0.646565	0.189388	0
1	193500	0.743218	0.690188	0.692544	0.669664	0.715948	0.79234	0.0381336	0.649431	0.187467	0
1	194101	0.736758	0.685369	0.688936	0.661438	0.707442	0.787354	0.0374023	0.687265	0.162876	0
1	194104	0.736725	0.685344	0.688918	0.661396	0.707398	0.787328	0.0373982	0.687467	0.162748	0
1	194166	0.73604	0.684837	0.688539	0.660521	0.706497	0.786794	0.0373142	0.691664	0.160105	0
1	194169	0.736007	0.684812	0.68852	0.660479	0.706453	0.786768	0.0373101	0.691869	0.159976	0
1	194241	0.735207	0.684221	0.688079	0.659457	0.7054	0.786142	0.0372125	0.696836	0.156869	0
1	194290	0.734672	0.683836	0.687786	0.658775	0.70468	0.785743	0.037148	0.700254	0.154744	0
1	194475	0.732844	0.68271	0.686831	0.656479	0.701935	0.784704	0.0369389	0.713196	0.146791	0
1	194499	0.732628	0.682601	0.686725	0.656216	0.701575	0.78462	0.0369157	0.714877	0.145769	0
1	194626	0.731557	0.682158	0.686231	0.654962	0.699654	0.784357	0.0368068	0.723759	0.140406	0
1	194700	0.730986	0.682002	0.685997	0.654344	0.69852	0.784335	0.0367538	0.728917	0.137322	0
1	195459	0.726846	0.684237	0.685917	0.653568	0.686051	0.788086	0.0365293	0.779332	0.108278	0
1	195677	0.726017	0.685982	0.6867	0.655508	0.682099	0.789929	0.0365382	0.792491	0.101006	0
1	195872	0.725321	0.687882	0.687715	0.658182	0.678388	0.791624	0.0365665	0.803633	0.0949424	0
1	195910	0.725187	0.688286	0.687948	0.658812	0.677644	0.791949	0.0365741	0.805731	0.0938097	0
1	196198	0.724134	0.691667	0.690088	0.664796	0.671763	0.794234	0.0366554	0.820838	0.0857423	0
1	196248	0.723938	0.692306	0.690528	0.666061	0.670696	0.794582	0.0366736	0.823314	0.0844347	0
1	196284	0.723795	0.692775	0.690858	0.667015	0.669919	0.794821	0.0366876	0.825068	0.0835103	0
1	196564	0.722549	0.696636	0.693785	0.675704	0.663609	0.796252	0.0368172	0.837904	0.0768058	0
1	196587	0.722434	0.696968	0.694054	0.676521	0.663069	0.79633	0.0368295	0.838893	0.0762934	0
1	196623	0.72225	0.697493	0.694485	0.677832	0.662217	0.796438	0.0368492	0.840421	0.0755029	0
1	196647	0.722124	0.697845	0.694778	0.678728	0.661644	0.796501	0.0368626	0.841426	0.0749839	0
1	196805	0.721062	0.700024	0.696438	0.684792	0.657651	0.79559	0.0369119	0.853061	0.0690201	0
1	196861	0.720598	0.700724	0.696937	0.686976	0.656224	0.794739	0.0369145	0.858962	0.0660261	0
1	196864	0.720572	0.700761	0.696963	0.687093	0.656148	0.794687	0.0369145	0.859295	0.0658579	0
1	196884	0.720398	0.701001	0.697137	0.687876	0.65565	0.794325	0.0369141	0.861546	0.0647213	0
1	196891	0.720336	0.701084	0.697198	0.68815	0.655477	0.794192	0.0369139	0.862347	0.064318	0
1	196929	0.719994	0.701523	0.697527	0.689638	0.654562	0.79342	0.0369116	0.866777	0.0620925	0
1	196932	0.719966	0.701557	0.697553	0.689756	0.654491	0.793355	0.0369114	0.867132	0.061915	0
1	197024	0.719103	0.702541	0.698382	0.693353	0.652487	0.791178	0.0369028	0.87802	0.0564956	0
1	197120	0.718188	0.70345	0.699375	0.697073	0.650844	0.788612	0.0368969	0.888529	0.0513284	0
1	197123	0.71816	0.703477	0.699409	0.697188	0.650802	0.788529	0.0368969	0.888828	0.0511821	0
1	197225	0.717224	0.704303	0.700727	0.701061	0.649782	0.785688	0.0369048	0.897391	0.0470182	0
1	197236	0.717127	0.704383	0.70089	0.701472	0.649725	0.785384	0.0369069	0.898089	0.0466809	0
1	197266	0.71687	0.704594	0.701358	0.702586	0.649625	0.784566	0.0369144	0.89972	0.0458927	0
1	197344	0.716249	0.705084	0.702756	0.705425	0.649797	0.782537	0.0369469	0.901845	0.0448679	0
1	197350	0.716204	0.705118	0.702876	0.705639	0.649838	0.782389	0.0369503	0.901867	0.0448573	0
1	197392	0.71591	0.705341	0.703766	0.707125	0.650243	0.781395	0.0369783	0.901389	0.0450879	0
1	197428	0.71565	0.705497	0.704672	0.708359	0.650852	0.780614	0.0370109	0.899622	0.0459398	0
1	197459	0.715401	0.705598	0.7056	0.709384	0.651628	0.78	0.0370472	0.896823	0.0472933	0
1	197484	0.715186	0.705665	0.706434	0.710189	0.652406	0.779541	0.0370819	0.893804	0.0487578	0
1	197497	0.715071	0.705696	0.706895	0.7106	0.65286	0.779315	0.0371018	0.891991	0.0496393	0
1	197587	0.714248	0.705899	0.710451	0.713352	0.65676	0.777959	0.0372699	0.875819	0.0575854	0
1	197629	0.713874	0.706029	0.712243	0.714598	0.658923	0.777436	0.0373638	0.866724	0.0621193	0
1	197646	0.713729	0.706096	0.712975	0.715099	0.659841	0.777242	0.0374039	0.862875	0.0640519	0
1	197656	0.713647	0.706139	0.713406	0.715393	0.660389	0.777132	0.0374279	0.860581	0.0652085	0
1	197694	0.713354	0.706344	0.715031	0.716514	0.662514	0.77674	0.0375215	0.851737	0.0696945	0
1	197695	0.713347	0.706351	0.715073	0.716543	0.66257	0.77673	0.037524	0.851503	0.0698138	0
1	197758	0.712958	0.706862	0.717638	0.718422	0.666143	0.776162	0.0376827	0.836921	0.0773153	0
1	197760	0.712948	0.706883	0.717716	0.718483	0.666255	0.776146	0.0376877	0.83647	0.0775498	0
1	197765	0.712924	0.706935	0.717908	0.718634	0.666536	0.776104	0.0377002	0.835345	0.0781343	0
1	197770	0.712901	0.706989	0.718098	0.718786	0.666816	0.776064	0.0377127	0.834227	0.0787158	0
1	197772	0.712892	0.707011	0.718173	0.718847	0.666928	0.776047	0.0377176	0.833782	0.0789476	0
1	197783	0.712846	0.707138	0.718582	0.719183	0.667539	0.775959	0.0377448	0.831357	0.0802124	0
1	197791	0.712822	0.70724	0.71888	0.719448	0.66799	0.775902	0.0377656	0.829504	0.0811814	0
1	197811	0.712825	0.70755	0.719655	0.720271	0.669185	0.775808	0.0378252	0.824022	0.0840611	0
1	197813	0.71283	0.707584	0.719735	0.720364	0.669309	0.775802	0.0378317	0.823413	0.0843825	0
1	197819	0.712849	0.707693	0.719976	0.720658	0.669687	0.775789	0.0378517	0.821522	0.0853807	0
1	197825	0.712874	0.707807	0.72022	0.720968	0.670072	0.77578	0.0378725	0.819544	0.086428	0
1	197873	0.71328	0.708882	0.722226	0.723937	0.673337	0.775865	0.0380522	0.801148	0.0962875	0
1	197890	0.71349	0.709312	0.72294	0.725138	0.674543	0.775944	0.0381169	0.793844	0.100265	0
1	197908	0.713737	0.709783	0.723685	0.726455	0.675827	0.776044	0.0381837	0.785862	0.104654	0
1	197921	0.713926	0.710129	0.72421	0.727422	0.676753	0.776123	0.0382297	0.780011	0.107899	0
1	197983	0.714841	0.711724	0.72646	0.731878	0.680977	0.77648	0.0384039	0.752645	0.12341	0
1	198013	0.715221	0.712393	0.727321	0.733727	0.682798	0.776579	0.0384549	0.740757	0.130324	0
1	198022	0.715317	0.712572	0.727541	0.734216	0.683302	0.776591	0.038466	0.737491	0.132244	0
1	198027	0.715367	0.712666	0.727655	0.734472	0.683573	0.776594	0.0384714	0.735747	0.133272	0
1	198118	0.715517	0.713508	0.728437	0.736531	0.686957	0.775945	0.0385047	0.716358	0.14487	0
1	198168	0.714734	0.71301	0.727558	0.734789	0.68718	0.774798	0.0384888	0.719512	0.142962	0
1	198190	0.71421	0.712594	0.726893	0.733416	0.686929	0.77413	0.0384687	0.723833	0.140362	0
1	198215	0.713598	0.7121	0.726053	0.731744	0.686555	0.773348	0.0384362	0.729347	0.137066	0
1	198232	0.713169	0.711747	0.725427	0.730529	0.686242	0.7728	0.0384073	0.733512	0.134593	0
1	198244	0.712858	0.711487	0.724957	0.729629	0.68599	0.772404	0.0383831	0.736674	0.132725	0
1	198252	0.712647	0.711309	0.724631	0.729008	0.685808	0.772135	0.0383651	0.73889	0.13142	0
1	198253	0.71262	0.711286	0.724589	0.728929	0.685784	0.772101	0.0383627	0.739174	0.131254	0
1	198259	0.71246	0.711149	0.724336	0.728451	0.685638	0.771896	0.038348	0.740904	0.130238	0
1	198267	0.712242	0.710962	0.723989	0.727797	0.685432	0.77162	0.038327	0.743294	0.128839	0
1	198279	0.711908	0.710673	0.723447	0.726781	0.685099	0.771196	0.0382923	0.747063	0.126643	0
1	198287	0.71168	0.710473	0.723071	0.72608	0.684861	0.770908	0.0382669	0.749703	0.125111	0
1	198331	0.710341	0.709267	0.720786	0.721842	0.683297	0.769228	0.0380865	0.766211	0.115652	0
1	198351	0.709678	0.70865	0.719619	0.719684	0.682435	0.768404	0.0379777	0.774938	0.110733	0
1	198398	0.707961	0.707003	0.716533	0.713963	0.679999	0.766298	0.0376514	0.799001	0.0974524	0
1	198448	0.705849	0.704897	0.712682	0.706755	0.676716	0.763754	0.0372083	0.831177	0.0803066	0
1	198456	0.70548	0.704522	0.712008	0.705484	0.676119	0.763315	0.0371317	0.837064	0.0772412	0
1	198490	0.703807	0.702799	0.708955	0.699691	0.673349	0.761338	0.0368075	0.864698	0.0631356	0
1	198533	0.701469	0.700341	0.704677	0.69152	0.669336	0.758604	0.0364429	0.905539	0.0430928	0
1	198536	0.701298	0.700159	0.704362	0.690919	0.669036	0.758405	0.0364144	0.908602	0.0416264	0
1	198560	0.69989	0.698657	0.701769	0.685959	0.666552	0.756772	0.0361608	0.934118	0.0295983	0
1	198562	0.699769	0.698528	0.701547	0.685534	0.666337	0.756633	0.0361378	0.936328	0.0285721	0
1	198568	0.699406	0.698138	0.700875	0.684249	0.665688	0.756212	0.0360673	0.943037	0.0254715	0
1	198586	0.698291	0.696937	0.69881	0.680299	0.663683	0.754926	0.0358445	0.96389	0.0159727	0
1	198605	0.697076	0.695623	0.696552	0.675976	0.661472	0.753528	0.0355977	0.987112	0.0056334	0
1	198619	0.696156	0.694624	0.694837	0.672693	0.659782	0.752473	0.0354143	0.994968	0.00219073	0
1	198620	0.69609	0.694552	0.694713	0.672455	0.659659	0.752397	0.0354013	0.993662	0.00276122	0
1	198623	0.69589	0.694334	0.694339	0.67174	0.659289	0.752167	0.0353625	0.989723	0.00448636	0
1	198628	0.695554	0.693969	0.693712	0.670539	0.658668	0.751783	0.0352984	0.983088	0.00740744	0
1	198648	0.694186	0.692476	0.691148	0.665631	0.656119	0.750219	0.035055	0.955706	0.0196759	0
1	198652	0.693908	0.692172	0.690625	0.664629	0.655597	0.749902	0.0350099	0.950073	0.0222432	0
1	198657	0.693558	0.691788	0.689966	0.663369	0.654939	0.749502	0.0349558	0.942962	0.025506	0
1	198664	0.693063	0.691247	0.689035	0.661586	0.654006	0.748938	0.0348848	0.932881	0.0301738	0
1	198675	0.692277	0.690384	0.687551	0.658746	0.652517	0.748042	0.0347868	0.916764	0.0377423	0
1	198676	0.692204	0.690305	0.687415	0.658486	0.65238	0.74796	0.0347789	0.915285	0.0384435	0
1	198677	0.692132	0.690226	0.687279	0.658225	0.652243	0.747878	0.0347711	0.913808	0.0391452	0
1	198707	0.689957	0.687831	0.683208	0.650477	0.648144	0.745402	0.0346345	0.870232	0.0603649	0
1	198713	0.689519	0.687347	0.682397	0.64894	0.647326	0.744903	0.0346284	0.861726	0.0646306	0
1	202663	0.623756	0.601213	0.609759	0.567	0.518486	0.641811	0.0429905	0.404849	0.392707	0
1	202664	0.623905	0.601396	0.609928	0.567203	0.518639	0.641961	0.042967	0.40462	0.392952	0
1	202692	0.628116	0.606581	0.614718	0.572925	0.522981	0.646243	0.0421665	0.396461	0.401799	0
1	202713	0.631346	0.610561	0.618377	0.577271	0.526307	0.649531	0.0414473	0.388722	0.410361	0
1	202718	0.632124	0.611521	0.619257	0.578313	0.527108	0.650324	0.04127	0.386767	0.412551	0
1	202724	0.633063	0.612678	0.620317	0.579567	0.528073	0.651281	0.0410569	0.384396	0.415221	0
1	202727	0.633534	0.613259	0.620849	0.580195	0.528558	0.651761	0.0409508	0.383206	0.416568	0
1	202732	0.634322	0.614231	0.621738	0.581244	0.529369	0.652565	0.0407753	0.381226	0.418818	0
1	202763	0.639288	0.620359	0.627325	0.58781	0.53447	0.657633	0.0397508	0.369324	0.432592	0
1	202801	0.645561	0.62811	0.634348	0.595999	0.540906	0.664048	0.0386051	0.35525	0.449465	0
1	202825	0.649631	0.633143	0.638884	0.60125	0.545075	0.668216	0.0379419	0.346677	0.460075	0
1	202953	0.672761	0.661813	0.664398	0.630292	0.568685	0.691994	0.034996	0.30362	0.51767	0
1	202957	0.673523	0.662759	0.665231	0.631228	0.56946	0.692779	0.0349457	0.302725	0.518951	0
1	202977	0.677353	0.667514	0.66942	0.635931	0.57336	0.696727	0.034708	0.298426	0.525164	0
1	203049	0.691435	0.684999	0.68482	0.653201	0.587713	0.711255	0.0344242	0.290841	0.536345	0
1	203105	0.702707	0.698995	0.697142	0.667004	0.599219	0.722895	0.0346714	0.291461	0.535419	0
1	203111	0.703931	0.700516	0.69848	0.668502	0.600469	0.724159	0.0347242	0.291891	0.534779	0
1	203180	0.718241	0.718284	0.714117	0.685999	0.615098	0.738949	0.034959	0.291642	0.535149	0
1	203181	0.718452	0.718545	0.714347	0.686257	0.615314	0.739167	0.0349615	0.291626	0.535174	0
1	203214	0.725448	0.727233	0.721991	0.694804	0.622474	0.746403	0.0352678	0.294161	0.531414	0
1	203215	0.725662	0.727498	0.722225	0.695065	0.622693	0.746624	0.0352833	0.294322	0.531177	0
1	203222	0.727159	0.729357	0.72386	0.696893	0.624226	0.748172	0.0353985	0.295541	0.529382	0
1	203283	0.740391	0.745788	0.738314	0.713043	0.637784	0.761867	0.0365524	0.307954	0.511515	0
1	203301	0.744359	0.750715	0.742647	0.717884	0.641854	0.765975	0.0368376	0.310802	0.507517	0
1	203313	0.747021	0.754019	0.745553	0.72113	0.644584	0.768731	0.0370256	0.312658	0.504931	0
1	203349	0.755082	0.764029	0.754356	0.730958	0.652856	0.777081	0.0378117	0.321009	0.493483	0
1	203386	0.763487	0.774466	0.763534	0.741202	0.661489	0.785791	0.0384992	0.32787	0.484299	0
2	9432	0.392703	0.321795	0.322295	0.344842	0.267487	0.347112	0.0373367	0.489822	0.309962	0
2	9560	0.392427	0.32192	0.32234	0.344486	0.267728	0.346728	0.0373213	0.487444	0.312075	0
2	9679	0.39217	0.322033	0.32238	0.344154	0.267949	0.346371	0.0373069	0.485243	0.314041	0
2	9688	0.39215	0.322041	0.322382	0.344129	0.267965	0.346344	0.0373058	0.485077	0.314189	0
2	9832	0.391837	0.322175	0.322427	0.343725	0.268229	0.345911	0.037288	0.482425	0.31657	0
2	9859	0.391779	0.322199	0.322435	0.343649	0.268277	0.34583	0.0372847	0.48193	0.317016	0
2	9932	0.391619	0.322265	0.322456	0.343443	0.268409	0.345611	0.0372756	0.480591	0.318224	0
2	10136	0.391172	0.322444	0.32251	0.342866	0.26877	0.344998	0.0372497	0.476866	0.321603	0
2	10210	0.391009	0.322507	0.322528	0.342655	0.268898	0.344775	0.0372401	0.475521	0.322831	0
2	10401	0.390586	0.322664	0.322569	0.342107	0.269224	0.3442	0.0372151	0.472061	0.326002	0
2	10463	0.390448	0.322714	0.322581	0.341929	0.269328	0.344013	0.0372069	0.470941	0.327033	0
2	10572	0.390204	0.322799	0.322601	0.341613	0.269509	0.343684	0.0371923	0.468978	0.328847	0
2	10621	0.390095	0.322837	0.322609	0.341472	0.26959	0.343536	0.0371857	0.468099	0.329663	0
2	10627	0.390081	0.322842	0.322611	0.341454	0.2696	0.343518	0.0371849	0.467991	0.329762	0
2	10674	0.389977	0.322878	0.322619	0.34132	0.269677	0.343377	0.0371786	0.467151	0.330543	0
2	10708	0.389902	0.322905	0.322625	0.341222	0.269734	0.343276	0.0371741	0.466544	0.331107	0
2	10783	0.389737	0.322964	0.322639	0.341009	0.269857	0.343052	0.0371641	0.46521	0.332351	0
2	10795	0.38971	0.322973	0.322641	0.340975	0.269877	0.343016	0.0371625	0.464997	0.332549	0
2	10801	0.389697	0.322978	0.322643	0.340958	0.269887	0.342998	0.0371617	0.464891	0.332649	0
2	10810	0.389677	0.322985	0.322644	0.340932	0.269902	0.342971	0.0371605	0.464732	0.332798	0
2	10862	0.389563	0.323025	0.322654	0.340784	0.269987	0.342816	0.0371536	0.463811	0.333659	0
2	10919	0.389438	0.323069	0.322663	0.340622	0.27008	0.342646	0.0371459	0.462804	0.334603	0
2	10943	0.389385	0.323087	0.322667	0.340553	0.270119	0.342575	0.0371427	0.462381	0.335	0
2	11039	0.389171	0.323158	0.322681	0.340278	0.270272	0.342288	0.0371296	0.46069	0.336592	0
2	11052	0.389142	0.323167	0.322683	0.34024	0.270293	0.342249	0.0371279	0.460461	0.336807	0
2	11360	0.388458	0.323386	0.322721	0.339355	0.270775	0.341331	0.0370855	0.455087	0.341906	0
2	11361	0.388456	0.323387	0.322721	0.339352	0.270776	0.341328	0.0370854	0.45507	0.341922	0
2	11416	0.388334	0.323425	0.322728	0.339195	0.270861	0.341165	0.0370778	0.454119	0.34283	0
2	11435	0.388292	0.323438	0.32273	0.33914	0.270891	0.341109	0.0370752	0.453791	0.343144	0
2	11470	0.388215	0.323462	0.322733	0.33904	0.270944	0.341005	0.0370704	0.453188	0.343722	0
2	11545	0.388049	0.323514	0.322741	0.338826	0.271059	0.340783	0.03706	0.451899	0.344959	0
2	11687	0.387736	0.32361	0.322755	0.338421	0.271274	0.340364	0.0370403	0.449471	0.347298	0
2	11738	0.387623	0.323644	0.32276	0.338276	0.271351	0.340214	0.0370332	0.448604	0.348137	0
2	11749	0.387599	0.323651	0.322761	0.338245	0.271368	0.340182	0.0370317	0.448417	0.348318	0
2	11855	0.387365	0.32372	0.322769	0.337943	0.271525	0.33987	0.0370169	0.446621	0.350061	0
2	12122	0.386775	0.323888	0.322785	0.337181	0.271915	0.339087	0.0369795	0.442137	0.354444	0
2	12208	0.386585	0.323941	0.322789	0.336936	0.272038	0.338835	0.0369673	0.440704	0.355853	0
2	12257	0.386476	0.32397	0.32279	0.336796	0.272107	0.338691	0.0369604	0.43989	0.356656	0
2	12485	0.385971	0.324102	0.322794	0.336144	0.272426	0.338025	0.0369279	0.436129	0.360385	0
2	12511	0.385913	0.324116	0.322794	0.336069	0.272462	0.337949	0.0369242	0.435703	0.36081	0
2	12728	0.385433	0.324236	0.322793	0.335449	0.272757	0.337318	0.0368932	0.432167	0.364348	0
2	12839	0.385188	0.324295	0.322791	0.335133	0.272906	0.336997	0.0368773	0.430374	0.366154	0
2	13061	0.384699	0.324411	0.322785	0.334503	0.273199	0.336356	0.0368455	0.42682	0.369755	0
2	13169	0.384462	0.324466	0.322782	0.334198	0.273339	0.336046	0.0368301	0.425107	0.371501	0
2	13184	0.384429	0.324473	0.322781	0.334155	0.273359	0.336003	0.0368279	0.42487	0.371744	0
2	13189	0.384418	0.324476	0.322781	0.334141	0.273365	0.335988	0.0368272	0.424791	0.371824	0
2	13217	0.384357	0.32449	0.32278	0.334063	0.273402	0.335908	0.0368232	0.42435	0.372276	0
2	13313	0.384146	0.324538	0.322775	0.333792	0.273525	0.335634	0.0368095	0.422839	0.373825	0
2	13609	0.383497	0.324677	0.322755	0.332957	0.273895	0.334788	0.0367671	0.418224	0.378591	0
2	14472	0.381595	0.325017	0.322642	0.330513	0.274892	0.332338	0.0366423	0.405141	0.392394	0
2	15222	0.379946	0.325244	0.322487	0.328397	0.275669	0.330237	0.0365343	0.394253	0.404225	0
2	15234	0.379919	0.325247	0.322485	0.328363	0.275681	0.330203	0.0365326	0.394082	0.404413	0
2	15433	0.379484	0.325297	0.322436	0.327805	0.275874	0.329652	0.0365043	0.391276	0.407517	0
2	15830	0.378619	0.325388	0.322332	0.326699	0.276246	0.32856	0.0364486	0.385781	0.413659	0
2	15835	0.378608	0.325389	0.322331	0.326685	0.276251	0.328546	0.0364479	0.385713	0.413736	0
2	15880	0.37851	0.325399	0.322319	0.32656	0.276292	0.328423	0.0364417	0.385099	0.414428	0
2	16530	0.377112	0.325519	0.322129	0.324776	0.27686	0.326665	0.0363533	0.376444	0.424299	0
2	16749	0.376646	0.325553	0.322062	0.324183	0.277042	0.326081	0.0363244	0.373619	0.427571	0
2	17470	0.37514	0.325648	0.32183	0.322271	0.277613	0.324193	0.0362333	0.364651	0.438123	0
2	17502	0.375074	0.325652	0.321819	0.322188	0.277637	0.324111	0.0362294	0.364265	0.438583	0
2	17571	0.374931	0.325659	0.321796	0.322007	0.277689	0.323932	0.036221	0.363431	0.439578	0
2	17715	0.374633	0.325671	0.321745	0.321629	0.277793	0.323559	0.0362034	0.361692	0.441661	0
2	18082	0.373866	0.325685	0.321598	0.320653	0.278035	0.3226	0.0361583	0.357262	0.447013	0
2	18175	0.373671	0.325685	0.321557	0.320403	0.278091	0.322355	0.0361469	0.356142	0.448377	0
2	18513	0.372956	0.325671	0.321398	0.319489	0.27828	0.321462	0.0361055	0.352082	0.453356	0
2	19455	0.370938	0.325539	0.32087	0.316892	0.278677	0.318947	0.0359937	0.340945	0.467316	0
2	19466	0.370914	0.325537	0.320863	0.316862	0.27868	0.318918	0.0359925	0.340817	0.467479	0
2	19967	0.369831	0.325414	0.320536	0.315462	0.27882	0.317572	0.0359393	0.335093	0.474835	0
2	24209	0.36089	0.323379	0.316991	0.303929	0.278622	0.306644	0.0355491	0.293346	0.53262	0
2	25345	0.358724	0.322676	0.315965	0.301202	0.278331	0.304074	0.0354662	0.284993	0.545166	0
2	26500	0.356696	0.321961	0.314964	0.298714	0.278019	0.301719	0.0353935	0.278074	0.555839	0
2	57536	0.332443	0.298319	0.295646	0.30477	0.218077	0.393887	0.0371883	0.930901	0.0310966	0
2	58957	0.330641	0.296266	0.294041	0.305219	0.214795	0.40018	0.0373496	0.994623	0.00234132	0
2	59164	0.330359	0.295954	0.293794	0.305263	0.214327	0.401073	0.0373727	0.996048	0.00171952	0
2	59191	0.330322	0.295913	0.293762	0.305268	0.214266	0.401189	0.0373757	0.994831	0.00225057	0
2	59383	0.330055	0.295621	0.29353	0.305303	0.213835	0.402012	0.0373968	0.986173	0.00604692	0
2	67007	0.315152	0.281497	0.281615	0.30164	0.199311	0.428571	0.0378068	0.651323	0.186204	0
2	67239	0.314547	0.280983	0.28116	0.301344	0.198967	0.429142	0.0378022	0.641754	0.192631	0
2	68834	0.310112	0.277301	0.277864	0.298955	0.196797	0.432591	0.0377441	0.577554	0.238408	0
2	69772	0.307268	0.275012	0.275785	0.29725	0.195687	0.43421	0.0376909	0.541236	0.266614	0
2	71431	0.301785	0.270729	0.27184	0.293649	0.194048	0.436267	0.0375756	0.480056	0.318708	0
2	72663	0.297321	0.267349	0.26868	0.290465	0.193116	0.437081	0.0374892	0.437554	0.358968	0
2	73337	0.294732	0.265425	0.266864	0.288529	0.192715	0.437253	0.0374499	0.415523	0.381405	0
2	73354	0.294665	0.265375	0.266818	0.288478	0.192706	0.437255	0.0374491	0.414979	0.381974	0
2	73448	0.294295	0.265096	0.266552	0.288195	0.19266	0.437245	0.0374441	0.411987	0.385116	0
2	73470	0.294208	0.265029	0.266489	0.288127	0.192651	0.437239	0.0374429	0.41129	0.385851	0
2	73697	0.293302	0.264309	0.265802	0.287417	0.192569	0.437095	0.0374301	0.404196	0.393408	0
2	73758	0.293057	0.264109	0.26561	0.287222	0.192552	0.437035	0.0374267	0.402322	0.395426	0
2	73871	0.292601	0.263731	0.265248	0.286856	0.192525	0.436903	0.0374204	0.398893	0.399143	0
2	73943	0.29231	0.263487	0.265014	0.28662	0.192511	0.436807	0.0374165	0.396737	0.401497	0
2	74102	0.291665	0.262941	0.264491	0.286093	0.192485	0.436569	0.0374076	0.39206	0.406648	0
2	74189	0.291313	0.262641	0.264202	0.285803	0.192474	0.436426	0.0374028	0.389552	0.409434	0
2	74688	0.2893	0.260949	0.262583	0.284123	0.192419	0.435559	0.0373776	0.376001	0.424811	0
2	74853	0.288644	0.260422	0.262082	0.283571	0.192394	0.435296	0.0373703	0.371865	0.429615	0
2	74920	0.288379	0.260211	0.261881	0.283347	0.192383	0.43519	0.0373673	0.370226	0.431533	0
2	75564	0.285794	0.257962	0.259732	0.281078	0.192449	0.433563	0.0373305	0.354918	0.449872	0
2	76187	0.283243	0.255474	0.257338	0.278709	0.192752	0.431087	0.0372818	0.341026	0.467213	0
2	76203	0.283177	0.255407	0.257274	0.278646	0.192762	0.431013	0.0372804	0.340683	0.46765	0
2	76212	0.28314	0.255369	0.257237	0.278611	0.192768	0.430972	0.0372796	0.34049	0.467895	0
2	76314	0.282719	0.254938	0.256821	0.278208	0.192837	0.43049	0.0372703	0.338323	0.470669	0
2	76824	0.280602	0.252715	0.254675	0.276143	0.193248	0.42783	0.0372195	0.327955	0.484185	0
2	76869	0.280414	0.252515	0.254481	0.275957	0.193288	0.427577	0.0372146	0.32708	0.485346	0
2	76947	0.280089	0.252166	0.254144	0.275634	0.19336	0.427133	0.037206	0.325579	0.487344	0
2	78688	0.272845	0.244353	0.246609	0.268122	0.195225	0.415907	0.0369701	0.297924	0.525894	0
2	79164	0.270897	0.242367	0.244708	0.266024	0.19573	0.412705	0.0368923	0.29257	0.53377	0
2	79440	0.269779	0.241279	0.243672	0.264811	0.196002	0.410887	0.0368452	0.289958	0.537665	0
2	80202	0.266426	0.238206	0.240848	0.261237	0.196405	0.405465	0.0366852	0.28516	0.544911	0
2	80748	0.263698	0.235842	0.238781	0.258405	0.196323	0.401037	0.0365349	0.283932	0.546785	0
2	83698	0.245261	0.221456	0.227385	0.239873	0.191615	0.370521	0.0352669	0.30777	0.511774	0
2	86808	0.221895	0.205414	0.216067	0.216309	0.182006	0.329815	0.0327403	0.388191	0.410955	0
2	87293	0.218147	0.203021	0.214469	0.212435	0.180366	0.323	0.0324128	0.409708	0.387526	0
2	88312	0.210342	0.198208	0.21132	0.204226	0.176973	0.30847	0.0319714	0.466778	0.33089	0
2	88322	0.210266	0.198163	0.211291	0.204145	0.176941	0.308327	0.0319672	0.467398	0.330313	0
2	89547	0.20118	0.19289	0.207955	0.194269	0.173151	0.290693	0.0315411	0.553346	0.257003	0
2	93811	0.175538	0.181411	0.201489	0.162128	0.166252	0.232215	0.0314915	0.981781	0.00798527	0
2	102050	0.184461	0.213038	0.224329	0.131293	0.216282	0.171944	0.0318634	0.284494	0.545927	0
2	102053	0.184485	0.213068	0.224348	0.131294	0.216324	0.171943	0.0318629	0.284336	0.546167	0
2	102419	0.187592	0.216795	0.226807	0.131495	0.221508	0.172025	0.0317979	0.265741	0.575542	0
2	102734	0.190415	0.220067	0.228948	0.131813	0.226155	0.172285	0.0317365	0.25151	0.599446	0
2	102762	0.190669	0.220354	0.229135	0.131848	0.226574	0.172315	0.0317309	0.250362	0.601432	0
2	102764	0.190688	0.220375	0.229148	0.131851	0.226604	0.172317	0.0317305	0.25028	0.601573	0
2	102770	0.190742	0.220436	0.229188	0.131859	0.226694	0.172323	0.0317293	0.250037	0.601996	0
2	102815	0.191153	0.220898	0.229487	0.131918	0.227371	0.172372	0.0317202	0.248239	0.60513	0
2	102893	0.191868	0.221695	0.230002	0.132028	0.228551	0.172464	0.0317043	0.24523	0.610426	0
2	102914	0.192062	0.221909	0.23014	0.132059	0.22887	0.17249	0.0317	0.244443	0.611822	0
2	103652	0.199255	0.229362	0.234849	0.133535	0.240701	0.173772	0.0315408	0.222387	0.65289	0
2	103960	0.202552	0.232478	0.236757	0.134365	0.24609	0.174525	0.0314698	0.215998	0.66555	0
2	104001	0.203007	0.232894	0.23701	0.134485	0.246832	0.174636	0.0314601	0.215257	0.667042	0
2	104641	0.210713	0.239527	0.240937	0.136624	0.259295	0.176671	0.0313055	0.206704	0.684652	0
2	104669	0.211079	0.239824	0.241109	0.136729	0.259882	0.176774	0.0312987	0.20645	0.685184	0
2	104735	0.211935	0.240516	0.24151	0.136983	0.261259	0.177022	0.0312827	0.205954	0.68623	0
2	104888	0.213856	0.242048	0.242398	0.137612	0.264368	0.177626	0.0312474	0.205442	0.687311	0
2	105449	0.22018	0.246937	0.245232	0.140183	0.274824	0.180036	0.0311389	0.209216	0.679405	0
2	105583	0.221533	0.247968	0.245825	0.140808	0.277116	0.180617	0.031118	0.210934	0.675853	0
2	105621	0.221907	0.248253	0.245988	0.140983	0.277753	0.18078	0.0311124	0.211448	0.674796	0
2	105670	0.222382	0.248616	0.246196	0.141207	0.278564	0.180988	0.0311053	0.212122	0.673414	0
2	105799	0.223597	0.249549	0.246726	0.141781	0.280656	0.181523	0.0310879	0.213922	0.669744	0
2	105811	0.223707	0.249634	0.246775	0.141833	0.280847	0.181572	0.0310864	0.214089	0.669405	0
2	105868	0.224226	0.250036	0.247001	0.142077	0.281747	0.181801	0.0310792	0.214877	0.667809	0
2	105898	0.224496	0.250246	0.247119	0.142203	0.282216	0.181919	0.0310756	0.215286	0.666984	0
2	105973	0.225158	0.250764	0.247409	0.14251	0.283374	0.182208	0.0310668	0.216282	0.66498	0
2	106195	0.22692	0.252087	0.248156	0.143466	0.286582	0.18311	0.0310451	0.220919	0.655766	0
2	106303	0.227658	0.252596	0.248449	0.143973	0.288013	0.183588	0.0310372	0.224373	0.649029	0
2	106348	0.227944	0.252784	0.248558	0.144192	0.288585	0.183793	0.0310345	0.226028	0.645838	0
2	107123	0.231153	0.25429	0.249474	0.148333	0.296433	0.187651	0.0310259	0.270796	0.567358	0
2	107236	0.2314	0.254312	0.249488	0.148952	0.297298	0.188223	0.0310295	0.279229	0.55404	0
2	107418	0.231708	0.254288	0.249466	0.149931	0.298563	0.189122	0.031037	0.293329	0.532645	0
2	107779	0.23206	0.254129	0.249308	0.151745	0.300657	0.190773	0.0310558	0.321722	0.492519	0
2	107944	0.232138	0.254057	0.249206	0.152489	0.301454	0.19144	0.031065	0.334092	0.476134	0
2	108114	0.232184	0.254015	0.249095	0.153181	0.302185	0.192053	0.031075	0.34588	0.461074	0
2	108303	0.232214	0.254035	0.248978	0.153845	0.302905	0.19263	0.0310863	0.357298	0.44697	0
2	108375	0.232223	0.254068	0.248938	0.154065	0.303156	0.192818	0.0310903	0.361048	0.442435	0
2	108452	0.232233	0.254122	0.248899	0.154278	0.303413	0.192996	0.0310943	0.364631	0.438147	0
2	108510	0.232222	0.254159	0.248861	0.154418	0.303575	0.193111	0.0310972	0.367115	0.435198	0
2	108534	0.232205	0.254169	0.248839	0.154468	0.303627	0.193152	0.0310984	0.368121	0.434009	0
2	108543	0.232197	0.254171	0.248829	0.154487	0.303644	0.193166	0.0310988	0.368495	0.433568	0
2	108557	0.232183	0.254174	0.248814	0.154514	0.303669	0.193188	0.0310994	0.369073	0.432887	0
2	108764	0.231746	0.254098	0.248461	0.154774	0.303726	0.193379	0.031108	0.377115	0.423526	0
2	109953	0.22627	0.252422	0.245075	0.153988	0.299516	0.19255	0.0311328	0.40537	0.392149	0
2	109980	0.226195	0.252423	0.245035	0.153981	0.299461	0.192547	0.0311331	0.405675	0.391821	0
2	109992	0.226164	0.252424	0.245018	0.153979	0.299438	0.192546	0.0311332	0.405807	0.391681	0
2	109997	0.226151	0.252425	0.245011	0.153978	0.299429	0.192546	0.0311333	0.40586	0.391623	0
2	110024	0.226087	0.252433	0.244977	0.153975	0.299386	0.192547	0.0311336	0.406143	0.391321	0
2	110028	0.226078	0.252434	0.244973	0.153975	0.29938	0.192548	0.0311336	0.406184	0.391278	0
2	110115	0.225921	0.252491	0.244897	0.153988	0.299295	0.192575	0.0311344	0.406991	0.390415	0
2	110151	0.225871	0.252529	0.244877	0.153996	0.29928	0.192589	0.0311346	0.407224	0.390166	0
2	110153	0.225868	0.252532	0.244876	0.153996	0.29928	0.19259	0.0311346	0.407233	0.390157	0
2	110188	0.225818	0.252578	0.244862	0.153993	0.299271	0.192597	0.0311346	0.40732	0.390064	0
2	110335	0.225592	0.252861	0.244839	0.153893	0.29929	0.192558	0.0311339	0.406371	0.391077	0
2	110550	0.225235	0.253482	0.244902	0.153535	0.299442	0.192341	0.0311304	0.401792	0.395999	0
2	110721	0.224946	0.254101	0.245013	0.153127	0.299631	0.192073	0.0311261	0.396168	0.40212	0
2	110746	0.224905	0.254198	0.245032	0.153061	0.299662	0.192029	0.0311254	0.39524	0.403139	0
2	111288	0.22418	0.256368	0.24553	0.151632	0.300273	0.191038	0.031108	0.373026	0.428261	0
2	111306	0.224165	0.256434	0.245545	0.151594	0.300286	0.191011	0.0311074	0.372332	0.42907	0
2	111699	0.224053	0.25755	0.245778	0.15115	0.300268	0.190684	0.0310978	0.360657	0.442905	0
2	111739	0.22407	0.257618	0.245786	0.151159	0.300227	0.190688	0.0310972	0.359976	0.443726	0
2	111751	0.224076	0.257636	0.245788	0.151164	0.300213	0.190691	0.031097	0.359795	0.443945	0
2	111931	0.224256	0.257906	0.245755	0.151225	0.300012	0.190697	0.0310942	0.356659	0.447747	0
2	111970	0.224312	0.257965	0.245738	0.151234	0.29997	0.19069	0.0310935	0.355882	0.448694	0
2	111999	0.224357	0.258008	0.245724	0.151241	0.299939	0.190684	0.031093	0.35529	0.449417	0
2	112018	0.224388	0.258037	0.245715	0.151246	0.299918	0.19068	0.0310927	0.354897	0.449898	0
2	112286	0.224859	0.25842	0.245597	0.151376	0.299558	0.190662	0.0310877	0.349353	0.456735	0
2	112335	0.224941	0.258485	0.24559	0.151421	0.299472	0.190678	0.0310868	0.348429	0.457886	0
2	112372	0.224999	0.258533	0.245591	0.151462	0.299401	0.190696	0.0310862	0.347769	0.458709	0
2	112378	0.225008	0.25854	0.245591	0.15147	0.299389	0.1907	0.0310861	0.347665	0.458839	0
2	112399	0.22504	0.258567	0.245595	0.151496	0.299346	0.190714	0.0310858	0.347311	0.459282	0
2	112452	0.225112	0.258631	0.245612	0.151573	0.299229	0.190758	0.0310849	0.346477	0.460325	0
2	112454	0.225114	0.258633	0.245612	0.151577	0.299224	0.19076	0.0310849	0.346448	0.460362	0
2	112527	0.225212	0.258714	0.245648	0.151703	0.299041	0.190817	0.0310837	0.345258	0.461856	0
2	112544	0.225236	0.258731	0.245657	0.151735	0.298995	0.190826	0.0310834	0.34495	0.462244	0
2	112618	0.225348	0.258801	0.245699	0.151886	0.298783	0.190847	0.031082	0.343479	0.4641	0
2	112684	0.225457	0.258856	0.245741	0.152035	0.298575	0.190843	0.0310806	0.342001	0.465973	0
2	113236	0.226648	0.259054	0.24621	0.153765	0.296249	0.190238	0.031066	0.325359	0.487638	0
2	113296	0.226803	0.259052	0.246272	0.153997	0.295941	0.190139	0.0310642	0.323279	0.490423	0
2	113347	0.226938	0.259047	0.246326	0.1542	0.295672	0.190055	0.0310626	0.321497	0.492824	0
2	113452	0.227225	0.259027	0.246441	0.154632	0.295098	0.189882	0.0310594	0.317812	0.49783	0
2	114029	0.228951	0.258761	0.247135	0.157287	0.291562	0.189301	0.0310422	0.299107	0.524174	0
2	114766	0.231271	0.258231	0.248054	0.160937	0.286564	0.191033	0.0310276	0.287416	0.541489	0
2	115074	0.23218	0.258025	0.248403	0.162389	0.284488	0.193174	0.0310262	0.289673	0.538091	0
2	115263	0.232698	0.25792	0.248596	0.163224	0.283257	0.195034	0.0310275	0.293904	0.531795	0
2	115635	0.233763	0.257305	0.248861	0.165009	0.280327	0.199887	0.0310371	0.309092	0.509912	0
2	116084	0.235194	0.255938	0.249052	0.16746	0.275987	0.207148	0.0310641	0.336385	0.473163	0
2	116102	0.235253	0.255881	0.24906	0.16756	0.275811	0.207458	0.0310656	0.33761	0.471585	0
2	116215	0.235623	0.255536	0.249113	0.168182	0.274714	0.209418	0.0310755	0.34543	0.461641	0
2	116388	0.236189	0.255071	0.249215	0.169111	0.273113	0.212446	0.0310926	0.357634	0.446562	0
2	116419	0.236289	0.255	0.249237	0.169273	0.272841	0.212989	0.0310959	0.359823	0.443911	0
2	116476	0.236473	0.254879	0.24928	0.169565	0.272354	0.213983	0.0311021	0.363831	0.4391	0
2	116518	0.236608	0.254801	0.249315	0.169777	0.272009	0.214712	0.0311069	0.366763	0.435615	0
2	116701	0.237183	0.254585	0.249501	0.170647	0.270657	0.217833	0.0311286	0.379139	0.421202	0
2	116704	0.237192	0.254583	0.249505	0.170661	0.270637	0.217883	0.031129	0.379334	0.420978	0
2	116707	0.237201	0.254581	0.249509	0.170674	0.270618	0.217934	0.0311293	0.379529	0.420755	0
2	116832	0.237579	0.254578	0.249676	0.171208	0.269876	0.219984	0.031145	0.38737	0.411874	0
2	116848	0.237627	0.254587	0.2497	0.171274	0.269792	0.220244	0.0311471	0.388342	0.410786	0
2	116850	0.237633	0.254588	0.249703	0.171282	0.269781	0.220277	0.0311473	0.388465	0.410648	0
2	116962	0.237987	0.254691	0.249878	0.171759	0.269188	0.222224	0.0311636	0.395819	0.402504	0
2	116985	0.238063	0.254721	0.249915	0.17186	0.269067	0.22265	0.0311673	0.39744	0.400728	0
2	117506	0.240038	0.255984	0.25089	0.174426	0.266328	0.234135	0.031288	0.442892	0.353702	0
2	117972	0.241977	0.257676	0.25191	0.176896	0.263987	0.246051	0.0314441	0.493264	0.30692	0
2	118370	0.24353	0.259124	0.252835	0.178886	0.262147	0.256087	0.0315875	0.537927	0.269276	0
2	118815	0.244914	0.260315	0.253871	0.180722	0.260344	0.265741	0.031725	0.582716	0.234543	0
2	118905	0.245126	0.260461	0.254075	0.18102	0.26002	0.267363	0.0317473	0.590439	0.228825	0
2	118921	0.245161	0.260483	0.254111	0.18107	0.259964	0.267637	0.0317511	0.59175	0.227861	0
2	118944	0.24521	0.260512	0.254162	0.18114	0.259884	0.268023	0.0317563	0.593602	0.226505	0
2	118953	0.245228	0.260523	0.254182	0.181167	0.259853	0.268172	0.0317583	0.594315	0.225983	0
2	119499	0.246046	0.26078	0.255413	0.182322	0.258626	0.277234	0.0319291	0.64556	0.190063	0
2	119614	0.246152	0.260752	0.255674	0.182464	0.258507	0.279145	0.0319764	0.658017	0.181763	0
2	120369	0.246481	0.260149	0.257417	0.182826	0.258464	0.291274	0.0323515	0.745649	0.127466	0
2	120427	0.246489	0.260085	0.257552	0.182827	0.258491	0.292155	0.0323829	0.752368	0.12357	0
2	120585	0.246504	0.259909	0.257923	0.182821	0.258572	0.294505	0.0324686	0.770324	0.113327	0
2	120867	0.246523	0.259606	0.25859	0.1828	0.258706	0.298481	0.0326189	0.800485	0.0966466	0
2	121101	0.246547	0.259387	0.259148	0.182799	0.258765	0.301532	0.0327369	0.82286	0.0846741	0
2	121194	0.246563	0.259315	0.259371	0.182809	0.258767	0.302673	0.0327812	0.830902	0.0804504	0
2	121421	0.246625	0.259184	0.259918	0.182869	0.258697	0.305268	0.032881	0.848111	0.0715472	0
2	121809	0.246842	0.259161	0.260864	0.183151	0.25825	0.309004	0.0330173	0.867996	0.0614823	0
2	121848	0.246874	0.259176	0.26096	0.183195	0.258177	0.309325	0.0330282	0.869229	0.0608656	0
2	121908	0.246923	0.259196	0.261109	0.183262	0.258066	0.30979	0.0330437	0.870911	0.0600264	0
2	123008	0.247265	0.258357	0.264057	0.183643	0.257444	0.312562	0.0331281	0.871866	0.0595504	0
2	123103	0.247265	0.258251	0.264327	0.183637	0.257438	0.31248	0.0331228	0.869793	0.0605843	0
2	123311	0.247259	0.258046	0.264926	0.183624	0.257402	0.312238	0.0331075	0.864365	0.0633029	0
2	123320	0.247259	0.258038	0.264952	0.183623	0.2574	0.312227	0.0331067	0.864105	0.0634337	0
2	123339	0.247258	0.258022	0.265007	0.183623	0.257394	0.312203	0.0331051	0.863549	0.0637132	0
2	123764	0.247255	0.257846	0.26625	0.183657	0.257098	0.311725	0.0330654	0.849113	0.0710344	0
2	123800	0.247257	0.257851	0.266357	0.183666	0.257054	0.311701	0.0330621	0.847743	0.071736	0
2	123889	0.247263	0.25788	0.266619	0.183696	0.256928	0.311662	0.0330539	0.844277	0.073515	0
2	123940	0.247268	0.257908	0.26677	0.183716	0.256845	0.311653	0.0330494	0.842246	0.074561	0
2	124174	0.24731	0.258155	0.267463	0.183857	0.256347	0.311779	0.0330314	0.832596	0.0795658	0
2	124286	0.247343	0.25835	0.267795	0.183954	0.256032	0.311955	0.033025	0.827839	0.0820539	0
2	124505	0.247444	0.258952	0.268526	0.184163	0.255237	0.312276	0.0330017	0.814366	0.0891805	0
2	124574	0.247486	0.259206	0.268786	0.184228	0.254939	0.312336	0.0329898	0.808587	0.0922731	0
2	124616	0.247514	0.259373	0.268951	0.184267	0.254747	0.312365	0.0329815	0.804757	0.0943355	0
2	124617	0.247514	0.259377	0.268955	0.184268	0.254743	0.312365	0.0329813	0.804663	0.0943862	0
2	124932	0.247763	0.260896	0.270305	0.184563	0.253105	0.312412	0.0329009	0.769806	0.113619	0
2	124959	0.247787	0.261044	0.270428	0.184589	0.252952	0.312405	0.0328927	0.766426	0.11553	0
2	124966	0.247793	0.261082	0.27046	0.184595	0.252911	0.312403	0.0328906	0.765543	0.116031	0
2	125022	0.247843	0.261396	0.270717	0.184649	0.252586	0.312384	0.0328732	0.758371	0.120118	0
2	125552	0.248323	0.264592	0.273179	0.185178	0.249311	0.312088	0.0326951	0.687037	0.16302	0
2	126130	0.248682	0.267689	0.275423	0.185853	0.245943	0.312089	0.0325366	0.623546	0.205131	0
2	126263	0.248713	0.268212	0.275797	0.186029	0.245294	0.312227	0.0325151	0.614199	0.211691	0
2	126335	0.248719	0.268451	0.275969	0.186128	0.244971	0.312332	0.0325068	0.610251	0.214492	0
2	126692	0.248775	0.269989	0.276899	0.186685	0.24318	0.312908	0.0324587	0.587029	0.23134	0
2	126836	0.24882	0.270818	0.277334	0.186939	0.242338	0.313139	0.0324332	0.574996	0.240335	0
2	127964	0.249319	0.279252	0.281043	0.189311	0.234551	0.31493	0.0321861	0.463273	0.334163	0
2	128257	0.249409	0.281389	0.281841	0.189984	0.232519	0.315394	0.0321278	0.43806	0.358466	0
2	128282	0.249415	0.281559	0.281902	0.190042	0.232351	0.315433	0.0321233	0.436117	0.360397	0
2	128547	0.249447	0.283207	0.282454	0.19065	0.230653	0.315853	0.0320806	0.417969	0.378856	0
2	128669	0.249443	0.28385	0.282644	0.190927	0.229929	0.316047	0.0320648	0.4113	0.385842	0
2	129254	0.249206	0.285543	0.282851	0.192195	0.227177	0.316978	0.0320315	0.397825	0.400308	0
2	129308	0.249163	0.285559	0.282801	0.192305	0.226997	0.317065	0.0320327	0.398387	0.399695	0
2	129347	0.249129	0.285552	0.282757	0.192384	0.226875	0.317127	0.0320341	0.39901	0.399017	0
2	129386	0.249093	0.285532	0.282705	0.192461	0.226761	0.31719	0.0320359	0.39982	0.398136	0
2	129437	0.249042	0.285482	0.282627	0.192561	0.226624	0.317272	0.0320389	0.40117	0.396672	0
2	129668	0.248747	0.285063	0.282139	0.193021	0.226082	0.317665	0.0320596	0.410355	0.38684	0
2	129692	0.24871	0.285006	0.282077	0.19307	0.226031	0.317708	0.0320623	0.411558	0.385569	0
2	129791	0.248547	0.284744	0.281802	0.193272	0.225828	0.317889	0.0320745	0.416969	0.379896	0
2	130349	0.24741	0.282692	0.279802	0.194445	0.224908	0.31898	0.0321662	0.458279	0.33887	0
2	130370	0.247363	0.282602	0.279717	0.19449	0.224879	0.319022	0.0321702	0.460098	0.337149	0
2	130407	0.24728	0.282441	0.279566	0.194568	0.224829	0.319096	0.0321773	0.463333	0.334106	0
2	130769	0.246477	0.28081	0.278057	0.195329	0.224382	0.319802	0.0322487	0.496219	0.304326	0
2	130988	0.246028	0.279829	0.277164	0.195778	0.224131	0.320202	0.0322913	0.516075	0.287287	0
2	131020	0.245967	0.27969	0.277037	0.195842	0.224095	0.320258	0.0322973	0.5189	0.284916	0
2	131051	0.245909	0.279556	0.276916	0.195904	0.22406	0.320311	0.0323031	0.521609	0.282655	0
2	131705	0.245094	0.277256	0.27486	0.197121	0.223252	0.321219	0.0323987	0.56717	0.246287	0
2	131783	0.245051	0.277019	0.274663	0.197257	0.223157	0.321309	0.0324079	0.571533	0.242959	0
2	132280	0.244544	0.273739	0.272303	0.198265	0.223161	0.32237	0.0325437	0.631765	0.199444	0
2	132482	0.244264	0.271823	0.27098	0.198718	0.223374	0.322952	0.0326246	0.667655	0.175448	0
2	132564	0.244146	0.270998	0.270413	0.198904	0.223481	0.323198	0.0326596	0.683285	0.165398	0
2	132576	0.244128	0.270875	0.270329	0.198931	0.223497	0.323234	0.0326647	0.685607	0.163925	0
2	132654	0.244014	0.270075	0.269781	0.199108	0.223607	0.32347	0.0326987	0.700858	0.15437	0
2	132945	0.243599	0.26711	0.267747	0.199758	0.224033	0.324323	0.0328246	0.757992	0.120335	0
2	132975	0.243558	0.266816	0.267544	0.199823	0.224075	0.324406	0.032837	0.763696	0.11708	0
2	133163	0.243322	0.265083	0.266344	0.200216	0.224318	0.324881	0.0329099	0.797489	0.0982754	0
2	133239	0.243237	0.26445	0.2659	0.200366	0.224399	0.325049	0.0329363	0.809867	0.0915862	0
2	133595	0.24296	0.262257	0.264306	0.200983	0.22458	0.325569	0.0330251	0.852731	0.0691878	0
2	133612	0.242953	0.262191	0.264254	0.201008	0.224578	0.32558	0.0330275	0.853999	0.0685426	0
2	133742	0.242891	0.261716	0.263868	0.201177	0.224547	0.32561	0.0330422	0.862716	0.0641323	0
2	133779	0.24287	0.261584	0.263757	0.201218	0.224535	0.325599	0.0330452	0.864959	0.0630047	0
2	137745	0.238769	0.25819	0.256085	0.196583	0.219608	0.304942	0.0320798	0.740205	0.130648	0
2	137801	0.238773	0.258326	0.256118	0.196527	0.219571	0.304783	0.0320717	0.736812	0.132643	0
2	137859	0.238782	0.258473	0.256158	0.196473	0.219537	0.304635	0.0320637	0.733357	0.134685	0
2	137868	0.238784	0.258497	0.256165	0.196465	0.219532	0.304613	0.0320626	0.732826	0.134999	0
2	137948	0.238804	0.258711	0.256234	0.196399	0.219492	0.304439	0.0320527	0.72818	0.137761	0
2	137954	0.238806	0.258728	0.25624	0.196394	0.219489	0.304427	0.032052	0.727837	0.137966	0
2	138346	0.239048	0.259967	0.256777	0.196216	0.219405	0.304098	0.0320207	0.707281	0.150408	0
2	138529	0.239246	0.260651	0.257145	0.196224	0.219434	0.304266	0.0320163	0.699168	0.155418	0
2	138734	0.239537	0.2615	0.257653	0.196311	0.219525	0.304725	0.0320202	0.691426	0.160254	0
2	138835	0.23971	0.26195	0.257941	0.196387	0.219594	0.305063	0.032026	0.68819	0.162292	0
2	139079	0.240029	0.26304	0.25865	0.196292	0.219505	0.305711	0.0320215	0.675518	0.170363	0
2	139748	0.240174	0.265923	0.260573	0.194032	0.217497	0.306008	0.0318756	0.607393	0.21653	0
2	140021	0.240202	0.267132	0.261439	0.192883	0.21651	0.306156	0.0318102	0.577036	0.238797	0
2	140061	0.240216	0.267314	0.261574	0.192728	0.216381	0.306205	0.031802	0.5729	0.241921	0
2	140131	0.240248	0.267635	0.261815	0.192472	0.216169	0.306315	0.0317887	0.565952	0.247221	0
2	140383	0.240484	0.26884	0.262749	0.191761	0.215617	0.307018	0.0317555	0.544896	0.263686	0
2	140643	0.24099	0.270178	0.263845	0.191529	0.215541	0.308414	0.0317537	0.532035	0.27406	0
2	140728	0.241229	0.270641	0.264238	0.191599	0.215658	0.309056	0.0317632	0.530323	0.27546	0
2	141015	0.242367	0.272313	0.26571	0.192503	0.216694	0.312041	0.0318515	0.535892	0.270923	0
2	141175	0.243257	0.273328	0.266638	0.193531	0.217774	0.314335	0.0319553	0.548054	0.261177	0
2	141191	0.243358	0.273434	0.266736	0.193657	0.217904	0.314592	0.0319685	0.549681	0.259889	0
2	141207	0.24346	0.273539	0.266834	0.193787	0.218039	0.314854	0.0319823	0.551388	0.258542	0
2	141215	0.243512	0.273592	0.266884	0.193855	0.218108	0.314987	0.0319895	0.552278	0.257842	0
2	141553	0.246099	0.275658	0.26898	0.197948	0.221833	0.322256	0.0324726	0.61714	0.209617	0
2	141579	0.246327	0.275806	0.269144	0.198351	0.222179	0.32293	0.0325242	0.624079	0.20476	0
2	141987	0.250351	0.278066	0.271812	0.205761	0.228413	0.334969	0.0335101	0.75715	0.120818	0
2	142133	0.251959	0.278889	0.272835	0.208724	0.230916	0.339714	0.0338772	0.810809	0.0910815	0
2	142181	0.252503	0.279166	0.273181	0.209711	0.231759	0.341296	0.0339895	0.828536	0.0816885	0
2	142186	0.25256	0.279195	0.273218	0.209814	0.231847	0.341462	0.0340009	0.83038	0.0807232	0
2	142208	0.252812	0.279324	0.273378	0.210267	0.232236	0.342189	0.03405	0.838481	0.076507	0
2	142364	0.254634	0.28027	0.274556	0.213472	0.235026	0.347352	0.034357	0.894946	0.0482031	0
2	142625	0.25779	0.282026	0.27669	0.218599	0.239717	0.355768	0.034825	0.981498	0.0081107	0
2	142804	0.259997	0.283402	0.278294	0.221757	0.242852	0.361146	0.0351181	0.969238	0.0135694	0
2	142980	0.262404	0.284864	0.280008	0.225085	0.246239	0.36678	0.0354301	0.918851	0.0367548	0
2	143298	0.267733	0.287641	0.283445	0.232856	0.25391	0.379358	0.0361515	0.801214	0.0962514	0
2	143327	0.268269	0.287902	0.283777	0.233652	0.254688	0.380625	0.0362241	0.789462	0.102669	0
2	143335	0.268418	0.287974	0.283869	0.233873	0.254904	0.380977	0.0362443	0.786204	0.104465	0
2	143491	0.271422	0.289402	0.285705	0.238343	0.259269	0.388059	0.036646	0.721807	0.141579	0
2	143602	0.273649	0.290437	0.287053	0.241659	0.262508	0.393293	0.0369354	0.675924	0.170102	0
2	143613	0.273873	0.290541	0.287188	0.241992	0.262833	0.393818	0.036964	0.671413	0.17301	0
2	143759	0.276886	0.291927	0.289008	0.246453	0.267208	0.400856	0.0373395	0.612765	0.212706	0
2	144151	0.285074	0.29576	0.294054	0.258261	0.278983	0.41964	0.0387177	0.480236	0.318545	0
2	144820	0.29735	0.302545	0.302722	0.273621	0.295765	0.445772	0.0401208	0.349782	0.456203	0
2	144853	0.29784	0.302884	0.303137	0.274098	0.296384	0.446703	0.0401635	0.346953	0.45973	0
2	144937	0.29902	0.303749	0.304183	0.275154	0.297839	0.448873	0.0402527	0.341299	0.466865	0
2	144991	0.299778	0.304302	0.304859	0.275815	0.298761	0.450251	0.0403014	0.337808	0.47133	0
2	145108	0.301612	0.305488	0.306376	0.277597	0.301033	0.453727	0.0403986	0.326646	0.485922	0
2	145474	0.308509	0.309154	0.311473	0.285194	0.309753	0.467466	0.0404439	0.272008	0.565419	0
2	145486	0.308753	0.309275	0.311646	0.285469	0.310062	0.467955	0.0404396	0.270034	0.568582	0
2	145980	0.318453	0.314422	0.31889	0.295787	0.322185	0.486816	0.0399055	0.201174	0.696427	0
2	146099	0.320439	0.315748	0.320612	0.297456	0.324554	0.49028	0.0396918	0.191613	0.717574	0
2	146107	0.320564	0.315838	0.320726	0.29755	0.3247	0.490488	0.0396781	0.191124	0.718684	0
2	146113	0.320657	0.315907	0.320812	0.297619	0.324808	0.490641	0.0396678	0.190771	0.719487	0
2	146114	0.320673	0.315918	0.320827	0.29763	0.324826	0.490667	0.0396661	0.190714	0.719618	0
2	146129	0.320902	0.316089	0.321041	0.297794	0.325093	0.491042	0.039641	0.189888	0.721502	0
2	146169	0.321492	0.316549	0.32161	0.298188	0.325771	0.49198	0.0395769	0.188066	0.725689	0
2	146217	0.322188	0.317113	0.322297	0.298619	0.326565	0.493054	0.0395022	0.18624	0.729926	0
2	146248	0.322644	0.317485	0.32275	0.298899	0.327086	0.493752	0.0394533	0.185085	0.732629	0
2	146312	0.323601	0.318272	0.323704	0.299479	0.328182	0.495198	0.0393515	0.182765	0.738107	0
2	146333	0.32392	0.318535	0.324023	0.29967	0.328548	0.495675	0.0393177	0.182021	0.739879	0
2	146444	0.325637	0.319972	0.325754	0.300682	0.330525	0.49821	0.0391247	0.178114	0.749301	0
2	146609	0.328285	0.322231	0.328454	0.302185	0.333588	0.502009	0.0388061	0.172521	0.763158	0
2	146672	0.329322	0.323129	0.329522	0.302757	0.334791	0.503466	0.0386794	0.170507	0.768258	0
2	146699	0.329771	0.32352	0.329985	0.303001	0.335311	0.50409	0.038625	0.169672	0.77039	0
2	146992	0.334761	0.327945	0.335204	0.305597	0.341108	0.51085	0.0378274	0.159489	0.797268	0
2	147197	0.338343	0.331209	0.339021	0.307326	0.345267	0.515511	0.037117	0.151946	0.818312	0
2	147484	0.343397	0.33593	0.344505	0.309562	0.351106	0.521843	0.0362138	0.144133	0.841237	0
2	149246	0.368936	0.362953	0.375305	0.313872	0.378159	0.548325	0.0337376	0.188288	0.725178	0
2	150654	0.376876	0.377864	0.391937	0.29881	0.379012	0.544662	0.0348768	0.468743	0.329065	0
2	152366	0.377669	0.392001	0.407234	0.266208	0.364892	0.520132	0.0387489	0.825214	0.0834332	0
2	152612	0.377342	0.393728	0.409023	0.261232	0.362372	0.515907	0.0391858	0.729937	0.136715	0
2	152618	0.377333	0.393769	0.409065	0.261111	0.362311	0.515803	0.039195	0.727698	0.138049	0
2	152624	0.377325	0.39381	0.409107	0.260991	0.362249	0.5157	0.0392044	0.725463	0.139384	0
2	152750	0.377135	0.394667	0.409984	0.258477	0.360964	0.513536	0.0394022	0.679675	0.167699	0
2	152894	0.376904	0.395624	0.410954	0.255643	0.359511	0.511075	0.0396283	0.6301	0.200591	0
2	153007	0.376717	0.39636	0.411693	0.253456	0.358389	0.509162	0.0398002	0.593324	0.226708	0
2	153027	0.376683	0.396489	0.411822	0.253072	0.358192	0.508826	0.0398298	0.587011	0.231354	0
2	155086	0.374476	0.407844	0.421946	0.22547	0.346264	0.48405	0.0408488	0.225653	0.646559	0
2	155135	0.374503	0.408075	0.422116	0.225235	0.3463	0.483849	0.0408542	0.223134	0.651435	0
2	155591	0.374389	0.409901	0.423088	0.223532	0.346558	0.481882	0.040879	0.205082	0.688072	0
2	155739	0.374204	0.410369	0.423173	0.223122	0.346583	0.481167	0.040878	0.200827	0.697177	0
2	155783	0.374137	0.410497	0.42318	0.223012	0.346587	0.480949	0.0408771	0.199692	0.69964	0
2	155846	0.374031	0.410674	0.423175	0.222865	0.346589	0.480632	0.0408753	0.198163	0.702976	0
2	155972	0.373792	0.411	0.423119	0.2226	0.346584	0.479986	0.0408701	0.195431	0.709006	0
2	156194	0.373283	0.411498	0.422884	0.222227	0.346554	0.478812	0.0408567	0.191567	0.71768	0
2	156203	0.373261	0.411517	0.422871	0.222214	0.346553	0.478764	0.040856	0.191433	0.717982	0
2	156261	0.373111	0.411631	0.422783	0.222136	0.346542	0.478452	0.0408516	0.190614	0.719845	0
2	157991	0.367921	0.413902	0.418632	0.221518	0.347279	0.469775	0.0406616	0.184483	0.734043	0
2	158114	0.367652	0.414091	0.418451	0.221487	0.347517	0.469321	0.0406539	0.184438	0.73415	0
2	158456	0.3671	0.414723	0.41821	0.221319	0.348394	0.468264	0.0406471	0.183863	0.735507	0
2	158475	0.367078	0.414763	0.41821	0.221305	0.348453	0.468216	0.0406475	0.183804	0.735644	0
2	158591	0.366969	0.415031	0.418228	0.221235	0.348851	0.467926	0.0406515	0.183473	0.736429	0
2	158606	0.366957	0.415068	0.418233	0.221227	0.348908	0.46789	0.0406522	0.183434	0.736519	0
2	158800	0.36685	0.415594	0.418338	0.221177	0.349736	0.467435	0.040666	0.183042	0.737449	0
2	158803	0.366849	0.415602	0.41834	0.221177	0.34975	0.467428	0.0406662	0.183037	0.73746	0
2	158953	0.36682	0.416063	0.418473	0.221186	0.350508	0.467101	0.0406817	0.182866	0.737868	0
2	159139	0.366841	0.41669	0.418691	0.22125	0.351572	0.466724	0.0407052	0.182811	0.737998	0
2	159397	0.366957	0.417638	0.419076	0.221421	0.353248	0.466256	0.0407434	0.183032	0.737474	0
2	159427	0.366976	0.417754	0.419126	0.221446	0.353455	0.466206	0.0407482	0.183081	0.737358	0
2	159595	0.367101	0.418411	0.419421	0.221605	0.354664	0.465943	0.0407755	0.183445	0.736494	0
2	159857	0.367344	0.419467	0.419922	0.221904	0.356674	0.465589	0.0408191	0.18433	0.734404	0
2	160143	0.367651	0.420628	0.420498	0.222278	0.358991	0.465288	0.0408645	0.185759	0.73105	0
2	161272	0.36864	0.424466	0.422393	0.223732	0.368206	0.465014	0.0409825	0.197203	0.705085	0
2	161484	0.368697	0.424965	0.422591	0.223944	0.369992	0.465382	0.0409953	0.201943	0.694771	0
2	161687	0.368724	0.425429	0.422752	0.224162	0.372034	0.466198	0.0410074	0.20913	0.679584	0
2	162420	0.368665	0.426949	0.423167	0.225049	0.381237	0.471728	0.0410143	0.252605	0.597558	0
2	162773	0.368587	0.427567	0.423317	0.225519	0.386144	0.475097	0.040981	0.280387	0.552243	0
2	163080	0.368515	0.42803	0.423445	0.225943	0.390349	0.477978	0.0409253	0.305846	0.514497	0
2	163180	0.368493	0.428165	0.423489	0.226084	0.391673	0.47886	0.040898	0.314025	0.503036	0
2	163349	0.36846	0.428371	0.423567	0.226323	0.393828	0.480249	0.0408443	0.327423	0.484891	0
2	163497	0.368437	0.428531	0.423643	0.226535	0.39561	0.481331	0.0407928	0.338488	0.470457	0
2	163854	0.368411	0.428825	0.423861	0.227047	0.399368	0.483242	0.0406707	0.361059	0.442421	0
2	163967	0.368414	0.42889	0.423944	0.22721	0.400363	0.483592	0.0406378	0.366544	0.435874	0
2	163989	0.368416	0.428901	0.42396	0.227241	0.400544	0.483644	0.0406319	0.367499	0.434744	0
2	164147	0.368434	0.428964	0.424091	0.227467	0.401715	0.483845	0.0405957	0.373154	0.428112	0
2	164419	0.3684	0.428929	0.42432	0.22776	0.403434	0.483606	0.0405541	0.379813	0.42043	0
2	164828	0.368109	0.428494	0.424629	0.227902	0.405684	0.482197	0.0405298	0.385805	0.413632	0
2	164914	0.368021	0.428354	0.424689	0.227898	0.406108	0.481767	0.0405298	0.38651	0.412839	0
2	166311	0.366427	0.424922	0.425473	0.227491	0.410833	0.471259	0.0406586	0.379298	0.42102	0
2	166544	0.366322	0.424338	0.425577	0.227582	0.411265	0.469372	0.0406846	0.376154	0.424634	0
2	166572	0.366316	0.424271	0.425589	0.227601	0.411311	0.469152	0.0406875	0.375767	0.425081	0
2	166703	0.366309	0.423972	0.425645	0.227709	0.411508	0.468148	0.0407005	0.37395	0.427186	0
2	166909	0.366377	0.42355	0.42573	0.227966	0.411764	0.466676	0.0407183	0.371128	0.430476	0
2	167062	0.366497	0.423284	0.425791	0.228234	0.411912	0.465687	0.0407291	0.369123	0.432829	0
2	167174	0.366626	0.423119	0.425835	0.228477	0.411999	0.46503	0.0407355	0.367736	0.434464	0
2	167373	0.366953	0.422897	0.425912	0.229015	0.41211	0.464027	0.0407433	0.365504	0.437108	0
2	167426	0.367061	0.422855	0.425938	0.229182	0.412136	0.463777	0.040745	0.364871	0.437861	0
2	167527	0.367288	0.422796	0.42602	0.229517	0.412202	0.463237	0.040749	0.363236	0.439811	0
2	167562	0.367373	0.422782	0.426057	0.229639	0.412229	0.463032	0.0407506	0.362554	0.440628	0
2	167897	0.368305	0.422746	0.426555	0.230931	0.412501	0.4608	0.0407697	0.353952	0.451056	0
2	167998	0.368618	0.422758	0.42673	0.231359	0.412559	0.460091	0.0407758	0.350963	0.454739	0
2	168036	0.368738	0.422763	0.426796	0.231524	0.412574	0.459827	0.0407781	0.349831	0.456142	0
2	168065	0.36883	0.422767	0.426845	0.231651	0.412582	0.459627	0.0407798	0.348969	0.457213	0
2	168150	0.369104	0.422778	0.426986	0.232031	0.41259	0.459057	0.0407845	0.346479	0.460324	0
2	168194	0.369246	0.422783	0.427055	0.232231	0.412584	0.458774	0.0407868	0.345224	0.4619	0
2	168245	0.369412	0.422787	0.42713	0.232466	0.412565	0.458457	0.0407894	0.343811	0.46368	0
2	168448	0.370066	0.422774	0.427365	0.233423	0.412355	0.45737	0.0407977	0.33887	0.469967	0
2	168467	0.370127	0.422769	0.42738	0.233515	0.412322	0.457286	0.0407984	0.33848	0.470467	0
2	168536	0.370365	0.422751	0.427452	0.233891	0.412192	0.456989	0.0407999	0.337082	0.472264	0
2	168653	0.370855	0.422715	0.427659	0.234712	0.411934	0.456496	0.0407998	0.334668	0.475386	0
2	168731	0.37123	0.422688	0.427843	0.235366	0.411737	0.456176	0.0407982	0.333026	0.477522	0
2	168747	0.37131	0.422683	0.427885	0.235509	0.411694	0.456111	0.0407977	0.332685	0.477966	0
2	168775	0.371455	0.422672	0.427961	0.235765	0.411617	0.455997	0.0407968	0.332087	0.478748	0
2	169436	0.375169	0.422437	0.429883	0.242466	0.409075	0.453529	0.0407636	0.316805	0.499208	0
2	169483	0.375395	0.422425	0.429963	0.242859	0.408843	0.453367	0.0407632	0.315636	0.500813	0
2	169496	0.375455	0.422422	0.429982	0.242962	0.408778	0.453323	0.0407632	0.315311	0.50126	0
2	169529	0.375603	0.422415	0.430025	0.243215	0.40861	0.453211	0.0407633	0.314483	0.502402	0
2	169566	0.375761	0.422407	0.430062	0.243479	0.408418	0.453087	0.040764	0.313549	0.503694	0
2	169589	0.375853	0.422403	0.43008	0.243633	0.408296	0.45301	0.0407646	0.312966	0.504503	0
2	169601	0.3759	0.422401	0.430087	0.243709	0.408232	0.45297	0.0407651	0.31266	0.504927	0
2	169621	0.375981	0.422398	0.430097	0.243839	0.408126	0.452911	0.0407656	0.312185	0.505588	0
2	169820	0.377084	0.422388	0.430166	0.245474	0.407223	0.453035	0.0407466	0.310761	0.507574	0
2	169875	0.377472	0.422391	0.430174	0.24602	0.407011	0.453266	0.0407346	0.311264	0.506871	0
2	170167	0.37993	0.422444	0.430127	0.249339	0.406011	0.455477	0.0406324	0.3182	0.4973	0
2	170206	0.38029	0.422454	0.430109	0.249812	0.405882	0.455857	0.0406151	0.319473	0.495566	0
2	170207	0.380299	0.422454	0.430109	0.249825	0.405878	0.455867	0.0406146	0.319506	0.495521	0
2	170208	0.380308	0.422455	0.430108	0.249837	0.405875	0.455877	0.0406142	0.319539	0.495476	0
2	170254	0.380737	0.422468	0.430083	0.250398	0.405719	0.456339	0.0405931	0.321088	0.493376	0
2	170320	0.381356	0.422488	0.43004	0.251201	0.405487	0.457019	0.0405621	0.323353	0.490324	0
2	170442	0.382489	0.422527	0.429938	0.252658	0.405021	0.458283	0.0405045	0.327449	0.484856	0
2	170790	0.385324	0.422644	0.429476	0.256198	0.40319	0.461229	0.040379	0.334832	0.475173	0
2	171183	0.386869	0.422735	0.428624	0.257923	0.39959	0.461341	0.040421	0.324916	0.488229	0
2	171433	0.386559	0.42257	0.427485	0.256839	0.395788	0.458801	0.0406051	0.304107	0.516974	0
2	171570	0.386067	0.422357	0.426546	0.255521	0.393156	0.45677	0.0407362	0.289214	0.53878	0
2	171612	0.385881	0.422281	0.426228	0.255044	0.392293	0.456082	0.040776	0.284324	0.546187	0
2	172028	0.383533	0.421504	0.422808	0.249507	0.383093	0.448452	0.0410096	0.232804	0.63301	0
2	172038	0.383472	0.421489	0.422729	0.249374	0.38287	0.448265	0.0410118	0.231602	0.635258	0
2	172113	0.383017	0.421388	0.422151	0.248406	0.381223	0.446887	0.0410243	0.222799	0.652086	0
2	172223	0.382375	0.421287	0.42138	0.247117	0.378897	0.44496	0.041032	0.210709	0.676317	0
2	172245	0.382253	0.421275	0.421239	0.246883	0.378448	0.444592	0.0410322	0.208429	0.681043	0
2	172262	0.382159	0.421267	0.421134	0.246709	0.378106	0.444313	0.0410321	0.206701	0.684657	0
2	172346	0.381722	0.421259	0.420663	0.24594	0.376482	0.443003	0.0410288	0.198641	0.701932	0
2	172488	0.381099	0.421368	0.42009	0.245058	0.374034	0.441113	0.0410164	0.187032	0.728083	0
2	173028	0.377926	0.422594	0.418474	0.241537	0.364073	0.432956	0.0408777	0.141213	0.850126	0
2	173043	0.377812	0.422639	0.41843	0.241412	0.363766	0.432689	0.0408704	0.139858	0.854312	0
2	173340	0.375401	0.423598	0.417568	0.238827	0.357567	0.427218	0.0406353	0.113462	0.94515	0
2	173659	0.37266	0.424701	0.41673	0.236099	0.350972	0.421289	0.0402658	0.0885475	1.05282	0
2	173811	0.371383	0.425218	0.416378	0.234946	0.347998	0.418611	0.040086	0.0787316	1.10385	0
2	174030	0.369665	0.425919	0.41594	0.233584	0.344053	0.415088	0.0398579	0.0672768	1.17213	0
2	174060	0.369446	0.42601	0.415887	0.233432	0.343552	0.414646	0.0398308	0.065958	1.18073	0
2	174535	0.36674	0.427137	0.415333	0.232542	0.337336	0.409449	0.039559	0.0527394	1.27786	0
2	174555	0.366666	0.427169	0.415323	0.23258	0.337159	0.40932	0.0395534	0.0524844	1.27997	0
2	174597	0.366523	0.427231	0.415306	0.232681	0.336814	0.409079	0.039543	0.0520267	1.28377	0
2	174599	0.366517	0.427233	0.415305	0.232687	0.336798	0.409068	0.0395426	0.0520076	1.28393	0
2	174685	0.366282	0.427337	0.415286	0.232998	0.336209	0.4087	0.0395283	0.0514196	1.28887	0
2	174688	0.366276	0.42734	0.415286	0.233012	0.336191	0.40869	0.039528	0.0514071	1.28898	0
2	174758	0.3661	0.427422	0.415295	0.233324	0.335758	0.408419	0.0395191	0.0510458	1.29204	0
2	174853	0.365816	0.427558	0.415349	0.233751	0.335126	0.407942	0.0395042	0.0503732	1.2978	0
2	174871	0.365757	0.427587	0.415363	0.233833	0.335002	0.40784	0.0395011	0.0502263	1.29907	0
2	174882	0.365721	0.427605	0.415373	0.233883	0.334926	0.407776	0.0394991	0.050134	1.29987	0
2	175054	0.365091	0.427916	0.415582	0.234678	0.333693	0.406642	0.0394643	0.0485081	1.31419	0
2	175109	0.364874	0.428024	0.415667	0.234939	0.333293	0.406245	0.0394522	0.0479488	1.31922	0
2	175409	0.363668	0.428618	0.416204	0.236439	0.33124	0.404093	0.0393883	0.0451477	1.34536	0
2	175439	0.363553	0.428673	0.416258	0.236598	0.331058	0.4039	0.039383	0.0449279	1.34748	0
2	175505	0.36331	0.428788	0.416375	0.236953	0.330682	0.403505	0.0393727	0.0445063	1.35158	0
2	175526	0.363236	0.428822	0.416412	0.237069	0.330569	0.403388	0.0393698	0.0443919	1.3527	0
2	175784	0.362497	0.429139	0.416769	0.238567	0.329554	0.402463	0.0393579	0.043991	1.35664	0
2	175964	0.362174	0.429256	0.416959	0.239822	0.329332	0.402391	0.0393814	0.044995	1.34684	0
2	176009	0.36211	0.42928	0.417012	0.240181	0.329341	0.402426	0.0393913	0.0454032	1.34291	0
2	176084	0.362016	0.429315	0.417103	0.240816	0.329408	0.402528	0.039411	0.0462207	1.33516	0
2	176261	0.361861	0.429375	0.417337	0.242491	0.32982	0.402979	0.0394701	0.0488226	1.31138	0
2	177622	0.362949	0.428988	0.419784	0.26063	0.341329	0.413519	0.0404202	0.105585	0.976396	0
2	177793	0.363264	0.428859	0.420141	0.263179	0.343355	0.41536	0.0405698	0.117786	0.928906	0
2	178351	0.364365	0.428361	0.42132	0.271172	0.349981	0.421474	0.0408872	0.162265	0.789776	0
2	179248	0.365862	0.427441	0.423117	0.281141	0.358485	0.429889	0.0410143	0.232509	0.633561	0
2	179257	0.365872	0.427432	0.423133	0.281213	0.358545	0.429955	0.0410144	0.23308	0.632494	0
2	179290	0.365909	0.427398	0.423193	0.28147	0.358757	0.430192	0.0410148	0.235137	0.628679	0
2	179410	0.36603	0.427275	0.423408	0.282322	0.35945	0.430995	0.0410148	0.242054	0.616087	0
2	179872	0.366234	0.426828	0.424154	0.284265	0.36079	0.433095	0.0410079	0.258308	0.587862	0
2	180070	0.366207	0.426628	0.424467	0.28433	0.360754	0.43364	0.0410067	0.25997	0.585077	0
2	180255	0.366163	0.42641	0.424797	0.283964	0.360553	0.434193	0.0410071	0.259686	0.585551	0
2	180379	0.366125	0.426251	0.425036	0.283525	0.360339	0.434584	0.041008	0.258655	0.587279	0
2	180607	0.366045	0.425938	0.4255	0.282399	0.359804	0.435337	0.0410106	0.255351	0.592863	0
2	181033	0.36588	0.425322	0.426412	0.279615	0.358448	0.436823	0.0410163	0.246078	0.608926	0
2	181034	0.365879	0.42532	0.426415	0.279608	0.358444	0.436827	0.0410163	0.246054	0.608969	0
2	181279	0.365795	0.424975	0.426935	0.277897	0.357541	0.437702	0.0410189	0.240083	0.619639	0
2	181425	0.365753	0.42478	0.427233	0.276932	0.356987	0.438221	0.0410199	0.23666	0.625876	0
2	181635	0.365711	0.424524	0.427639	0.275704	0.356199	0.438958	0.0410209	0.232237	0.634069	0
2	181647	0.365709	0.42451	0.427661	0.275641	0.356155	0.438999	0.0410209	0.232008	0.634496	0
2	182128	0.365729	0.424081	0.428416	0.27414	0.354559	0.440584	0.0410222	0.226176	0.645553	0
2	182137	0.365732	0.424075	0.428427	0.274134	0.354534	0.440612	0.0410222	0.226142	0.645618	0
2	182323	0.365832	0.423923	0.428662	0.274023	0.354005	0.441307	0.0410229	0.225753	0.646367	0
2	182436	0.365937	0.423801	0.428805	0.273962	0.35368	0.441823	0.0410234	0.225771	0.646333	0
2	182892	0.366575	0.423168	0.429387	0.273874	0.352315	0.444323	0.0410253	0.227227	0.64354	0
2	182901	0.36659	0.423154	0.429398	0.273876	0.352287	0.444375	0.0410253	0.227271	0.643456	0
2	183084	0.366895	0.422879	0.42963	0.273962	0.351706	0.445438	0.041026	0.228232	0.641623	0
2	183198	0.367084	0.422714	0.429774	0.274062	0.351332	0.446078	0.0410263	0.228862	0.640426	0
2	183456	0.367481	0.422383	0.430094	0.274451	0.350447	0.447388	0.0410269	0.230222	0.637853	0
2	183459	0.367485	0.422379	0.430097	0.274457	0.350436	0.447402	0.0410269	0.230236	0.637826	0
2	183619	0.367687	0.422221	0.430292	0.274832	0.349857	0.448063	0.0410271	0.230926	0.636528	0
2	183810	0.367863	0.422097	0.430519	0.275432	0.349131	0.44864	0.0410273	0.231475	0.635496	0
2	183889	0.367909	0.422071	0.430611	0.275734	0.348818	0.448798	0.0410274	0.231588	0.635284	0
2	184146	0.367916	0.422035	0.430995	0.27693	0.347712	0.449097	0.0410277	0.231702	0.635071	0
2	184236	0.367871	0.422033	0.431161	0.277419	0.347292	0.449144	0.0410277	0.231688	0.635096	0
2	184249	0.367863	0.422033	0.431186	0.277492	0.34723	0.449149	0.0410277	0.231684	0.635103	0
2	184343	0.367794	0.422037	0.431373	0.278041	0.346775	0.449165	0.0410278	0.231643	0.635181	0
2	184372	0.367769	0.42204	0.431433	0.278217	0.346631	0.449164	0.0410278	0.231626	0.635213	0
2	184388	0.367755	0.422041	0.431466	0.278315	0.346552	0.449162	0.0410278	0.231615	0.635233	0
2	184606	0.367527	0.42208	0.431927	0.279735	0.345438	0.449068	0.041028	0.231428	0.635584	0
2	184932	0.367143	0.422195	0.432572	0.282082	0.343706	0.44871	0.0410281	0.231053	0.636289	0
2	184941	0.367133	0.422199	0.432588	0.28215	0.343658	0.448697	0.0410281	0.231042	0.636309	0
2	185376	0.366796	0.422461	0.433105	0.285512	0.341361	0.447933	0.0410282	0.230598	0.637145	0
2	185442	0.366783	0.422511	0.433129	0.286028	0.341025	0.4478	0.0410281	0.230556	0.637224	0
2	185478	0.366782	0.422539	0.433134	0.286309	0.340844	0.447726	0.0410281	0.230537	0.63726	0
2	185492	0.366782	0.422551	0.433134	0.286419	0.340773	0.447696	0.0410281	0.230526	0.63728	0
2	185526	0.366783	0.422582	0.433129	0.286691	0.340596	0.44761	0.0410281	0.230467	0.637391	0
2	185579	0.366786	0.422638	0.433109	0.287129	0.340305	0.447446	0.0410282	0.230294	0.637717	0
2	185762	0.366807	0.422888	0.432938	0.288746	0.33921	0.44667	0.0410287	0.229179	0.639826	0
2	185891	0.366833	0.423097	0.432765	0.289952	0.338405	0.446022	0.041029	0.228217	0.641652	0
2	185922	0.366841	0.423149	0.43272	0.290246	0.338213	0.445865	0.0410291	0.228	0.642066	0
2	185954	0.36685	0.423202	0.432675	0.290551	0.338017	0.445706	0.0410292	0.227789	0.642467	0
2	185979	0.366857	0.423244	0.43264	0.290789	0.337866	0.445583	0.0410293	0.227636	0.642758	0
2	186008	0.366866	0.423291	0.4326	0.291066	0.337693	0.445444	0.0410293	0.227476	0.643065	0
2	186049	0.366879	0.423358	0.432545	0.291458	0.337455	0.445255	0.0410294	0.227284	0.643431	0
2	186067	0.366886	0.423387	0.432522	0.291629	0.337353	0.445176	0.0410294	0.227215	0.643564	0
2	186185	0.366934	0.423565	0.432393	0.292743	0.336729	0.444728	0.0410294	0.227045	0.643889	0
2	186210	0.366949	0.423606	0.432369	0.292982	0.336606	0.444645	0.0410294	0.227044	0.643889	0
2	186253	0.366993	0.423702	0.432323	0.293417	0.336388	0.444486	0.0410294	0.226938	0.644093	0
2	186366	0.36719	0.424073	0.432171	0.294681	0.335793	0.443992	0.0410293	0.226181	0.645543	0
2	186379	0.367218	0.424123	0.432151	0.294834	0.335723	0.44393	0.0410293	0.226064	0.645769	0
2	186397	0.367259	0.424195	0.432124	0.295049	0.335626	0.443843	0.0410293	0.225895	0.646094	0
2	186424	0.367322	0.424306	0.432082	0.295375	0.33548	0.44371	0.0410292	0.225631	0.646602	0
2	186525	0.367567	0.424736	0.431918	0.296616	0.334937	0.443202	0.041029	0.224628	0.648536	0
2	186623	0.367788	0.425125	0.43176	0.297809	0.334426	0.442722	0.0410286	0.223851	0.650041	0
2	186648	0.367837	0.425213	0.431721	0.298106	0.3343	0.442607	0.0410284	0.223718	0.6503	0
2	186709	0.367935	0.425395	0.431632	0.298804	0.334004	0.442343	0.0410281	0.223551	0.650624	0
2	186753	0.367983	0.425492	0.431574	0.299281	0.333802	0.442172	0.0410279	0.2236	0.650528	0
2	186759	0.367988	0.425503	0.431566	0.299345	0.333775	0.44215	0.0410279	0.22362	0.650489	0
2	186778	0.367998	0.425532	0.431536	0.299544	0.333685	0.44208	0.0410278	0.223714	0.650307	0
2	186915	0.367866	0.425526	0.431103	0.300948	0.33288	0.44156	0.0410279	0.225729	0.646412	0
2	187153	0.366855	0.424702	0.429533	0.30325	0.330899	0.440604	0.0410266	0.234457	0.629938	0
2	187157	0.36683	0.42468	0.429499	0.303287	0.33086	0.440588	0.0410265	0.234656	0.629568	0
2	187788	0.360553	0.418683	0.421584	0.308575	0.323206	0.438009	0.0408168	0.284587	0.545784	0
2	187873	0.359443	0.417586	0.420244	0.309201	0.322037	0.437686	0.0407423	0.293679	0.532127	0
2	188701	0.347961	0.405889	0.406551	0.314331	0.311477	0.435399	0.0399168	0.407478	0.389896	0
2	189163	0.342864	0.400387	0.400348	0.316484	0.30801	0.435207	0.0397048	0.481216	0.31766	0
2	189263	0.342059	0.399466	0.399326	0.316888	0.307658	0.435306	0.0396608	0.496023	0.304498	0
2	189739	0.340321	0.397028	0.396701	0.318536	0.30854	0.436601	0.0395553	0.553161	0.257148	0
2	190246	0.343484	0.399169	0.399252	0.319825	0.3153	0.439745	0.0396915	0.573455	0.241501	0
2	190255	0.343597	0.399261	0.399357	0.319843	0.315484	0.439819	0.039696	0.573305	0.241614	0
2	190308	0.344263	0.399822	0.400006	0.319922	0.316579	0.440259	0.0397228	0.572067	0.242553	0
2	190351	0.344814	0.400303	0.400567	0.319954	0.317488	0.440621	0.039744	0.570628	0.243647	0
2	190355	0.344865	0.400349	0.400621	0.319956	0.317574	0.440655	0.0397459	0.570475	0.243763	0
2	190452	0.346152	0.401525	0.402003	0.31994	0.319708	0.441491	0.0397905	0.565845	0.247302	0
2	190737	0.350489	0.405712	0.406946	0.319575	0.326775	0.444186	0.0398987	0.544095	0.264325	0
2	190816	0.351899	0.407078	0.408545	0.319492	0.328994	0.445017	0.0399485	0.536828	0.270165	0
2	190944	0.354434	0.40949	0.411341	0.319473	0.332876	0.446464	0.0400458	0.524535	0.280226	0
2	190980	0.35521	0.410214	0.412173	0.319505	0.334037	0.446896	0.0400756	0.521016	0.283149	0
2	191084	0.357622	0.412421	0.414687	0.319718	0.337575	0.44821	0.0401618	0.510814	0.291737	0
2	191207	0.360837	0.41526	0.417872	0.320258	0.342142	0.449905	0.0402452	0.498791	0.302081	0
2	191214	0.361033	0.415429	0.41806	0.320299	0.342415	0.450006	0.0402487	0.498109	0.302675	0
2	191222	0.361262	0.415632	0.418285	0.320347	0.342736	0.450124	0.0402527	0.497252	0.303424	0
2	191226	0.361381	0.41574	0.418406	0.32037	0.342901	0.450185	0.0402548	0.496767	0.303847	0
2	191228	0.361441	0.415795	0.418468	0.320382	0.342985	0.450216	0.0402559	0.496512	0.30407	0
2	191242	0.361874	0.416208	0.418929	0.320459	0.343594	0.450438	0.040264	0.494508	0.305827	0
2	191281	0.36317	0.417513	0.420396	0.320661	0.345425	0.451095	0.0402845	0.487549	0.311982	0
2	191288	0.36341	0.417759	0.420674	0.320696	0.345765	0.451216	0.0402871	0.486191	0.313193	0
2	191289	0.363444	0.417794	0.420713	0.320701	0.345814	0.451233	0.0402874	0.485997	0.313366	0
2	191294	0.363616	0.41797	0.420912	0.320726	0.346057	0.45132	0.0402889	0.485024	0.314237	0
2	191298	0.363754	0.418111	0.42107	0.320747	0.346251	0.45139	0.0402899	0.484248	0.314932	0
2	191304	0.363959	0.418321	0.421306	0.320777	0.346542	0.451494	0.040291	0.483091	0.315971	0
2	191311	0.364198	0.418563	0.421579	0.320814	0.34688	0.451615	0.0402917	0.481762	0.317168	0
2	191363	0.365874	0.420148	0.42336	0.321111	0.349229	0.452469	0.0402762	0.473691	0.324505	0
2	191377	0.366293	0.420503	0.423759	0.321201	0.349811	0.452685	0.0402666	0.472121	0.325946	0
2	191422	0.367722	0.421741	0.425166	0.321488	0.351796	0.453416	0.0402226	0.466191	0.331436	0
2	191424	0.367789	0.421799	0.425232	0.321501	0.351888	0.45345	0.0402201	0.465898	0.331709	0
2	191470	0.369373	0.423206	0.426855	0.321792	0.354091	0.454253	0.0401537	0.458509	0.338653	0
2	191521	0.371252	0.424905	0.428835	0.322114	0.356707	0.455199	0.0400564	0.449026	0.347729	0
2	191528	0.371519	0.425148	0.42912	0.322158	0.357078	0.455333	0.0400413	0.447633	0.349078	0
2	191751	0.380818	0.433727	0.439271	0.323597	0.369998	0.459956	0.0394036	0.396328	0.401945	0
2	192038	0.393229	0.44481	0.452367	0.325693	0.387024	0.466091	0.0380961	0.328837	0.483019	0
2	192085	0.395098	0.446361	0.454163	0.326081	0.389545	0.467019	0.0379176	0.320618	0.494012	0
2	192122	0.39651	0.447494	0.455462	0.326397	0.391435	0.467722	0.0378099	0.315258	0.501334	0
2	192148	0.397466	0.448238	0.456306	0.326625	0.392707	0.468199	0.0377436	0.312007	0.505836	0
2	192289	0.402974	0.452444	0.460975	0.328088	0.399876	0.470911	0.0374332	0.295344	0.529672	0
2	192390	0.407393	0.45579	0.464605	0.32938	0.405473	0.473041	0.0371306	0.281781	0.550088	0
2	192591	0.417216	0.463164	0.472431	0.332495	0.417611	0.477681	0.0365909	0.254727	0.593925	0
2	193380	0.464493	0.497663	0.50742	0.349652	0.473352	0.499112	0.0383055	0.199421	0.700229	0
2	193398	0.465656	0.498491	0.508239	0.3501	0.474692	0.499627	0.0383622	0.19855	0.702131	0
2	193450	0.469019	0.50088	0.510595	0.351401	0.478565	0.501115	0.0385336	0.196187	0.707329	0
2	193664	0.48284	0.510596	0.520106	0.35682	0.494411	0.507191	0.039531	0.190872	0.719257	0
2	193867	0.495712	0.51947	0.528691	0.361962	0.509085	0.512794	0.0405777	0.188638	0.72437	0
2	194057	0.507308	0.527282	0.536156	0.366668	0.52225	0.517793	0.0418363	0.191228	0.718449	0
2	194226	0.517073	0.533683	0.542196	0.370684	0.533309	0.521962	0.0428944	0.194381	0.711347	0
2	195009	0.551025	0.552992	0.559338	0.385174	0.571792	0.535915	0.0454815	0.211516	0.674656	0
2	195168	0.554763	0.554126	0.559966	0.386889	0.576117	0.537288	0.0456794	0.218686	0.660179	0
2	195177	0.554935	0.554156	0.559967	0.38697	0.576318	0.537347	0.0456888	0.21916	0.659238	0
2	195180	0.554991	0.554165	0.559966	0.386996	0.576384	0.537365	0.0456919	0.219318	0.658925	0
2	195719	0.557886	0.549182	0.553188	0.387199	0.579666	0.534776	0.0457683	0.248009	0.605533	0
2	195960	0.556092	0.544247	0.547485	0.385435	0.577468	0.531218	0.0456991	0.262239	0.581303	0
2	196145	0.554219	0.540107	0.542806	0.38384	0.575185	0.528214	0.0456581	0.273816	0.562542	0
2	196155	0.554114	0.539884	0.542555	0.383754	0.575058	0.528053	0.0456559	0.274448	0.56154	0
2	196206	0.553583	0.538751	0.541286	0.38332	0.57441	0.527241	0.0456443	0.277674	0.556465	0
2	196417	0.551591	0.534363	0.536391	0.381727	0.571963	0.5242	0.0455672	0.290642	0.536641	0
2	196581	0.550546	0.531554	0.533268	0.380899	0.570647	0.522441	0.0454723	0.300024	0.522844	0
2	196633	0.550356	0.530823	0.532453	0.380746	0.570396	0.52204	0.0454481	0.302953	0.518625	0
2	196681	0.550256	0.530229	0.531791	0.38066	0.570251	0.521748	0.0454323	0.305666	0.514752	0
2	196868	0.550673	0.528789	0.53016	0.38092	0.570636	0.521459	0.0454671	0.31658	0.499516	0
2	197035	0.551617	0.528386	0.529635	0.3818	0.571581	0.521849	0.0455729	0.325559	0.48737	0
2	197250	0.552627	0.528299	0.529374	0.38331	0.572405	0.522314	0.0456907	0.334554	0.475533	0
2	197309	0.552874	0.528334	0.529361	0.38377	0.572576	0.522442	0.0457197	0.336657	0.472812	0
2	197406	0.553255	0.528424	0.529376	0.384546	0.572822	0.522657	0.0457643	0.339889	0.468663	0
2	197460	0.553458	0.528485	0.529398	0.384981	0.572945	0.522782	0.0457876	0.341601	0.466481	0
2	197464	0.553473	0.52849	0.5294	0.385014	0.572954	0.522792	0.0457893	0.341726	0.466322	0
2	197474	0.55351	0.528502	0.529405	0.385094	0.572976	0.522815	0.0457934	0.342038	0.465926	0
2	197588	0.553917	0.52864	0.529469	0.385999	0.573217	0.523099	0.0458381	0.34555	0.461489	0
2	198085	0.555679	0.528565	0.529299	0.38889	0.574655	0.524826	0.0460209	0.364598	0.438185	0
2	198086	0.555683	0.528563	0.529297	0.388893	0.574659	0.524831	0.0460213	0.36465	0.438123	0
2	198093	0.555711	0.528546	0.529282	0.388912	0.574691	0.524863	0.0460239	0.365015	0.437689	0
2	198095	0.555718	0.528541	0.529278	0.388918	0.5747	0.524873	0.0460247	0.36512	0.437564	0
2	198168	0.556041	0.52852	0.529292	0.389155	0.57507	0.525242	0.0460528	0.367953	0.434208	0
2	198180	0.5561	0.528545	0.529325	0.389201	0.575138	0.525308	0.0460574	0.368241	0.433867	0
2	198256	0.556511	0.52886	0.529699	0.389526	0.575606	0.525759	0.0460867	0.369105	0.43285	0
2	198259	0.556528	0.528878	0.529718	0.38954	0.575626	0.525778	0.0460878	0.369109	0.432845	0
2	198368	0.557194	0.529685	0.530639	0.390085	0.576387	0.526503	0.0461266	0.368119	0.434012	0
2	198512	0.55812	0.531001	0.532145	0.39084	0.577462	0.527548	0.0461695	0.365212	0.437454	0
2	198526	0.558208	0.531126	0.532291	0.390911	0.577566	0.527652	0.0461733	0.364946	0.437771	0
2	198605	0.558692	0.53177	0.533054	0.391288	0.578144	0.528242	0.0461938	0.363837	0.439094	0
2	198672	0.559067	0.532185	0.533576	0.391563	0.578607	0.528737	0.0462116	0.363721	0.439231	0
2	198701	0.559217	0.532312	0.533751	0.391666	0.578796	0.528948	0.0462197	0.364002	0.438896	0
2	198782	0.559581	0.532453	0.534026	0.391888	0.579277	0.52952	0.0462452	0.366156	0.436334	0
2	198826	0.559764	0.532419	0.534077	0.391987	0.579531	0.529855	0.0462619	0.368193	0.433925	0
2	199130	0.561473	0.531622	0.534371	0.393035	0.581923	0.533713	0.0464457	0.393897	0.404618	0
2	199131	0.56148	0.531618	0.534372	0.39304	0.581933	0.533729	0.0464465	0.39401	0.404492	0
2	199390	0.563342	0.530353	0.534548	0.394262	0.584582	0.538565	0.0466557	0.428443	0.368107	0
2	199391	0.563349	0.530348	0.534549	0.394267	0.584593	0.538586	0.0466565	0.428592	0.367956	0
2	199514	0.564289	0.52963	0.534609	0.39489	0.585946	0.541167	0.0467585	0.447612	0.349098	0
2	199762	0.566159	0.528084	0.534687	0.396112	0.588683	0.546542	0.0469479	0.488364	0.311257	0
2	199961	0.567518	0.526859	0.53471	0.396962	0.590729	0.550685	0.0470717	0.520641	0.283462	0
2	200008	0.567807	0.526585	0.53471	0.397135	0.591174	0.551604	0.0470965	0.527878	0.277467	0
2	200483	0.569639	0.524523	0.534607	0.397917	0.594325	0.558422	0.0472635	0.581738	0.235272	0
2	200522	0.569676	0.524437	0.53459	0.397882	0.594439	0.558709	0.0472699	0.58388	0.233677	0
2	200530	0.56968	0.524421	0.534587	0.397872	0.594459	0.558761	0.047271	0.584264	0.233391	0
2	200968	0.568919	0.523446	0.53394	0.396183	0.594592	0.560454	0.0473084	0.596817	0.224159	0
2	201063	0.568544	0.523227	0.533711	0.395588	0.594415	0.560573	0.0473107	0.597671	0.223538	0
2	201476	0.566443	0.522424	0.532569	0.392596	0.593105	0.560384	0.0472984	0.595396	0.225194	0
2	201611	0.565686	0.52226	0.532197	0.391606	0.592559	0.560151	0.0472876	0.592982	0.226959	0
2	201647	0.565486	0.522228	0.532102	0.39135	0.592409	0.56008	0.0472843	0.592233	0.227508	0
2	201782	0.564754	0.522157	0.53177	0.390445	0.591843	0.559795	0.0472707	0.589099	0.229811	0
2	201831	0.5645	0.522152	0.531661	0.390142	0.591639	0.559687	0.0472654	0.587854	0.230731	0
2	201868	0.564314	0.522157	0.531583	0.389924	0.591486	0.559605	0.0472613	0.586881	0.23145	0
2	201879	0.56426	0.52216	0.531561	0.389862	0.591441	0.55958	0.04726	0.586587	0.231667	0
2	202001	0.563694	0.522237	0.531344	0.389234	0.590956	0.559314	0.0472456	0.583206	0.234178	0
2	202108	0.563266	0.52238	0.531205	0.388802	0.590561	0.559097	0.0472329	0.580117	0.236484	0
2	202227	0.562882	0.522629	0.531116	0.388479	0.590172	0.558889	0.0472198	0.576637	0.239098	0
2	202411	0.562209	0.523142	0.531	0.387995	0.58948	0.558334	0.0471927	0.569433	0.244557	0
2	202580	0.561335	0.523696	0.53084	0.387363	0.588631	0.557403	0.0471539	0.559887	0.251899	0
2	202724	0.56044	0.524225	0.530679	0.386714	0.587773	0.556347	0.0471103	0.54987	0.25974	0
2	202739	0.56034	0.524283	0.530661	0.386641	0.587678	0.556225	0.0471052	0.548738	0.260635	0
2	202766	0.560158	0.524389	0.530629	0.386509	0.587503	0.556	0.0470957	0.546663	0.262281	0
2	203114	0.557586	0.5259	0.530232	0.384645	0.585013	0.552629	0.0469452	0.516211	0.287172	0
2	203425	0.5552	0.527454	0.529997	0.382927	0.582584	0.549219	0.0467747	0.485288	0.314001	0
2	203566	0.554186	0.528212	0.529964	0.382203	0.581482	0.547673	0.0466915	0.470866	0.327102	0
2	203783	0.552802	0.529436	0.53004	0.381228	0.579851	0.545424	0.0465634	0.448923	0.347829	0
2	203910	0.55213	0.53018	0.530171	0.380765	0.578959	0.544231	0.0464919	0.436509	0.360007	0
2	204011	0.551688	0.530784	0.530328	0.380467	0.578295	0.543373	0.0464386	0.426994	0.369578	0
2	204179	0.551167	0.531811	0.530705	0.380137	0.577302	0.542168	0.0463595	0.412087	0.385011	0
2	204182	0.55116	0.53183	0.530713	0.380133	0.577286	0.542149	0.0463582	0.411832	0.38528	0
2	204215	0.551089	0.532046	0.530809	0.380101	0.5771	0.541932	0.0463437	0.408921	0.388361	0
2	204404	0.550754	0.533617	0.531555	0.38023	0.575844	0.540381	0.0462474	0.38918	0.409849	0
2	204458	0.550679	0.534152	0.53182	0.380347	0.575438	0.539862	0.0462163	0.382803	0.417025	0
2	204536	0.550584	0.534976	0.532233	0.380563	0.574825	0.53907	0.0461687	0.373211	0.428046	0
2	204923	0.550313	0.539469	0.534585	0.382032	0.571634	0.534928	0.0459049	0.324177	0.489217	0
2	204924	0.550312	0.539481	0.534591	0.382036	0.571626	0.534917	0.0459042	0.324057	0.489379	0
2	204995	0.550288	0.540289	0.53503	0.382294	0.571071	0.534216	0.045855	0.315691	0.500738	0
2	205151	0.550251	0.541936	0.535943	0.382749	0.569956	0.53286	0.0457524	0.298959	0.524388	0
2	205157	0.55025	0.541995	0.535977	0.382763	0.569917	0.532814	0.0457487	0.29837	0.525245	0
2	205343	0.550218	0.543576	0.536897	0.382964	0.568875	0.531693	0.0456459	0.282534	0.548929	0
2	205891	0.550819	0.547766	0.539704	0.382839	0.566666	0.529907	0.0453753	0.243157	0.614113	0
2	206076	0.551286	0.549275	0.540816	0.382788	0.566045	0.529527	0.0452814	0.230131	0.638026	0
2	206280	0.551917	0.550962	0.542109	0.382726	0.565426	0.529221	0.0451807	0.216227	0.665091	0
2	206369	0.552225	0.551701	0.54269	0.382698	0.565176	0.529122	0.0451385	0.210356	0.677046	0
2	207171	0.555487	0.55808	0.548093	0.382409	0.563391	0.528961	0.044849	0.164805	0.783031	0
2	207192	0.555577	0.558234	0.548232	0.382401	0.563354	0.528971	0.0448442	0.163818	0.785639	0
2	207220	0.555696	0.558437	0.548417	0.38239	0.563306	0.528985	0.0448381	0.162519	0.789095	0
2	207561	0.557094	0.560747	0.550593	0.382253	0.562765	0.529216	0.0447861	0.148347	0.828721	0
2	207923	0.558385	0.562784	0.552675	0.382101	0.562281	0.529542	0.0447668	0.136593	0.864573	0
2	208189	0.559126	0.563938	0.553991	0.381987	0.561967	0.529795	0.0447644	0.130054	0.885877	0
2	208213	0.559182	0.564026	0.554099	0.381977	0.56194	0.529818	0.0447644	0.12955	0.887562	0
2	208351	0.559463	0.564476	0.554682	0.381918	0.561787	0.529942	0.0447645	0.126931	0.896433	0
2	208417	0.559581	0.564659	0.554948	0.381858	0.561713	0.530025	0.0447642	0.125788	0.900362	0
2	208543	0.559808	0.564965	0.55547	0.381597	0.561564	0.530307	0.0447625	0.123611	0.907944	0
2	208574	0.559865	0.565033	0.5556	0.381509	0.561527	0.530397	0.0447619	0.123081	0.909808	0
2	208735	0.560157	0.565344	0.556284	0.38096	0.561332	0.530956	0.0447592	0.120417	0.919314	0
2	208870	0.560402	0.565567	0.556857	0.380452	0.561179	0.531491	0.0447588	0.11835	0.926831	0
2	208879	0.560418	0.56558	0.556895	0.380419	0.561169	0.531527	0.0447588	0.118219	0.927311	0
2	208915	0.560483	0.565635	0.557047	0.380289	0.561131	0.531672	0.0447593	0.117707	0.929197	0
2	208916	0.560485	0.565637	0.557051	0.380285	0.56113	0.531676	0.0447593	0.117693	0.929249	0
2	208963	0.56057	0.565706	0.557247	0.380124	0.561083	0.531862	0.0447603	0.117051	0.931625	0
2	209245	0.561067	0.566113	0.558369	0.37954	0.560878	0.532781	0.0447804	0.113953	0.943276	0
2	209373	0.561284	0.566313	0.558831	0.379629	0.560844	0.532991	0.0448001	0.113068	0.946661	0
2	209754	0.561463	0.566369	0.5597	0.380551	0.560582	0.533217	0.044852	0.113118	0.946467	0
2	210006	0.561154	0.565852	0.559843	0.381381	0.560208	0.533251	0.04487	0.115259	0.938327	0
2	210387	0.560231	0.564426	0.559552	0.382929	0.55946	0.533183	0.0448855	0.121285	0.916193	0
2	210582	0.559617	0.563468	0.559224	0.383841	0.55904	0.533115	0.0448934	0.125554	0.901168	0
2	210974	0.558265	0.561246	0.558331	0.385883	0.558233	0.53296	0.0449214	0.136288	0.865542	0
2	210990	0.558209	0.56115	0.55829	0.385972	0.558203	0.532954	0.0449231	0.136781	0.863973	0
2	211332	0.557086	0.55907	0.557395	0.387948	0.557665	0.532856	0.0449715	0.148185	0.829195	0
2	211581	0.556414	0.557592	0.556768	0.389472	0.557442	0.532839	0.0450227	0.157288	0.803305	0
2	212351	0.555933	0.554038	0.555602	0.394451	0.558191	0.533329	0.0452492	0.185816	0.730917	0
2	212495	0.556229	0.553664	0.555605	0.395401	0.55865	0.533546	0.045302	0.190535	0.720026	0
2	212638	0.556676	0.553416	0.555705	0.396343	0.559227	0.533811	0.0453574	0.194809	0.710391	0
2	212810	0.557435	0.553301	0.555965	0.397469	0.560093	0.534201	0.0454283	0.199277	0.700543	0
2	212882	0.557799	0.553246	0.556058	0.397938	0.560492	0.534364	0.0454587	0.201198	0.696377	0
2	212886	0.557819	0.55324	0.55606	0.397964	0.560513	0.534372	0.0454604	0.201317	0.696119	0
2	213058	0.558638	0.552726	0.555911	0.399083	0.561433	0.534632	0.0455304	0.207614	0.682744	0
2	213466	0.560524	0.550173	0.554251	0.401788	0.563617	0.534827	0.0456929	0.229512	0.639195	0
2	213545	0.560916	0.549583	0.553835	0.402329	0.56407	0.534841	0.0457258	0.234467	0.629918	0
2	213628	0.561346	0.548968	0.553401	0.402906	0.564565	0.534861	0.0457612	0.239777	0.620193	0
2	213728	0.561898	0.548255	0.552904	0.403616	0.565194	0.5349	0.0458049	0.246209	0.608695	0
2	213926	0.563131	0.547043	0.552108	0.405076	0.56657	0.535067	0.0458944	0.258516	0.587512	0
2	214190	0.565156	0.546169	0.551755	0.407157	0.568754	0.535596	0.0460172	0.272233	0.565059	0
2	214439	0.567592	0.54656	0.552586	0.409298	0.571287	0.536578	0.0461399	0.279874	0.553038	0
2	214711	0.57099	0.548872	0.555303	0.411873	0.574707	0.538381	0.0463123	0.27965	0.553385	0
2	214801	0.572281	0.550043	0.556594	0.412778	0.575988	0.53914	0.0463853	0.277831	0.556219	0
2	214810	0.572413	0.550163	0.556726	0.41287	0.576118	0.539218	0.046393	0.277647	0.556507	0
2	214891	0.573616	0.551255	0.557926	0.4137	0.577312	0.539928	0.0464649	0.275973	0.559134	0
2	215181	0.578198	0.55546	0.562513	0.416775	0.581856	0.54265	0.0467582	0.269509	0.569427	0
2	215257	0.579469	0.556642	0.563794	0.417607	0.583114	0.543409	0.0468429	0.267649	0.572434	0
2	215904	0.591386	0.568251	0.576138	0.425081	0.594854	0.550597	0.0476293	0.247496	0.606432	0
2	215946	0.592225	0.569109	0.577036	0.425589	0.595675	0.551107	0.0476706	0.245752	0.609503	0
2	215962	0.592546	0.569439	0.577381	0.425784	0.595989	0.551302	0.0476855	0.245067	0.610715	0
2	216520	0.604405	0.58229	0.590596	0.432784	0.607508	0.558554	0.0480361	0.215617	0.666318	0
2	216541	0.604875	0.582827	0.59114	0.433055	0.607961	0.558843	0.0480454	0.214326	0.668926	0
2	216631	0.606907	0.585175	0.593513	0.434225	0.609917	0.560094	0.0480502	0.208345	0.681216	0
2	216794	0.610662	0.589623	0.597981	0.436367	0.613516	0.562409	0.0478998	0.1956	0.70863	0
2	217015	0.616053	0.596139	0.604482	0.439365	0.618666	0.565746	0.0475077	0.175914	0.7547	0
2	217070	0.617462	0.59785	0.606183	0.440132	0.620011	0.566621	0.0473743	0.170635	0.767931	0
2	217109	0.618476	0.599082	0.607407	0.440679	0.620978	0.567251	0.0472706	0.166813	0.77777	0
2	217360	0.625259	0.607349	0.615602	0.444275	0.627444	0.571472	0.0464464	0.141193	0.850188	0
2	217636	0.633118	0.616963	0.625096	0.448322	0.634926	0.576372	0.0454092	0.113573	0.944723	0
2	217676	0.634281	0.618389	0.626501	0.448912	0.636033	0.577098	0.0452644	0.109829	0.959285	0
2	218039	0.644991	0.631521	0.639419	0.454263	0.646212	0.583776	0.0436174	0.0766345	1.11558	0
2	218507	0.658726	0.648348	0.655916	0.460948	0.659242	0.592313	0.0409164	0.0412854	1.3842	0
2	218666	0.663237	0.653858	0.661306	0.463108	0.663514	0.595103	0.0402098	0.033353	1.47686	0
2	218957	0.671122	0.66345	0.670677	0.466848	0.670971	0.599954	0.0392407	0.023081	1.63675	0
2	220055	0.693277	0.689602	0.696123	0.477141	0.691785	0.613093	0.0365067	0.00669446	2.17428	0
2	220064	0.693389	0.689726	0.696242	0.477193	0.691889	0.613154	0.0365004	0.00665956	2.17655	0
2	220122	0.694137	0.690549	0.697041	0.477521	0.69258	0.613558	0.036462	0.00643162	2.19168	0
2	220136	0.694325	0.690758	0.697243	0.477599	0.692753	0.61366	0.0364532	0.0063753	2.1955	0
2	220216	0.695445	0.692012	0.698466	0.478043	0.693781	0.614265	0.036407	0.00604747	2.21843	0
2	220331	0.697159	0.693954	0.700367	0.478666	0.695347	0.615191	0.0363448	0.00556618	2.25444	0
2	220403	0.698267	0.69522	0.701608	0.479047	0.696357	0.61579	0.0363083	0.00527059	2.27814	0
2	220405	0.698298	0.695256	0.701643	0.479058	0.696385	0.615807	0.0363073	0.00526252	2.27881	0
2	220424	0.698593	0.695593	0.701974	0.479157	0.696653	0.615966	0.036298	0.00518634	2.28514	0
2	220451	0.699012	0.696073	0.702444	0.479298	0.697035	0.616192	0.036285	0.00507967	2.29416	0
2	220776	0.703777	0.701525	0.70775	0.48092	0.701367	0.618764	0.0361446	0.00401023	2.39683	0
2	220790	0.703958	0.70173	0.707947	0.480987	0.701532	0.618861	0.036139	0.00397508	2.40065	0
2	220911	0.705383	0.703326	0.709463	0.481556	0.702835	0.619629	0.0360926	0.00371545	2.42999	0
2	220914	0.705415	0.703362	0.709496	0.48157	0.702864	0.619646	0.0360915	0.00371005	2.43062	0
2	226979	0.703896	0.697734	0.692699	0.473168	0.695433	0.615204	0.0365238	0.00459717	2.33751	0
2	227201	0.703322	0.697188	0.691729	0.472789	0.694808	0.614978	0.0365499	0.00474106	2.32412	0
2	227302	0.703096	0.696992	0.691346	0.472645	0.694567	0.614907	0.0365602	0.00480034	2.31873	0
2	227328	0.703042	0.696947	0.691254	0.472612	0.69451	0.614892	0.0365627	0.00481485	2.31742	0
2	227387	0.702924	0.696854	0.691054	0.47254	0.694387	0.614864	0.0365678	0.00484651	2.31457	0
2	227881	0.702298	0.69661	0.689965	0.472233	0.693793	0.614947	0.0365852	0.00502644	2.29874	0
2	228106	0.702254	0.69685	0.689855	0.472285	0.693811	0.615193	0.0365745	0.00504652	2.29701	1
2	228142	0.702263	0.69691	0.689862	0.472306	0.693833	0.615246	0.0365716	0.00504566	2.29708	1
2	228251	0.702316	0.697134	0.689927	0.47239	0.69393	0.615428	0.0365609	0.005036	2.29791	1
2	228551	0.70269	0.698072	0.690459	0.472794	0.694466	0.616121	0.0365176	0.0049546	2.30499	1
2	228581	0.702746	0.698193	0.690542	0.472849	0.694542	0.616206	0.0365123	0.00494215	2.30608	1
2	228645	0.702876	0.69847	0.690738	0.472978	0.694716	0.616394	0.0365008	0.00491287	2.30866	1
2	229777	0.706576	0.707035	0.697679	0.477337	0.699613	0.62072	0.0362332	0.00391173	2.40763	1
2	230037	0.707714	0.709742	0.699995	0.478762	0.7011	0.621918	0.0361548	0.00361012	2.44248	1
2	230255	0.708724	0.712148	0.702077	0.480036	0.702412	0.622961	0.0360826	0.00335212	2.47468	1
2	230576	0.71028	0.715854	0.705324	0.482007	0.704418	0.624546	0.0359619	0.00297199	2.52695	1
2	230849	0.711646	0.7191	0.708203	0.48374	0.706162	0.625925	0.0358412	0.00265468	2.57599	1
2	231614	0.715504	0.728163	0.716415	0.488593	0.71098	0.629816	0.0354737	0.0018874	2.72414	1
2	231704	0.715946	0.729187	0.717362	0.489141	0.711519	0.630267	0.0354382	0.00181631	2.74081	1
2	231837	0.71659	0.730669	0.71874	0.489935	0.712299	0.630926	0.035389	0.00171821	2.76492	1
2	232488	0.719509	0.73721	0.724982	0.49343	0.715709	0.633992	0.0351985	0.00134455	2.87142	1
2	232618	0.72003	0.738332	0.726091	0.494026	0.716287	0.634561	0.0351693	0.00128859	2.88989	1
2	233125	0.721795	0.741929	0.729813	0.495919	0.718115	0.636599	0.0350792	0.00112055	2.95057	1
2	233405	0.722514	0.743193	0.731341	0.496606	0.718724	0.637436	0.0350492	0.00105935	2.97496	1
2	233983	0.723333	0.743993	0.733282	0.497236	0.718966	0.63813	0.0350297	0.000983952	3.00703	1
2	234340	0.723509	0.743594	0.733877	0.497223	0.718622	0.638073	0.0350359	0.000960061	3.0177	1
2	234385	0.723518	0.74351	0.733929	0.497206	0.71856	0.638048	0.0350374	0.000957921	3.01867	1
2	234604	0.723534	0.743017	0.734124	0.497079	0.718215	0.637893	0.0350465	0.000949701	3.02241	1
2	234613	0.723533	0.742995	0.73413	0.497072	0.7182	0.637886	0.0350469	0.000949432	3.02254	1
2	234673	0.72353	0.74284	0.734169	0.497027	0.718095	0.637835	0.0350499	0.00094776	3.0233	1
2	234856	0.723507	0.742334	0.734264	0.49687	0.71776	0.637671	0.0350598	0.000943776	3.02513	1
2	235113	0.723458	0.741583	0.734366	0.496617	0.717274	0.637446	0.035075	0.000940119	3.02682	1
2	235845	0.723457	0.73987	0.734894	0.495965	0.716193	0.637278	0.0351072	0.000927588	3.03265	1
2	236156	0.72364	0.739669	0.735445	0.495851	0.716064	0.637635	0.0351057	0.000914021	3.03904	1
2	236256	0.723736	0.739708	0.735689	0.49585	0.716086	0.637828	0.0351023	0.000907871	3.04198	1
2	236313	0.723799	0.73975	0.73584	0.495856	0.716109	0.637955	0.0350997	0.000903974	3.04384	1
2	236383	0.723881	0.739812	0.736031	0.495863	0.716137	0.638123	0.0350964	0.000898912	3.04628	1
2	236390	0.72389	0.739818	0.736051	0.495863	0.71614	0.63814	0.0350961	0.000898391	3.04653	1
2	236391	0.723891	0.739819	0.736053	0.495863	0.71614	0.638143	0.035096	0.000898316	3.04657	1
2	236441	0.723953	0.73987	0.736194	0.495868	0.71616	0.638271	0.0350935	0.000894521	3.04841	1
2	236489	0.724016	0.739922	0.736331	0.495873	0.71618	0.6384	0.035091	0.000890774	3.05023	1
2	237151	0.724987	0.740887	0.738317	0.495918	0.716472	0.640563	0.0350518	0.000837224	3.07716	1
2	237541	0.725504	0.741455	0.739415	0.495889	0.716679	0.64196	0.0350287	0.000813507	3.08964	1
2	237656	0.725625	0.74159	0.739705	0.495868	0.716748	0.642357	0.0350225	0.000808899	3.09211	1
2	237660	0.725629	0.741594	0.739715	0.495867	0.71675	0.642371	0.0350223	0.000808763	3.09218	1
2	237729	0.725693	0.741665	0.739878	0.495851	0.716793	0.642602	0.0350187	0.000806679	3.0933	1
2	237971	0.72585	0.741834	0.740381	0.495771	0.716955	0.643359	0.0350074	0.000803826	3.09484	1
2	238080	0.725917	0.741911	0.740597	0.495735	0.716993	0.643751	0.0350023	0.00080333	3.09511	1
2	238137	0.725963	0.741969	0.740721	0.495721	0.71699	0.643999	0.0349993	0.000802574	3.09551	1
2	238163	0.725986	0.741998	0.740778	0.495716	0.716985	0.644118	0.0349979	0.00080218	3.09573	1
2	238186	0.726006	0.742024	0.740829	0.49571	0.71698	0.644225	0.0349967	0.000801824	3.09592	1
2	238189	0.726009	0.742028	0.740836	0.49571	0.71698	0.644239	0.0349965	0.000801777	3.09595	1
2	238224	0.72604	0.742068	0.740914	0.495702	0.716972	0.644405	0.0349946	0.00080125	3.09623	1
2	238239	0.726053	0.742085	0.740947	0.495698	0.716968	0.644476	0.0349938	0.000801037	3.09635	1
2	238287	0.726094	0.742138	0.741052	0.495685	0.71696	0.6447	0.0349913	0.000800458	3.09666	1
2	238291	0.726098	0.742142	0.741061	0.495684	0.71696	0.644719	0.0349911	0.000800419	3.09668	1
2	238346	0.72614	0.742196	0.741177	0.495667	0.716958	0.644964	0.0349883	0.000800073	3.09687	1
2	238452	0.726195	0.742262	0.741377	0.495618	0.717	0.645368	0.0349835	0.000800848	3.09645	1
2	238608	0.726228	0.742307	0.741625	0.495516	0.717136	0.645875	0.0349774	0.000805016	3.0942	1
2	238611	0.726229	0.742308	0.741629	0.495514	0.717139	0.645884	0.0349772	0.00080512	3.09414	1
2	238675	0.726233	0.742324	0.741721	0.495464	0.717204	0.646094	0.0349747	0.000807555	3.09283	1
2	238737	0.726232	0.742338	0.741805	0.495412	0.717272	0.646299	0.0349724	0.0008103	3.09135	1
2	239528	0.725852	0.742406	0.742482	0.494428	0.718518	0.649012	0.0349438	0.000877661	3.05667	1
2	239951	0.725412	0.742363	0.742589	0.493697	0.719433	0.650534	0.0349303	0.000937967	3.02781	1
2	242012	0.722139	0.741545	0.741801	0.489	0.725309	0.658511	0.0348808	0.00147752	2.83047	1
2	242038	0.722095	0.74153	0.741787	0.488936	0.72539	0.658616	0.0348803	0.00148679	2.82775	1
2	242434	0.721459	0.741284	0.741593	0.487972	0.726609	0.660233	0.0348728	0.00163405	2.78674	1
2	242746	0.721001	0.741077	0.741475	0.487232	0.72755	0.661519	0.034867	0.00175659	2.75533	1
2	243238	0.720392	0.740733	0.741387	0.486128	0.72897	0.663569	0.0348581	0.00195623	2.70858	1
2	243436	0.720196	0.740589	0.741395	0.485712	0.72951	0.664399	0.0348545	0.00203682	2.69105	1
2	243486	0.720153	0.740549	0.741403	0.485603	0.729647	0.664611	0.0348536	0.00205701	2.68676	1
2	243609	0.720068	0.740416	0.74144	0.485278	0.730005	0.665153	0.0348515	0.00210616	2.67651	1
2	243768	0.720001	0.740183	0.741521	0.484755	0.730511	0.665889	0.0348487	0.00216869	2.6638	1
2	243846	0.719984	0.740045	0.741573	0.48446	0.730774	0.666265	0.0348474	0.002199	2.65777	1
2	244011	0.719977	0.739709	0.741708	0.483769	0.731355	0.667084	0.0348447	0.00226244	2.64542	1
2	244215	0.720017	0.739225	0.741915	0.482813	0.732106	0.66814	0.0348413	0.00233991	2.6308	1
2	244779	0.720314	0.737642	0.742638	0.479923	0.734208	0.671206	0.0348316	0.00255327	2.5929	1
2	245034	0.720488	0.736892	0.742997	0.478672	0.735084	0.672617	0.0348268	0.00265237	2.57637	1
2	245073	0.720515	0.73678	0.743052	0.478491	0.73521	0.672832	0.0348261	0.00266783	2.57384	1
2	245255	0.720634	0.736268	0.743305	0.477704	0.73576	0.673828	0.0348224	0.00274141	2.56203	1
2	245305	0.720664	0.736133	0.743373	0.477507	0.735899	0.674099	0.0348214	0.0027621	2.55876	1
2	245877	0.720882	0.734862	0.744043	0.476038	0.737014	0.677047	0.0348073	0.0030196	2.52005	1
2	246027	0.720854	0.734647	0.744163	0.475951	0.73716	0.677782	0.0348024	0.00310278	2.50825	1
2	246059	0.720838	0.734609	0.744183	0.475948	0.737188	0.677941	0.0348013	0.00312288	2.50544	1
2	246172	0.720754	0.734495	0.744242	0.475979	0.737282	0.678507	0.0347968	0.0032002	2.49482	1
2	246293	0.720625	0.734407	0.744284	0.476077	0.73737	0.679122	0.0347913	0.00329347	2.48235	1
2	246575	0.72019	0.73432	0.74431	0.476537	0.737523	0.680573	0.0347755	0.00354884	2.44991	1
2	246579	0.720182	0.73432	0.74431	0.476546	0.737525	0.680594	0.0347753	0.00355281	2.44943	1
2	246960	0.719401	0.73441	0.744231	0.477561	0.737612	0.682563	0.0347473	0.00396582	2.40167	1
2	247040	0.719224	0.734451	0.744205	0.477815	0.737612	0.682972	0.0347407	0.00405962	2.39151	1
2	247759	0.717783	0.734979	0.743963	0.480307	0.737316	0.686456	0.0347102	0.00494845	2.30553	1
2	247789	0.717738	0.735002	0.743957	0.480408	0.737292	0.68659	0.0347098	0.00498335	2.30248	1
2	247813	0.717704	0.73502	0.743953	0.480488	0.737271	0.686697	0.0347096	0.00501089	2.30009	1
2	247993	0.717493	0.735147	0.743936	0.481061	0.737099	0.687472	0.034709	0.00520391	2.28367	1
2	248152	0.717301	0.735297	0.743904	0.48173	0.73682	0.688071	0.0347096	0.0053713	2.26992	1
2	248212	0.717207	0.735377	0.743877	0.482073	0.736661	0.688266	0.0347101	0.00543917	2.26447	1
2	248555	0.716483	0.736037	0.743587	0.48482	0.73528	0.689113	0.0347152	0.00587405	2.23106	1
2	248659	0.716213	0.736293	0.743461	0.485867	0.734732	0.689297	0.0347176	0.00602066	2.22036	1
2	248671	0.716181	0.736323	0.743446	0.485992	0.734665	0.689316	0.0347179	0.00603798	2.21911	1
2	248728	0.716024	0.736473	0.74337	0.486602	0.734342	0.689405	0.0347193	0.00612139	2.21315	1
2	248918	0.715474	0.737008	0.743091	0.48876	0.733183	0.689658	0.0347249	0.00641195	2.19301	1
2	249073	0.715005	0.737473	0.742842	0.490615	0.732171	0.689833	0.0347301	0.00666165	2.17642	1
2	249533	0.713618	0.738885	0.742054	0.496132	0.729095	0.69036	0.0347482	0.0074483	2.12794	1
2	249570	0.713513	0.738994	0.741991	0.496551	0.728857	0.690412	0.0347498	0.00751316	2.12418	1
2	250316	0.712001	0.740696	0.740966	0.502608	0.725247	0.692302	0.0347818	0.00876287	2.05735	0
2	250774	0.711728	0.741484	0.740527	0.505016	0.723593	0.694162	0.0348027	0.00945123	2.02451	0
2	251004	0.711694	0.741961	0.740298	0.506482	0.722576	0.695113	0.0348138	0.00979197	2.00913	0
2	251105	0.711695	0.742174	0.7402	0.507122	0.722127	0.695538	0.0348186	0.00993868	2.00267	0
2	251134	0.711697	0.742235	0.740172	0.507302	0.722	0.695661	0.0348199	0.00998037	2.00085	0
2	251548	0.711787	0.743044	0.739815	0.509478	0.720412	0.69748	0.0348374	0.0105467	1.97688	0
2	251790	0.711871	0.743409	0.739657	0.510166	0.719835	0.698612	0.0348454	0.0108444	1.9648	0
2	251800	0.711875	0.743422	0.739651	0.510181	0.719819	0.69866	0.0348457	0.010856	1.96433	0
2	251820	0.711882	0.743446	0.739641	0.510209	0.719789	0.698757	0.0348463	0.0108791	1.96341	0
2	251879	0.711904	0.743512	0.739611	0.510262	0.719719	0.699044	0.0348479	0.010946	1.96075	0
2	251882	0.711905	0.743516	0.73961	0.510263	0.719716	0.699059	0.0348479	0.0109493	1.96061	0
2	252013	0.711952	0.74363	0.739558	0.510216	0.719661	0.699713	0.0348511	0.01109	1.95507	0
2	252027	0.711957	0.743639	0.739553	0.510196	0.719664	0.699784	0.0348514	0.0111044	1.95451	0
2	252036	0.71196	0.743645	0.73955	0.510183	0.719667	0.699831	0.0348516	0.0111134	1.95415	0
2	252044	0.711964	0.743651	0.739548	0.510169	0.71967	0.699873	0.0348517	0.0111212	1.95385	0
2	252161	0.712091	0.743753	0.739543	0.509866	0.71976	0.700573	0.0348545	0.0112083	1.95046	0
2	252193	0.712146	0.743786	0.73955	0.509752	0.7198	0.700789	0.0348553	0.0112241	1.94985	0
2	252572	0.713215	0.744276	0.739778	0.507654	0.720617	0.703833	0.0348649	0.0112392	1.94927	0
2	252578	0.713235	0.744284	0.739783	0.507614	0.720634	0.703884	0.034865	0.0112379	1.94932	0
2	252589	0.713272	0.744298	0.739792	0.507539	0.720664	0.703979	0.0348653	0.0112355	1.94941	0
2	252599	0.713306	0.744311	0.7398	0.507471	0.720692	0.704065	0.0348655	0.0112334	1.94949	0
2	252680	0.713577	0.744412	0.739866	0.506911	0.720925	0.704758	0.0348671	0.0112153	1.95019	0
2	252704	0.713656	0.74444	0.739885	0.506743	0.720995	0.70496	0.0348676	0.0112102	1.95039	0
2	252792	0.713933	0.744532	0.73995	0.506128	0.721256	0.705687	0.0348691	0.0111941	1.95101	0
2	253095	0.714602	0.744672	0.740075	0.504197	0.722109	0.707788	0.0348722	0.011229	1.94966	0
2	253219	0.714781	0.744666	0.74012	0.503351	0.722488	0.708545	0.0348729	0.0112525	1.94875	0
2	253709	0.716096	0.744788	0.740921	0.497399	0.725062	0.712704	0.0348754	0.0108185	1.96583	0
2	254030	0.717214	0.744861	0.741704	0.492202	0.727336	0.715907	0.0348764	0.0103291	1.98594	0
2	254124	0.71754	0.744862	0.741931	0.490625	0.72804	0.71684	0.0348766	0.0101895	1.99185	0
2	254349	0.718267	0.744802	0.742418	0.486928	0.729731	0.718962	0.0348767	0.00990172	2.00429	0
2	254368	0.718323	0.744792	0.742454	0.486628	0.729872	0.71913	0.0348767	0.00988168	2.00517	0
2	254409	0.718441	0.744768	0.742527	0.485987	0.730174	0.719487	0.0348767	0.00984123	2.00695	0
2	254436	0.718516	0.744749	0.742572	0.485572	0.730371	0.719716	0.0348766	0.00981681	2.00803	0
2	254834	0.719269	0.744225	0.742875	0.480431	0.733015	0.722398	0.0348766	0.0097225	2.01222	0
2	254899	0.719313	0.744086	0.742842	0.479821	0.733379	0.72268	0.0348766	0.00976658	2.01026	0
2	254908	0.719318	0.744066	0.742836	0.479743	0.733427	0.722715	0.0348766	0.00977428	2.00992	0
2	255127	0.719245	0.743457	0.742494	0.478379	0.734438	0.723222	0.0348766	0.0100979	1.99577	0
2	255307	0.719025	0.742836	0.74205	0.477723	0.735145	0.723329	0.0348764	0.0105067	1.97853	0
2	255740	0.718347	0.741094	0.740844	0.476316	0.736959	0.723339	0.0348741	0.011728	1.93078	0
2	255743	0.718342	0.741081	0.740835	0.476308	0.736972	0.723337	0.0348741	0.0117378	1.93041	0
2	255828	0.718175	0.740695	0.740567	0.476078	0.737337	0.72328	0.0348732	0.0120255	1.9199	0
2	255975	0.717854	0.739994	0.740073	0.47573	0.737968	0.723125	0.0348715	0.012567	1.90077	0
2	256034	0.717713	0.7397	0.739864	0.47561	0.73822	0.72304	0.0348706	0.0128011	1.89275	0
2	256267	0.717077	0.738466	0.738963	0.475261	0.7392	0.722565	0.0348665	0.0138326	1.8591	0
2	256925	0.71446	0.734327	0.735642	0.475682	0.741652	0.719705	0.034846	0.0179574	1.74576	0
2	256941	0.714378	0.734214	0.735544	0.475724	0.741703	0.719603	0.0348454	0.0180865	1.74265	0
2	257430	0.711402	0.730446	0.732097	0.477883	0.742964	0.715546	0.0348211	0.0229647	1.63894	0
2	257697	0.709336	0.728128	0.729796	0.479876	0.743364	0.712497	0.0348063	0.0266055	1.57503	0
2	257913	0.707536	0.726153	0.727817	0.481855	0.743593	0.709651	0.0347956	0.030088	1.52161	0
2	258153	0.705588	0.723957	0.725678	0.484224	0.743834	0.706349	0.0347878	0.0343582	1.46397	0
2	258208	0.705154	0.723464	0.725201	0.484779	0.743884	0.705594	0.0347868	0.035389	1.45113	0
2	258211	0.705131	0.723437	0.725175	0.484809	0.743886	0.705553	0.0347868	0.0354457	1.45044	0
2	258313	0.704343	0.722538	0.724306	0.485838	0.743972	0.704174	0.0347857	0.0374025	1.4271	0
2	258409	0.703625	0.721717	0.72351	0.486799	0.744042	0.702913	0.0347858	0.0392879	1.40574	0
2	258662	0.701859	0.719713	0.721531	0.489229	0.744164	0.699871	0.0347899	0.0443758	1.35285	0
2	258851	0.700689	0.718418	0.720187	0.490873	0.744182	0.697986	0.0347885	0.048126	1.31762	0
2	258852	0.700683	0.718412	0.72018	0.490881	0.744182	0.697978	0.0347885	0.0481454	1.31745	0
2	258896	0.700432	0.718141	0.719887	0.491234	0.744175	0.697601	0.0347873	0.0489957	1.30984	0
2	258961	0.700077	0.717764	0.719467	0.491731	0.744156	0.697093	0.0347853	0.0502301	1.29904	0
2	258965	0.700055	0.717742	0.719442	0.49176	0.744155	0.697063	0.0347851	0.0503052	1.29839	0
2	258971	0.700024	0.717709	0.719404	0.491805	0.744152	0.69702	0.0347849	0.0504176	1.29742	0
2	259158	0.699094	0.716723	0.718286	0.493198	0.744053	0.695715	0.034777	0.0538712	1.26864	0
2	259235	0.698744	0.716344	0.717857	0.493779	0.743996	0.69521	0.0347731	0.0552621	1.25757	0
2	259410	0.698015	0.71554	0.71695	0.495111	0.743833	0.69413	0.0347635	0.0583456	1.23399	0
2	259419	0.69798	0.715501	0.716906	0.49518	0.743823	0.694077	0.034763	0.0585011	1.23284	0
2	259438	0.697907	0.715419	0.716813	0.495326	0.743803	0.693966	0.0347619	0.0588282	1.23041	0
2	259451	0.697858	0.715363	0.716751	0.495425	0.743788	0.69389	0.0347611	0.0590512	1.22877	0
2	259510	0.69764	0.715116	0.716473	0.49588	0.74372	0.693554	0.0347578	0.0600547	1.22145	0
2	259521	0.6976	0.715071	0.716422	0.495964	0.743706	0.693493	0.0347571	0.0602402	1.22011	0
2	265831	0.703428	0.714918	0.718861	0.538069	0.722866	0.692268	0.0347728	0.0777546	1.10927	0
2	266107	0.70359	0.714976	0.719155	0.538834	0.722079	0.692605	0.0347742	0.0774456	1.111	0
2	266250	0.703624	0.714971	0.719271	0.539169	0.7217	0.692753	0.0347746	0.0773821	1.11136	0
2	266324	0.703627	0.714957	0.719316	0.53933	0.721515	0.69282	0.0347747	0.0773991	1.11126	0
2	266339	0.703625	0.714953	0.719323	0.539361	0.721479	0.692833	0.0347747	0.0774099	1.1112	0
2	266358	0.703623	0.714947	0.71933	0.539402	0.721433	0.692848	0.0347747	0.077427	1.11111	0
2	266474	0.703595	0.714899	0.719353	0.53964	0.721172	0.692932	0.0347747	0.0776102	1.11008	0
2	266478	0.703593	0.714897	0.719353	0.539648	0.721163	0.692934	0.0347747	0.0776188	1.11003	0
2	266551	0.703562	0.714856	0.719348	0.539792	0.721011	0.692977	0.0347746	0.0778001	1.10902	0
2	266622	0.703522	0.714809	0.719331	0.539927	0.720871	0.693013	0.0347745	0.0780181	1.1078	0
2	266791	0.703395	0.714672	0.719247	0.540228	0.720566	0.69308	0.0347739	0.0786775	1.10415	0
2	266952	0.70324	0.714516	0.719125	0.540488	0.720304	0.693124	0.0347731	0.0794478	1.09992	0
2	267510	0.702558	0.713879	0.718581	0.541146	0.71951	0.693232	0.0347684	0.0824682	1.08371	0
2	267525	0.702539	0.713862	0.718568	0.541158	0.719489	0.693236	0.0347683	0.0825436	1.08332	0
2	267594	0.70245	0.713782	0.718508	0.541209	0.719392	0.693254	0.0347676	0.0828782	1.08156	0
2	277912	0.65344	0.664031	0.668528	0.537587	0.684721	0.683156	0.0350787	0.444105	0.352514	0
2	278356	0.649947	0.660454	0.664813	0.536982	0.682333	0.681936	0.035234	0.484092	0.315072	0
2	283729	0.600831	0.610418	0.612515	0.527047	0.647612	0.660103	0.0393044	0.925683	0.0335378	0
2	285109	0.586462	0.595907	0.597281	0.52376	0.636963	0.652132	0.0400283	0.78215	0.10671	0
2	286738	0.568756	0.57812	0.578586	0.519519	0.623484	0.641325	0.0402797	0.626165	0.203311	0
2	287483	0.560419	0.569783	0.569818	0.517453	0.616993	0.635852	0.0404189	0.562204	0.250106	0
2	288379	0.550214	0.559614	0.559118	0.514867	0.608914	0.62881	0.0410859	0.497379	0.303312	0
2	289710	0.534733	0.544266	0.542963	0.510827	0.596366	0.617391	0.0430007	0.42632	0.370264	0
2	290471	0.52573	0.535385	0.533615	0.508413	0.588899	0.610328	0.0440246	0.392605	0.406044	0
2	290619	0.523968	0.533651	0.531789	0.507935	0.587422	0.608908	0.0442755	0.387191	0.412075	0
2	295710	0.46175	0.473388	0.468359	0.489895	0.531715	0.550295	0.0471745	0.234063	0.630667	0
2	298917	0.422676	0.436671	0.430226	0.477351	0.494277	0.504635	0.0438028	0.155409	0.808524	0
2	299803	0.412378	0.426904	0.420255	0.47391	0.484389	0.491706	0.0422083	0.132532	0.877679	0
2	301399	0.394739	0.409671	0.402849	0.46791	0.467422	0.468898	0.0390065	0.0923321	1.03465	0
2	301406	0.394665	0.409597	0.402774	0.467885	0.46735	0.4688	0.0389868	0.0921201	1.03565	0
2	301439	0.394315	0.409245	0.402422	0.467764	0.467013	0.46834	0.0388938	0.09112	1.04039	0
2	301455	0.394145	0.409075	0.402251	0.467706	0.46685	0.468117	0.0388486	0.0906351	1.0427	0
2	301569	0.392942	0.407862	0.401035	0.467292	0.465691	0.466534	0.0385252	0.0871974	1.0595	0
2	303661	0.372423	0.385952	0.379293	0.460163	0.445868	0.439141	0.0342016	0.0431387	1.36513	0
2	303728	0.37182	0.385261	0.378613	0.459952	0.445284	0.438328	0.0341125	0.0422332	1.37435	0
2	303891	0.370369	0.383581	0.376964	0.459443	0.443876	0.43637	0.0339164	0.0401837	1.39595	0
2	304501	0.365138	0.377326	0.370845	0.457607	0.438797	0.429305	0.0334105	0.0340829	1.46746	0
2	305905	0.354403	0.363098	0.357048	0.453829	0.428323	0.414851	0.0331658	0.025366	1.59575	0
2	306242	0.352122	0.359696	0.353812	0.453066	0.426118	0.411774	0.033199	0.0236728	1.62575	0
2	306256	0.35203	0.359554	0.353679	0.453037	0.42603	0.411649	0.0332006	0.0236027	1.62704	0
2	306281	0.351866	0.359301	0.353441	0.452985	0.425874	0.411425	0.0332037	0.0234774	1.62935	0
2	306869	0.348187	0.353296	0.347931	0.451933	0.422463	0.406335	0.033308	0.0206177	1.68576	0
2	307224	0.346123	0.349632	0.344664	0.45143	0.420623	0.403409	0.0334066	0.0190128	1.72095	0
2	308890	0.337718	0.332024	0.32959	0.449885	0.413666	0.390987	0.0339882	0.0123187	1.90943	0
2	309830	0.333674	0.321779	0.320996	0.449179	0.410517	0.384778	0.0345193	0.00964843	2.01554	0
2	309979	0.333064	0.320133	0.319611	0.449052	0.410042	0.383838	0.0345943	0.00924717	2.03399	0
2	310574	0.330692	0.313505	0.313987	0.448459	0.408167	0.380186	0.0348444	0.00768836	2.11417	0
2	312646	0.322693	0.289658	0.29266	0.444407	0.400942	0.368445	0.0363093	0.00458613	2.33855	0
2	313673	0.318494	0.277381	0.280634	0.440564	0.396245	0.362942	0.0369723	0.00356521	2.44792	2
2	313835	0.317797	0.275416	0.278625	0.43981	0.395398	0.36208	0.0370508	0.00341185	2.46701	2
2	314198	0.316233	0.270815	0.273939	0.438122	0.393349	0.360076	0.0372078	0.00306253	2.51392	2
2	314258	0.315976	0.270026	0.273141	0.437849	0.392992	0.359734	0.0372391	0.00301011	2.52142	2
2	314330	0.315669	0.269071	0.272177	0.437522	0.392558	0.359321	0.0372793	0.00294994	2.53019	2
2	314492	0.314981	0.266899	0.269985	0.436785	0.391562	0.358383	0.0373806	0.00282573	2.54887	2
2	315082	0.312497	0.258956	0.261918	0.433953	0.387839	0.354983	0.0378701	0.00250583	2.60105	2
2	315178	0.312096	0.257697	0.260618	0.43345	0.387237	0.354448	0.037966	0.00247313	2.60675	2
2	315179	0.312092	0.257684	0.260605	0.433445	0.387231	0.354443	0.037967	0.00247282	2.60681	2
2	315271	0.311707	0.256494	0.259368	0.432947	0.386659	0.353939	0.0380625	0.00244644	2.61146	2
2	315318	0.311511	0.255894	0.25874	0.432686	0.386369	0.353685	0.0381125	0.0024348	2.61354	2
2	315344	0.311403	0.255564	0.258395	0.432539	0.386209	0.353546	0.0381405	0.00242888	2.61459	2
2	315524	0.310653	0.253336	0.256032	0.431484	0.385124	0.352609	0.03834	0.00239773	2.6202	2
2	315559	0.310507	0.252915	0.25558	0.431269	0.384918	0.352432	0.0383793	0.0023933	2.621	2
2	315655	0.310136	0.251788	0.25435	0.430692	0.3844	0.351984	0.0384812	0.0023757	2.62421	2
2	315988	0.309247	0.248202	0.250188	0.428914	0.383272	0.350915	0.0387532	0.0022319	2.65133	2
2	316012	0.309206	0.247962	0.249893	0.428798	0.383228	0.350865	0.0387683	0.00221738	2.65416	2
2	316150	0.309019	0.246625	0.248215	0.428158	0.383062	0.350642	0.0388445	0.00212558	2.67252	2
2	317577	0.310725	0.235962	0.231773	0.423028	0.387275	0.352979	0.0389543	0.000991458	3.00373	2
2	317726	0.311099	0.235046	0.2301	0.422507	0.388017	0.353502	0.038931	0.000899397	3.04605	2
2	318379	0.312632	0.231081	0.222725	0.419841	0.391012	0.355811	0.0388592	0.000596644	3.22428	2
2	319057	0.313421	0.226598	0.214816	0.415943	0.392611	0.357546	0.0389677	0.000434805	3.36171	2
2	319900	0.311965	0.219564	0.204273	0.408505	0.390223	0.357316	0.0395834	0.000401847	3.39594	2
2	320188	0.310575	0.216593	0.200416	0.405096	0.387825	0.356325	0.0399014	0.000427444	3.36912	2
2	320539	0.308112	0.212467	0.195498	0.400227	0.383548	0.354317	0.0402575	0.000475317	3.32302	2
2	320583	0.307755	0.211913	0.194862	0.39957	0.382912	0.354019	0.0403044	0.000483268	3.31581	2
2	320632	0.30738	0.211298	0.194147	0.398851	0.382209	0.353718	0.0403557	0.000491629	3.30836	2
2	320644	0.307291	0.211148	0.193971	0.398677	0.382037	0.353649	0.0403681	0.0004936	3.30662	2
2	320656	0.307204	0.210998	0.193794	0.398504	0.381865	0.353581	0.0403805	0.000495542	3.30492	2
2	320788	0.306314	0.209348	0.191826	0.396638	0.379983	0.352942	0.0405128	0.000515113	3.2881	2
2	320830	0.306054	0.208823	0.191192	0.396058	0.379384	0.352772	0.0405535	0.000520734	3.28338	2
2	320836	0.306018	0.208748	0.191101	0.395976	0.379298	0.352749	0.0405593	0.000521517	3.28273	2
2	320851	0.305928	0.208561	0.190873	0.39577	0.379084	0.352693	0.0405737	0.000523453	3.28112	2
2	320890	0.305699	0.208073	0.190279	0.395237	0.378526	0.352553	0.0406107	0.000528356	3.27707	2
2	321553	0.301871	0.199454	0.180001	0.38605	0.36822	0.350401	0.0411873	0.000612135	3.21315	2
2	321773	0.300091	0.196324	0.17665	0.38258	0.364155	0.349055	0.0413448	0.000654118	3.18434	2
2	321857	0.29927	0.195075	0.175398	0.381149	0.362475	0.348358	0.0413914	0.000672916	3.17204	2
2	321867	0.299166	0.194923	0.17525	0.380973	0.362269	0.348267	0.0413962	0.000675261	3.17053	2
2	321906	0.298738	0.194322	0.174668	0.380267	0.361436	0.347886	0.0414134	0.000684968	3.16433	2
2	321960	0.298091	0.193458	0.173854	0.379231	0.360205	0.347296	0.0414353	0.000700329	3.1547	2
2	322041	0.297005	0.192098	0.172615	0.377557	0.358198	0.346277	0.0414645	0.000727767	3.13801	2
2	322610	0.285906	0.180648	0.163371	0.362227	0.339281	0.335127	0.0413664	0.00104809	2.9796	2
2	323106	0.27231	0.168611	0.154742	0.344953	0.317445	0.320953	0.0402424	0.00132148	2.87894	2
2	323173	0.270267	0.166884	0.153549	0.342425	0.314221	0.318808	0.0400934	0.00137995	2.86014	2
2	323214	0.268996	0.165818	0.152817	0.340859	0.312223	0.317473	0.0399795	0.00140963	2.8509	2
2	324192	0.236107	0.139539	0.13521	0.301672	0.261589	0.283015	0.0364374	0.00215165	2.66723	2
2	325202	0.203889	0.115056	0.118068	0.265465	0.213597	0.250494	0.0320471	0.00234357	2.63012	2
2	325595	0.194076	0.107671	0.112117	0.255124	0.199422	0.241377	0.0310399	0.00245375	2.61017	2
2	325701	0.191827	0.105971	0.110607	0.252851	0.196232	0.239421	0.0308475	0.00247226	2.60691	2
2	325959	0.18667	0.101961	0.10672	0.248091	0.18929	0.2352	0.0304331	0.0023934	2.62098	0
2	326112	0.183722	0.0996015	0.104277	0.245644	0.185554	0.232916	0.0302208	0.00228889	2.64037	0
2	326179	0.182464	0.098587	0.103206	0.244641	0.183993	0.231962	0.0301365	0.00223913	2.64992	0
2	326297	0.180304	0.0968428	0.101349	0.242951	0.181338	0.230346	0.0300015	0.0021545	2.66665	0
2	326357	0.179237	0.095982	0.100432	0.242123	0.18003	0.229554	0.0299397	0.0021158	2.67453	0
2	326372	0.178973	0.09577	0.100206	0.241919	0.179707	0.229359	0.0299249	0.0021068	2.67638	0
2	326394	0.17859	0.0954615	0.099878	0.241621	0.179235	0.229075	0.0299039	0.00209418	2.67899	0
2	326660	0.174213	0.0920113	0.0962983	0.238103	0.173734	0.225819	0.0296914	0.00200962	2.69689	0
2	326680	0.173906	0.0917763	0.0960657	0.23784	0.173331	0.225587	0.0296775	0.0020092	2.69698	0
2	326704	0.173542	0.0914995	0.0957948	0.237524	0.17285	0.22531	0.0296612	0.00201009	2.69678	0
2	326734	0.173093	0.0911617	0.0954693	0.237127	0.17225	0.224966	0.0296414	0.00201347	2.69605	0
2	326744	0.172945	0.0910511	0.0953641	0.236994	0.17205	0.224852	0.029635	0.00201519	2.69568	0
2	326754	0.172799	0.0909417	0.0952604	0.236863	0.171853	0.22474	0.0296286	0.00201689	2.69532	0
2	326757	0.172755	0.0909091	0.0952295	0.236824	0.171795	0.224707	0.0296267	0.00201733	2.69522	0
2	326765	0.172641	0.0908228	0.0951475	0.236723	0.171642	0.224619	0.0296218	0.00201836	2.695	0
2	326899	0.170969	0.0894836	0.0938735	0.235304	0.169484	0.223363	0.0295484	0.00200829	2.69717	0
2	326919	0.170752	0.0892996	0.0936982	0.235131	0.169217	0.223205	0.0295388	0.00200325	2.69826	0
2	327083	0.169197	0.0879188	0.0923854	0.233955	0.167368	0.222104	0.0294695	0.0019455	2.71097	0
2	327098	0.169068	0.0878023	0.0922752	0.233861	0.167219	0.222017	0.0294637	0.00193977	2.71225	0
2	327156	0.16858	0.0873645	0.0918627	0.233507	0.16665	0.221687	0.0294423	0.00191875	2.71698	0
2	327179	0.16839	0.087196	0.0917046	0.233367	0.166425	0.22156	0.029434	0.00191124	2.71869	0
2	327300	0.167371	0.0863457	0.0909168	0.23259	0.165176	0.220887	0.0293917	0.00188564	2.72454	0
2	327327	0.167133	0.0861624	0.0907495	0.232397	0.164869	0.22073	0.0293823	0.00188433	2.72484	0
2	327363	0.166838	0.0859453	0.0905425	0.232149	0.164487	0.22055	0.029371	0.00188325	2.72509	0
2	327403	0.166572	0.0857628	0.0903446	0.231909	0.164148	0.220423	0.0293608	0.00188058	2.72571	0
2	327596	0.166049	0.0856231	0.0897961	0.231203	0.163585	0.22073	0.0293421	0.00185019	2.73278	0
2	327608	0.166051	0.0856486	0.0897808	0.23118	0.163599	0.220791	0.0293423	0.00184759	2.7334	0
2	327972	0.167134	0.0874855	0.0899236	0.231115	0.165373	0.223854	0.0293919	0.00176095	2.75425	0
2	327989	0.167203	0.0875946	0.0899445	0.231126	0.165478	0.224019	0.0293951	0.00175753	2.7551	0
2	328001	0.167251	0.0876714	0.0899593	0.231133	0.165551	0.224135	0.0293974	0.00175519	2.75568	0
2	328068	0.167504	0.0880917	0.090039	0.231166	0.165932	0.224762	0.0294099	0.00174356	2.75856	0
2	328093	0.167589	0.0882422	0.090066	0.231175	0.166059	0.224985	0.0294143	0.0017399	2.75948	0
2	328179	0.167822	0.0887159	0.0901386	0.231175	0.166403	0.225679	0.0294273	0.00173068	2.76178	0
2	328278	0.167931	0.0891355	0.0901609	0.231094	0.166558	0.226288	0.0294365	0.00172768	2.76254	0
2	328337	0.167889	0.0892972	0.0901301	0.23099	0.166489	0.226521	0.0294379	0.00173049	2.76183	0
2	328455	0.167722	0.08966	0.089939	0.230713	0.166166	0.226894	0.0294376	0.00174591	2.75798	0
2	328525	0.167632	0.0899763	0.0897498	0.230532	0.165936	0.22713	0.0294379	0.00176043	2.75438	0
2	328531	0.167625	0.0900065	0.0897314	0.230516	0.165915	0.227151	0.029438	0.00176185	2.75403	0
2	328557	0.167593	0.0901432	0.0896475	0.230446	0.165822	0.227241	0.0294382	0.00176832	2.75244	0
2	328569	0.167579	0.0902092	0.0896067	0.230413	0.165778	0.227284	0.0294383	0.00177148	2.75167	0
2	328647	0.16749	0.0906797	0.0893145	0.230196	0.165477	0.227565	0.0294393	0.00179449	2.74606	0
2	328908	0.167238	0.0926617	0.0881127	0.229446	0.164326	0.228568	0.0294459	0.00189998	2.72125	0
2	329472	0.166836	0.0974847	0.0860193	0.228196	0.161766	0.23082	0.0294785	0.00222771	2.65214	0
2	329583	0.166764	0.0982536	0.0859687	0.228093	0.161365	0.231237	0.029488	0.00229761	2.63872	0
2	329654	0.166717	0.0986775	0.0860372	0.228063	0.161142	0.231493	0.0294945	0.00234137	2.63053	0
2	329730	0.166666	0.0990616	0.0862093	0.228066	0.160937	0.231758	0.029502	0.00238668	2.62221	0
2	329757	0.166647	0.099184	0.0862956	0.228077	0.160866	0.231853	0.0295048	0.0024028	2.61928	0
2	329976	0.166431	0.10017	0.0873964	0.228364	0.159984	0.232873	0.0295327	0.00256022	2.59172	0
2	330203	0.166123	0.101174	0.0891745	0.228969	0.158638	0.234299	0.0295695	0.0027696	2.55758	0
2	330495	0.165658	0.102421	0.0921447	0.230052	0.156596	0.236467	0.0296252	0.00309661	2.50911	0
2	330647	0.165409	0.103045	0.0938854	0.230686	0.155533	0.237658	0.0296565	0.00328599	2.48333	0
2	331253	0.16462	0.105298	0.100983	0.233015	0.15275	0.241889	0.0297833	0.00405843	2.39164	0
2	331350	0.164554	0.105616	0.102001	0.233276	0.152697	0.242378	0.0298022	0.00416578	2.3803	0
2	331446	0.164513	0.105917	0.102941	0.233482	0.152796	0.242781	0.0298202	0.00426184	2.3704	0
2	331527	0.164499	0.10616	0.103672	0.233611	0.153008	0.243051	0.0298347	0.00433334	2.36318	0
2	331557	0.164499	0.106248	0.103927	0.233647	0.153119	0.243134	0.0298399	0.0043573	2.36078	0
2	331783	0.164599	0.106859	0.10552	0.233692	0.15457	0.243416	0.0298755	0.00448584	2.34816	0
2	331804	0.164618	0.106911	0.105635	0.233674	0.154765	0.243409	0.0298784	0.00449254	2.34751	0
2	331937	0.164783	0.107221	0.106362	0.233553	0.156321	0.24327	0.029898	0.00450406	2.3464	0
2	331973	0.16484	0.1073	0.106563	0.233522	0.156831	0.243209	0.0299036	0.0044988	2.3469	0
2	332399	0.165776	0.108089	0.108955	0.233127	0.164491	0.241938	0.029977	0.00430638	2.36589	0
2	332412	0.165809	0.10811	0.109025	0.233112	0.164743	0.241888	0.0299793	0.0042999	2.36654	0
2	332422	0.165835	0.108126	0.109079	0.2331	0.164936	0.24185	0.0299811	0.00429501	2.36704	0
2	332452	0.165911	0.108174	0.10924	0.233064	0.165513	0.241733	0.0299864	0.00428086	2.36847	0
2	332471	0.16596	0.108205	0.10934	0.23304	0.165876	0.241659	0.0299897	0.00427238	2.36933	0
2	332654	0.166422	0.108492	0.110258	0.232768	0.169175	0.240926	0.0300202	0.00421805	2.37489	0
2	332772	0.166701	0.108676	0.110789	0.232543	0.170992	0.24046	0.0300377	0.00422081	2.3746	0
2	332940	0.167048	0.108945	0.111438	0.23214	0.172916	0.239846	0.0300579	0.00429981	2.36655	0
2	332992	0.167138	0.109032	0.111609	0.231992	0.173313	0.239676	0.0300628	0.00434684	2.36183	0
2	333015	0.167177	0.109071	0.111681	0.231924	0.173469	0.239601	0.0300648	0.00437022	2.3595	0
2	333043	0.167227	0.109116	0.111769	0.231838	0.173669	0.239508	0.0300672	0.00439828	2.35672	0
2	333044	0.167228	0.109118	0.111772	0.231835	0.173676	0.239504	0.0300673	0.00439927	2.35662	0
2	333129	0.167394	0.10925	0.112038	0.231565	0.174345	0.239199	0.0300751	0.00448205	2.34852	0
2	333194	0.167534	0.109345	0.11224	0.231349	0.174911	0.238947	0.0300811	0.00454335	2.34262	0
2	333196	0.167538	0.109348	0.112246	0.231342	0.174929	0.238939	0.0300813	0.00454521	2.34245	0
2	333214	0.167579	0.109373	0.112302	0.23128	0.175092	0.238867	0.030083	0.00456193	2.34085	0
2	333321	0.16783	0.109517	0.112627	0.230904	0.176113	0.238417	0.0300932	0.00465985	2.33163	0
2	333347	0.167894	0.10955	0.112705	0.23081	0.17637	0.238304	0.0300956	0.00468339	2.32944	0
2	333382	0.16798	0.109594	0.112809	0.230682	0.176721	0.238149	0.0300989	0.00471505	2.32651	0
2	334051	0.169463	0.11033	0.114406	0.228099	0.182487	0.235128	0.0301485	0.00542177	2.26586	0
2	334070	0.169489	0.110351	0.114436	0.228027	0.182575	0.235052	0.0301492	0.00544823	2.26374	0
2	334452	0.169951	0.110692	0.114514	0.226274	0.183776	0.233059	0.0301501	0.00611974	2.21327	0
2	334566	0.170071	0.110764	0.114357	0.225643	0.183958	0.232295	0.030146	0.0063743	2.19557	0
2	334911	0.170385	0.110914	0.113472	0.223489	0.184094	0.229603	0.0301246	0.00731036	2.13606	0
2	334938	0.170406	0.110921	0.11338	0.223307	0.184081	0.229371	0.0301224	0.00739469	2.13108	0
2	335310	0.17066	0.110978	0.111867	0.220648	0.183619	0.225954	0.0300898	0.00873305	2.05883	0
2	336720	0.170959	0.11078	0.105209	0.209974	0.179716	0.212295	0.029991	0.0168477	1.77346	0
2	336747	0.170955	0.110776	0.105118	0.209791	0.179648	0.212071	0.0299903	0.017038	1.76858	0
2	336860	0.170937	0.110763	0.104772	0.209043	0.179385	0.211168	0.0299881	0.0178372	1.74867	0
2	337074	0.170888	0.110751	0.10428	0.207721	0.178976	0.209621	0.0299865	0.0193445	1.71344	0
2	337088	0.170884	0.11075	0.104256	0.207639	0.178954	0.209528	0.0299865	0.0194419	1.71126	0
2	337332	0.170805	0.110763	0.104023	0.206323	0.178684	0.208086	0.029989	0.0210867	1.67599	0
2	337349	0.170799	0.110766	0.10402	0.20624	0.178674	0.207999	0.0299893	0.0211964	1.67374	0
2	337658	0.170593	0.110748	0.104036	0.204581	0.178289	0.206415	0.0299958	0.0234527	1.62981	0
2	338664	0.16903	0.110181	0.104663	0.198131	0.175198	0.201482	0.0300284	0.0340456	1.46794	0
2	339083	0.168177	0.109892	0.105191	0.195586	0.173711	0.199847	0.0300476	0.0391966	1.40675	0
2	339200	0.167936	0.109822	0.105368	0.194948	0.173334	0.199465	0.0300531	0.040588	1.3916	0
2	339511	0.167314	0.10968	0.105899	0.193472	0.17248	0.198639	0.0300674	0.0439709	1.35683	0
2	339739	0.166888	0.109628	0.106346	0.192642	0.172042	0.198236	0.0300766	0.045984	1.33739	0
2	339813	0.166758	0.109623	0.106502	0.192426	0.171941	0.198146	0.0300793	0.0465214	1.33235	0
2	339902	0.166609	0.109626	0.106696	0.192205	0.171852	0.198066	0.0300822	0.0470798	1.32717	0
2	339903	0.166607	0.109626	0.106698	0.192203	0.171851	0.198065	0.0300823	0.0470855	1.32711	0
2	340287	0.166062	0.109766	0.107624	0.191791	0.171915	0.198106	0.030091	0.0481797	1.31714	0
2	340737	0.1657	0.110251	0.108893	0.19263	0.173126	0.199057	0.0300919	0.0461997	1.33536	0
2	340913	0.16566	0.110553	0.109444	0.193412	0.174002	0.199728	0.0300897	0.0443802	1.35281	0
2	341038	0.165664	0.110806	0.10991	0.194153	0.174879	0.200318	0.0300876	0.0426544	1.37004	0
2	341186	0.16569	0.111136	0.110609	0.195233	0.176301	0.201132	0.0300851	0.0401408	1.39641	0
2	341233	0.165703	0.111246	0.110859	0.195616	0.176825	0.201413	0.0300844	0.0392665	1.40598	0
2	341533	0.16583	0.112007	0.112681	0.198407	0.180773	0.203423	0.0300839	0.0333093	1.47743	0
2	341567	0.165849	0.112098	0.112904	0.198753	0.181266	0.203669	0.0300844	0.0326283	1.48641	0
2	341973	0.16613	0.113219	0.115598	0.203063	0.187267	0.206767	0.0301017	0.0251868	1.59883	0
2	342023	0.16617	0.113358	0.115914	0.203595	0.187969	0.207156	0.0301052	0.0244003	1.6126	0
2	342025	0.166171	0.113364	0.115926	0.203616	0.187997	0.207172	0.0301053	0.0243696	1.61315	0
2	342041	0.166185	0.113408	0.116025	0.203785	0.188218	0.207297	0.0301065	0.0241256	1.61752	0
2	342210	0.166328	0.113874	0.11701	0.205526	0.190397	0.208601	0.0301201	0.0217748	1.66205	0
2	342383	0.166483	0.114337	0.117861	0.20718	0.192245	0.209893	0.0301355	0.0198128	1.70305	0
2	342723	0.166967	0.11554	0.119624	0.21117	0.195864	0.213183	0.0301819	0.0160145	1.79549	0
2	343142	0.167964	0.117733	0.122421	0.21818	0.201359	0.219114	0.0302941	0.0111925	1.95107	0
2	344938	0.173966	0.129839	0.135868	0.257348	0.228055	0.252463	0.03237	0.00213578	2.67044	3
2	344942	0.173977	0.129861	0.135891	0.257425	0.228105	0.252527	0.0323777	0.00213111	2.67139	3
2	345050	0.174272	0.130436	0.136475	0.259446	0.22941	0.254208	0.0325857	0.00201452	2.69583	3
2	345172	0.174577	0.131029	0.137069	0.261588	0.230788	0.255976	0.032813	0.00190117	2.72098	3
2	345288	0.174836	0.131533	0.137562	0.26347	0.231996	0.257514	0.0330158	0.00180731	2.74297	3
2	345345	0.174952	0.131757	0.137778	0.264335	0.232549	0.258213	0.0331092	0.00176526	2.75319	3
2	345769	0.175532	0.132867	0.138742	0.269318	0.235729	0.262079	0.0336323	0.00151708	2.81899	3
2	345781	0.17554	0.132883	0.138752	0.269418	0.235792	0.26215	0.0336421	0.00151152	2.82058	3
2	345849	0.175578	0.132953	0.138784	0.269934	0.236121	0.262509	0.0336921	0.00148151	2.82929	3
2	345853	0.17558	0.132956	0.138785	0.269962	0.236139	0.262527	0.0336947	0.00147983	2.82979	3
2	345955	0.175607	0.13298	0.138755	0.270575	0.236543	0.262921	0.0337516	0.00143765	2.84235	3
2	346172	0.175568	0.132687	0.138381	0.271296	0.23711	0.26325	0.0338095	0.00135326	2.86862	3
2	346437	0.175354	0.131764	0.137413	0.271202	0.237317	0.262803	0.0337775	0.00125998	2.89964	3
2	346689	0.175005	0.130401	0.136051	0.27025	0.237084	0.26163	0.0336552	0.00117967	2.92824	3
2	347587	0.172938	0.123043	0.128915	0.262019	0.233853	0.253319	0.0326723	0.000937781	3.0279	3
2	348109	0.171433	0.118126	0.12416	0.255458	0.231108	0.247047	0.0319432	0.00084336	3.07399	3
2	348820	0.169455	0.112408	0.118518	0.246979	0.227634	0.239098	0.031201	0.000815653	3.08849	3
2	349174	0.16864	0.110539	0.116566	0.243773	0.226432	0.236131	0.0310076	0.000841223	3.07509	3
2	349415	0.168192	0.109813	0.115718	0.242233	0.225942	0.234718	0.0309225	0.000859938	3.06553	3
2	349446	0.168142	0.109757	0.115642	0.24208	0.225903	0.234579	0.0309144	0.000862225	3.06438	3
2	349467	0.16811	0.109723	0.115595	0.241983	0.225879	0.23449	0.0309093	0.000863754	3.06361	3
2	349476	0.168096	0.10971	0.115576	0.241943	0.225869	0.234454	0.0309072	0.000864404	3.06328	3
2	349482	0.168086	0.109702	0.115563	0.241916	0.225863	0.23443	0.0309058	0.000864837	3.06307	3
2	349506	0.168047	0.109669	0.115513	0.241808	0.225837	0.234333	0.0309002	0.00086656	3.0622	3
2	349520	0.168022	0.109649	0.115483	0.241743	0.225821	0.234277	0.0308969	0.000867562	3.0617	3
2	349712	0.167589	0.109392	0.115077	0.240781	0.225552	0.233513	0.0308479	0.000881443	3.05481	3
2	349820	0.167307	0.109271	0.114862	0.240224	0.225384	0.233097	0.0308199	0.000889785	3.05071	3
2	349942	0.166996	0.10917	0.114647	0.239633	0.225203	0.23265	0.0307904	0.000900187	3.04567	3
2	349989	0.166887	0.109144	0.114576	0.239425	0.225141	0.232486	0.0307801	0.000904572	3.04356	3
2	350030	0.166799	0.109129	0.11452	0.239256	0.225092	0.232347	0.0307718	0.000908605	3.04162	3
2	350081	0.166702	0.109121	0.114459	0.239065	0.225039	0.23218	0.0307624	0.000913922	3.03909	3
2	350135	0.166617	0.109125	0.114406	0.23889	0.224994	0.232013	0.0307539	0.000919956	3.03623	3
2	350166	0.166578	0.109134	0.114382	0.238803	0.224974	0.231921	0.0307496	0.000923626	3.0345	3
2	350168	0.166576	0.109135	0.114381	0.238797	0.224973	0.231915	0.0307494	0.000923869	3.03439	3
2	350178	0.166563	0.109137	0.114372	0.23877	0.224967	0.231884	0.030748	0.000925039	3.03384	3
2	350197	0.166533	0.109135	0.114349	0.238708	0.224951	0.231817	0.0307447	0.000927037	3.0329	3
2	350219	0.166487	0.109122	0.11431	0.238624	0.224925	0.231726	0.03074	0.000929015	3.03198	3
2	350220	0.166484	0.109121	0.114307	0.23862	0.224924	0.231722	0.0307397	0.000929097	3.03194	3
2	350225	0.166473	0.109117	0.114297	0.238599	0.224917	0.231699	0.0307385	0.000929498	3.03175	3
2	350246	0.166417	0.109093	0.114247	0.238505	0.224885	0.231599	0.0307328	0.000931015	3.03104	3
2	350323	0.166161	0.108954	0.114001	0.23809	0.224732	0.23116	0.0307069	0.000934851	3.02926	3
2	350376	0.165955	0.108832	0.113801	0.237771	0.224609	0.230822	0.0306864	0.000936682	3.02841	3
2	350491	0.165524	0.108605	0.113391	0.237108	0.22435	0.23011	0.030644	0.000941921	3.02599	3
2	350563	0.165329	0.108559	0.11323	0.236802	0.224238	0.229762	0.0306254	0.000948538	3.02295	3
2	350580	0.165298	0.108566	0.11321	0.23675	0.224221	0.229699	0.0306226	0.000950715	3.02195	3
2	350657	0.165134	0.108604	0.113096	0.236477	0.22412	0.229371	0.0306072	0.000962268	3.0167	3
2	350675	0.165085	0.10861	0.113058	0.236397	0.224086	0.229278	0.0306026	0.000965268	3.01535	3
2	350683	0.165062	0.108613	0.11304	0.23636	0.224071	0.229235	0.0306004	0.000966637	3.01474	3
2	350686	0.165054	0.108614	0.113033	0.236346	0.224065	0.229218	0.0305996	0.000967156	3.0145	3
2	350727	0.164925	0.108624	0.112929	0.236138	0.223973	0.228978	0.0305873	0.000974546	3.0112	3
2	350764	0.164796	0.10863	0.11282	0.235929	0.223877	0.228739	0.0305749	0.000981682	3.00803	3
2	350792	0.16469	0.108633	0.112729	0.235759	0.223797	0.228546	0.0305648	0.000987367	3.00552	3
2	350797	0.164671	0.108633	0.112712	0.235727	0.223782	0.228511	0.0305629	0.000988408	3.00506	3
2	350931	0.164088	0.108636	0.112196	0.234798	0.223328	0.227459	0.0305069	0.00101899	2.99183	3
2	351123	0.163149	0.108654	0.111344	0.233319	0.222573	0.225772	0.0304181	0.00107071	2.97033	3
2	351436	0.161824	0.108922	0.110171	0.231268	0.221493	0.223282	0.030299	0.00116699	2.93293	3
2	351623	0.161452	0.109349	0.109917	0.230727	0.221203	0.222409	0.0302704	0.00122353	2.91238	3
2	351999	0.1617	0.111117	0.110525	0.231328	0.221525	0.222042	0.0303133	0.00134593	2.87098	3
2	352513	0.163454	0.115237	0.113033	0.234587	0.223266	0.223401	0.0305218	0.00156695	2.80495	3
2	352655	0.164164	0.116636	0.113997	0.23586	0.223941	0.224078	0.0306039	0.00164038	2.78506	3
2	353774	0.17154	0.129364	0.123847	0.248292	0.230393	0.231937	0.0314166	0.00242025	2.61614	3
2	353810	0.171795	0.129775	0.12419	0.248694	0.230595	0.232221	0.0314441	0.00245224	2.61044	3
2	353932	0.172649	0.131147	0.125349	0.250021	0.231258	0.233176	0.0315411	0.00256794	2.59041	3
2	354332	0.175286	0.135313	0.129001	0.253886	0.233121	0.236152	0.0318716	0.0030206	2.51991	3
2	354452	0.176002	0.136426	0.130023	0.254847	0.233559	0.236966	0.0319657	0.00317528	2.49822	3
2	354704	0.177346	0.138496	0.132006	0.256474	0.234244	0.238497	0.0321397	0.00352103	2.45333	3
2	355034	0.178689	0.140534	0.134167	0.257628	0.23456	0.240028	0.0322924	0.00400012	2.39793	3
2	355151	0.179028	0.14104	0.134787	0.257725	0.234488	0.240413	0.0323198	0.0041726	2.37959	3
2	355209	0.179166	0.141245	0.135063	0.257705	0.234413	0.240568	0.0323274	0.00425802	2.37079	3
2	355349	0.179486	0.141706	0.135726	0.257611	0.234197	0.240939	0.0323421	0.0044719	2.34951	3
2	355406	0.179622	0.141896	0.136008	0.257575	0.234107	0.241101	0.0323487	0.00456335	2.34072	3
2	355622	0.18015	0.142613	0.137116	0.257439	0.233748	0.241758	0.0323747	0.00493102	2.30706	3
2	355626	0.18016	0.142626	0.137137	0.257436	0.233741	0.24177	0.0323751	0.00493812	2.30644	3
2	355748	0.180457	0.143018	0.137775	0.257344	0.23352	0.242156	0.032389	0.0051592	2.28742	3
2	355836	0.180667	0.143291	0.138234	0.257265	0.23335	0.242434	0.0323979	0.00532362	2.27379	3
2	355918	0.180856	0.143535	0.138655	0.257179	0.233182	0.242689	0.0324051	0.00548002	2.26122	3
2	356060	0.181164	0.143929	0.139364	0.256993	0.232868	0.243114	0.0324142	0.00575661	2.23983	3
2	356064	0.181172	0.143939	0.139384	0.256987	0.232859	0.243126	0.0324143	0.00576448	2.23924	3
2	356128	0.1813	0.144101	0.13969	0.256884	0.232705	0.243307	0.0324166	0.00589094	2.22982	3
2	356462	0.181814	0.144761	0.141095	0.25611	0.231769	0.244086	0.032405	0.00655458	2.18346	3
2	356546	0.181894	0.144867	0.141381	0.25584	0.231492	0.244223	0.0323947	0.00671889	2.1727	3
2	356648	0.181974	0.144978	0.141704	0.255493	0.231145	0.244369	0.03238	0.00691847	2.15999	3
2	356897	0.182161	0.145247	0.142458	0.254669	0.230305	0.244697	0.0323446	0.00741806	2.12971	3
2	356920	0.182177	0.145272	0.142525	0.254594	0.230228	0.244725	0.0323413	0.00746508	2.12697	3
2	357199	0.182367	0.145567	0.143304	0.253712	0.229299	0.245038	0.0323022	0.00804709	2.09436	3
2	357536	0.182573	0.145916	0.144164	0.252698	0.228192	0.24535	0.0322559	0.00877803	2.0566	0
2	357752	0.182692	0.146135	0.144671	0.252078	0.227492	0.245513	0.0322268	0.00926213	2.03329	0
2	358049	0.182839	0.146432	0.145313	0.25126	0.226541	0.245691	0.0321879	0.00994706	2.00231	0
2	358277	0.18294	0.146657	0.145764	0.25066	0.225821	0.245794	0.0321588	0.0104876	1.97932	0
2	358422	0.182999	0.146798	0.146033	0.250291	0.225368	0.245845	0.0321407	0.0108378	1.96506	0
2	365830	0.182802	0.153891	0.148498	0.240072	0.207773	0.239019	0.0315519	0.0331226	1.47988	0
2	371343	0.183386	0.161904	0.151989	0.235325	0.203801	0.235009	0.0314323	0.0607202	1.21667	0
2	373280	0.185389	0.166679	0.157098	0.233553	0.206019	0.23918	0.0315698	0.0733596	1.13454	0
2	373440	0.18563	0.167161	0.15762	0.233461	0.206355	0.23979	0.0315896	0.0742036	1.12957	0
2	373782	0.186174	0.168228	0.158776	0.23329	0.20714	0.241199	0.0316356	0.0759138	1.11968	0
2	375571	0.189561	0.174475	0.165603	0.232861	0.212451	0.250373	0.0319435	0.0831439	1.08017	0
2	375972	0.190405	0.175988	0.167268	0.232854	0.213854	0.252696	0.0320224	0.084477	1.07326	0
2	376298	0.191103	0.177237	0.168647	0.232867	0.215034	0.254615	0.0320875	0.0855141	1.06796	0
2	376428	0.191384	0.17774	0.169202	0.232876	0.215513	0.255385	0.0321134	0.0859188	1.06591	0
2	376441	0.191412	0.17779	0.169258	0.232877	0.215561	0.255462	0.032116	0.085959	1.06571	0
2	376523	0.19159	0.178108	0.169609	0.232884	0.215865	0.255949	0.0321324	0.086212	1.06443	0
2	376667	0.191902	0.178668	0.170229	0.232899	0.216404	0.256804	0.032161	0.086653	1.06222	0
2	376970	0.192562	0.179852	0.171542	0.232938	0.21755	0.2586	0.0322206	0.0875719	1.05764	0
2	384458	0.201529	0.203097	0.198466	0.233445	0.237892	0.270764	0.0332728	0.163736	0.785855	0
2	384578	0.201431	0.203246	0.198671	0.233393	0.237879	0.26997	0.0332399	0.166722	0.778008	0
2	384692	0.201328	0.203378	0.198858	0.233355	0.237851	0.269175	0.0332071	0.169638	0.770477	0
2	384884	0.201131	0.203583	0.199155	0.233312	0.237773	0.267747	0.0331489	0.174737	0.757615	0
2	385265	0.200667	0.203928	0.199684	0.233278	0.237511	0.264626	0.033024	0.185628	0.731357	0
2	385445	0.200421	0.204065	0.199909	0.233271	0.237345	0.263034	0.0329616	0.191172	0.718576	0
2	385559	0.200257	0.204144	0.200045	0.233266	0.237229	0.261992	0.0329213	0.194829	0.710346	0
2	385759	0.199959	0.204269	0.20027	0.233249	0.237004	0.260109	0.0328496	0.201538	0.695642	0
2	385766	0.199948	0.204273	0.200277	0.233249	0.236996	0.260042	0.0328471	0.20178	0.695121	0
2	385829	0.199851	0.204309	0.200345	0.23324	0.23692	0.259434	0.0328243	0.20398	0.690413	0
2	385925	0.199702	0.204361	0.200445	0.233224	0.236802	0.258498	0.0327896	0.207411	0.683168	0
2	386474	0.198821	0.204595	0.20097	0.232993	0.236059	0.252943	0.0325941	0.229067	0.640038	0
2	386919	0.197741	0.20433	0.200958	0.232537	0.23502	0.247229	0.0324152	0.250468	0.601249	0
2	386954	0.19763	0.204278	0.200927	0.23249	0.234907	0.246697	0.0324004	0.252364	0.597972	0
2	386957	0.19762	0.204273	0.200924	0.232486	0.234897	0.24665	0.0323991	0.252528	0.59769	0
2	387022	0.197404	0.204166	0.200856	0.232395	0.234678	0.245632	0.0323718	0.256146	0.591512	0
2	387453	0.195741	0.203191	0.200142	0.231695	0.23295	0.238132	0.0322005	0.283037	0.548156	0
2	387602	0.1951	0.202776	0.19982	0.231425	0.232269	0.235311	0.0321363	0.293337	0.532633	0
2	387923	0.193671	0.201822	0.199069	0.23082	0.230724	0.229018	0.0319925	0.317195	0.498674	0
2	387935	0.193618	0.201786	0.19904	0.230797	0.230665	0.22878	0.0319871	0.31813	0.497395	0
2	387954	0.193532	0.201729	0.198995	0.230761	0.230572	0.228402	0.0319786	0.319618	0.495369	0
2	388325	0.191909	0.200651	0.198155	0.230067	0.228765	0.221063	0.0318182	0.350168	0.455723	0
2	388539	0.191042	0.200107	0.197747	0.229691	0.227772	0.21696	0.0317354	0.369008	0.432964	0
2	388901	0.189786	0.199421	0.197293	0.229135	0.226271	0.210501	0.0316203	0.402547	0.395184	0
2	390461	0.180356	0.191655	0.19092	0.222612	0.215532	0.170523	0.0313494	0.626753	0.202903	0
2	390689	0.178453	0.189901	0.18942	0.22115	0.213405	0.1631	0.0313495	0.671532	0.172933	0
2	391350	0.172712	0.18457	0.184861	0.216633	0.206964	0.140778	0.0314249	0.813566	0.089607	0
2	391457	0.171781	0.183709	0.184128	0.215889	0.205913	0.137136	0.0314477	0.837745	0.0768882	0
2	391731	0.169438	0.181555	0.182303	0.213999	0.203251	0.127884	0.0315191	0.90036	0.0455839	0
2	392522	0.163351	0.176188	0.177874	0.208994	0.196165	0.102793	0.0318086	0.921017	0.0357323	0
2	393507	0.15851	0.172876	0.175616	0.204822	0.189898	0.0785766	0.0322289	0.727388	0.138234	0
2	393519	0.158477	0.172869	0.17562	0.204792	0.189847	0.0783515	0.0322335	0.725332	0.139463	0
2	393698	0.158086	0.172864	0.175783	0.204417	0.189174	0.0752355	0.0322986	0.695638	0.157617	0
2	393708	0.158069	0.17287	0.175799	0.2044	0.189141	0.0750751	0.0323021	0.694034	0.158619	0
2	393884	0.157869	0.173092	0.176175	0.204178	0.188657	0.0725026	0.032358	0.666768	0.176025	0
2	394616	0.157645	0.174933	0.178735	0.203366	0.187242	0.0637239	0.0325695	0.559778	0.251984	0
2	394619	0.157645	0.174942	0.178748	0.203362	0.187237	0.0636918	0.0325703	0.559354	0.252313	0
2	394661	0.157648	0.175076	0.178927	0.203309	0.187172	0.0632459	0.0325821	0.553447	0.256924	0
2	394726	0.157656	0.175289	0.179212	0.203226	0.187075	0.0625684	0.0326	0.544368	0.264108	0
2	395218	0.157882	0.177144	0.181625	0.202616	0.1865	0.0579531	0.0327285	0.478521	0.320099	0
2	395258	0.157914	0.177314	0.181841	0.20257	0.186467	0.0576186	0.0327383	0.473414	0.324759	0
2	395349	0.157995	0.17771	0.182343	0.20247	0.186398	0.0568811	0.0327599	0.461947	0.335408	0
2	396967	0.161692	0.187284	0.19356	0.202456	0.187317	0.0495538	0.0329775	0.296844	0.527472	0
2	397060	0.162056	0.187983	0.194326	0.202612	0.187511	0.0494871	0.0329775	0.28967	0.538097	0
2	397567	0.164382	0.192084	0.198708	0.203893	0.188882	0.0498515	0.032948	0.254857	0.593704	0
2	397645	0.164793	0.192759	0.199412	0.204161	0.189142	0.0500191	0.0329388	0.250131	0.601833	0
2	397813	0.165729	0.194253	0.200954	0.204807	0.189747	0.0504834	0.0329148	0.240506	0.618873	0
2	397849	0.165945	0.194588	0.201296	0.204962	0.18989	0.0506116	0.0329086	0.238531	0.622456	0
2	397984	0.166883	0.195994	0.202719	0.205659	0.19053	0.0513251	0.0328774	0.231232	0.635953	0
2	398011	0.167094	0.196302	0.203029	0.205819	0.190677	0.0515104	0.0328697	0.229792	0.638664	0
2	398062	0.167513	0.196909	0.203638	0.206139	0.190971	0.0518976	0.032854	0.227092	0.643797	0
2	399535	0.187693	0.223765	0.229907	0.222567	0.206038	0.0779347	0.0319815	0.159951	0.796013	0
2	399739	0.191119	0.228203	0.234211	0.225421	0.208643	0.0827603	0.0318432	0.152413	0.816979	0
2	399796	0.192078	0.229444	0.235413	0.226222	0.209372	0.0841161	0.0318055	0.150386	0.822794	0
2	399952	0.194691	0.232824	0.23869	0.228406	0.21136	0.087819	0.0317048	0.145004	0.83862	0
2	399991	0.195339	0.233663	0.239504	0.228949	0.211853	0.0887396	0.0316801	0.143696	0.842556	0
2	400504	0.203503	0.244248	0.249773	0.235803	0.218056	0.100302	0.0313828	0.127821	0.893396	0
2	400827	0.208052	0.250198	0.255564	0.239638	0.221492	0.106644	0.0312288	0.119038	0.924314	0
2	401413	0.214372	0.258682	0.26389	0.24499	0.226182	0.11496	0.031029	0.105204	0.977966	0
2	401588	0.215797	0.260686	0.265888	0.246209	0.227176	0.11668	0.0309839	0.101308	0.994357	0
2	401604	0.215927	0.260872	0.266074	0.246321	0.227264	0.116839	0.0309796	0.10094	0.995935	0
2	401612	0.215993	0.260964	0.266167	0.246377	0.227308	0.116918	0.0309775	0.100756	0.996729	0
2	401823	0.217712	0.263443	0.268657	0.247873	0.228416	0.119024	0.0309191	0.0957857	1.0187	0
2	401901	0.218346	0.264369	0.269592	0.248429	0.228806	0.119806	0.0308968	0.0939133	1.02727	0
2	402866	0.225846	0.275663	0.281083	0.255192	0.232977	0.129242	0.0306183	0.0721316	1.14187	0
2	403241	0.22844	0.279632	0.285122	0.257599	0.234415	0.132548	0.0305268	0.0655702	1.18329	0
2	403281	0.228701	0.280031	0.285526	0.257843	0.234567	0.132881	0.0305181	0.06496	1.18735	0
2	403324	0.228979	0.280453	0.285954	0.258102	0.234731	0.133235	0.0305089	0.0643245	1.19162	0
2	403621	0.230782	0.28318	0.288699	0.259798	0.235867	0.135529	0.0304531	0.0605388	1.21797	0
2	403944	0.232494	0.285703	0.291198	0.261422	0.237143	0.137686	0.0304076	0.0576939	1.23887	0
2	404004	0.23278	0.286113	0.291597	0.261695	0.237388	0.138043	0.0304009	0.0573203	1.24169	0
2	404101	0.233212	0.286729	0.292198	0.262121	0.237775	0.138572	0.0303913	0.0568	1.24565	0
2	404455	0.234442	0.288489	0.293958	0.263536	0.238997	0.139938	0.0303666	0.0555457	1.25535	0
2	404468	0.234478	0.288541	0.294011	0.263584	0.239037	0.139974	0.030366	0.0555164	1.25558	0
2	405080	0.235624	0.290205	0.295787	0.265552	0.240633	0.140817	0.0303491	0.0551312	1.2586	0
2	405615	0.236108	0.290946	0.29659	0.26685	0.241778	0.140891	0.0303489	0.0558156	1.25324	0
2	405752	0.236213	0.291114	0.296751	0.267126	0.242069	0.140922	0.0303499	0.0560518	1.25141	0
2	405787	0.236241	0.291159	0.296792	0.267193	0.242144	0.140934	0.0303502	0.0561129	1.25094	0
2	406111	0.236548	0.29165	0.297191	0.267753	0.242879	0.141195	0.0303537	0.056652	1.24678	0
2	406115	0.236553	0.291657	0.297196	0.26776	0.242889	0.1412	0.0303538	0.056658	1.24674	0
2	406281	0.236767	0.291994	0.297442	0.268006	0.243305	0.141478	0.0303564	0.0568843	1.24501	0
2	406300	0.236794	0.292037	0.297473	0.268032	0.243355	0.141518	0.0303567	0.0569069	1.24484	0
2	406615	0.237	0.292419	0.297618	0.268277	0.244022	0.141864	0.030363	0.0577164	1.2387	0
2	406787	0.236915	0.292362	0.297413	0.268264	0.244263	0.141809	0.0303662	0.0584977	1.23286	0
2	407067	0.236533	0.29194	0.296725	0.268056	0.244505	0.141418	0.0303715	0.0602219	1.22025	0
2	407390	0.235802	0.291056	0.295505	0.267584	0.244611	0.140612	0.0303807	0.0628366	1.20179	0
2	407630	0.235122	0.290205	0.294389	0.267114	0.244611	0.139849	0.0303914	0.0651551	1.18605	0
2	407946	0.234137	0.288944	0.29277	0.266397	0.244567	0.138741	0.0304091	0.0685721	1.16385	0
2	408019	0.233904	0.288644	0.292385	0.266222	0.244557	0.138481	0.0304138	0.0694052	1.15861	0
2	408191	0.233363	0.287938	0.291481	0.265805	0.244541	0.137879	0.0304253	0.0714097	1.14624	0
2	408195	0.233351	0.287922	0.29146	0.265795	0.24454	0.137865	0.0304256	0.0714568	1.14596	0
2	408304	0.23302	0.287485	0.290898	0.265531	0.244541	0.137501	0.0304333	0.0727454	1.13819	0
2	409172	0.231235	0.284994	0.28747	0.26379	0.245193	0.135736	0.0304868	0.0821695	1.08529	0
2	409364	0.231179	0.284853	0.287147	0.26358	0.245582	0.13579	0.0304923	0.0836843	1.07736	0
2	409643	0.23117	0.284729	0.286752	0.263178	0.246153	0.136074	0.0304989	0.0856902	1.06707	0
2	410027	0.231023	0.28437	0.285972	0.26218	0.246726	0.136604	0.0305109	0.0886204	1.05247	0
2	410443	0.230752	0.28381	0.284916	0.2607	0.247186	0.137312	0.0305266	0.0920544	1.03596	0
2	410803	0.230481	0.283252	0.283911	0.259251	0.247552	0.137994	0.0305417	0.0952825	1.02099	0
2	410850	0.230445	0.283177	0.283778	0.259058	0.247603	0.138086	0.0305437	0.0957235	1.01898	0
2	410985	0.230347	0.282963	0.283396	0.258507	0.247757	0.138352	0.0305495	0.0970169	1.01315	0
2	411003	0.230334	0.282935	0.283345	0.258434	0.247779	0.138387	0.0305503	0.0971924	1.01237	0
2	411152	0.230233	0.282704	0.28293	0.25784	0.247969	0.138682	0.0305567	0.0986744	1.0058	0
2	411167	0.230224	0.282681	0.282889	0.257781	0.24799	0.138711	0.0305574	0.0988265	1.00513	0
2	411233	0.230183	0.282582	0.282709	0.257525	0.248084	0.138841	0.0305602	0.0995023	1.00217	0
2	412487	0.23024	0.28152	0.280345	0.254747	0.251605	0.140944	0.030604	0.114739	0.940287	0
2	412594	0.230355	0.281547	0.280292	0.254799	0.252126	0.141064	0.0306069	0.116297	0.934432	0
2	412642	0.230413	0.281566	0.280277	0.254838	0.252373	0.141115	0.0306082	0.117011	0.931773	0
2	415547	0.237561	0.286234	0.282909	0.262609	0.276991	0.142662	0.0308812	0.179197	0.746669	0
2	415724	0.238079	0.286524	0.283093	0.263246	0.278717	0.142624	0.0309111	0.184322	0.734424	0
2	415726	0.238085	0.286527	0.283095	0.263253	0.278736	0.142623	0.0309114	0.18438	0.734285	0
2	415846	0.238432	0.28671	0.283208	0.263684	0.279895	0.142586	0.030932	0.187942	0.725977	0
2	415869	0.238498	0.286743	0.283228	0.263766	0.280116	0.142578	0.030936	0.188632	0.724385	0
2	416376	0.239896	0.287343	0.283556	0.265545	0.284843	0.142308	0.0310237	0.204472	0.689367	0
2	416963	0.241317	0.287612	0.283562	0.267441	0.289811	0.141767	0.0311206	0.224215	0.649334	0
2	418178	0.243147	0.286076	0.281702	0.270279	0.297236	0.139759	0.031277	0.269314	0.569741	0
2	418383	0.243258	0.285464	0.28107	0.270553	0.297976	0.13929	0.0312957	0.277427	0.556851	0
2	418404	0.243265	0.285395	0.280999	0.270576	0.298042	0.13924	0.0312974	0.278266	0.555541	0
2	418420	0.24327	0.285341	0.280944	0.270594	0.298091	0.139201	0.0312988	0.278905	0.554543	0
2	418450	0.243279	0.285238	0.28084	0.270627	0.298181	0.139127	0.0313012	0.280115	0.552663	0
2	418484	0.243289	0.285117	0.280718	0.270666	0.298282	0.139038	0.031304	0.281509	0.550508	0
2	418505	0.243294	0.285039	0.280641	0.27069	0.298343	0.138981	0.0313058	0.282382	0.549163	0
2	419510	0.243238	0.279648	0.275657	0.272225	0.300613	0.134704	0.0313875	0.333827	0.476478	0
2	419913	0.243084	0.276849	0.273167	0.27296	0.301224	0.132429	0.0314204	0.35887	0.445063	0
2	419931	0.243076	0.27672	0.273052	0.272994	0.301248	0.132324	0.0314219	0.360032	0.443659	0
2	420047	0.243021	0.275878	0.272307	0.273209	0.301399	0.131642	0.0314313	0.367599	0.434626	0
2	420411	0.242833	0.273197	0.269935	0.273879	0.301814	0.129486	0.0314606	0.392023	0.406689	0
2	420567	0.242747	0.272049	0.268917	0.274159	0.301969	0.128574	0.031473	0.402699	0.395019	0
2	420962	0.242523	0.269213	0.266388	0.274824	0.30232	0.126367	0.0315033	0.429838	0.366695	0
2	422148	0.241975	0.262507	0.260116	0.276141	0.303263	0.121821	0.0315835	0.503602	0.297912	0
2	423245	0.241433	0.257898	0.255215	0.276593	0.30371	0.119432	0.0316401	0.563642	0.248997	0
2	423264	0.24142	0.257814	0.255123	0.276599	0.30371	0.119387	0.0316409	0.564719	0.248167	0
2	423282	0.241408	0.257733	0.255037	0.276605	0.30371	0.119344	0.0316417	0.565741	0.247382	0
2	423896	0.240984	0.254987	0.252065	0.276793	0.303615	0.117916	0.0316645	0.600764	0.221296	0
2	424490	0.240568	0.252398	0.2493	0.276947	0.303406	0.116696	0.0316819	0.634259	0.197733	0
2	424607	0.240491	0.251908	0.248785	0.276975	0.303359	0.116489	0.0316849	0.640719	0.193333	0
2	424643	0.240468	0.251759	0.248629	0.276983	0.303344	0.116428	0.0316858	0.642694	0.191996	0
2	424811	0.240362	0.251076	0.247919	0.277022	0.303275	0.116161	0.03169	0.65182	0.185872	0
2	425449	0.240033	0.248705	0.245558	0.277162	0.303036	0.115481	0.0317061	0.684759	0.164462	0
2	425500	0.240012	0.248534	0.245396	0.277173	0.30302	0.115454	0.0317075	0.687247	0.162887	0
2	425596	0.239977	0.248221	0.245105	0.277194	0.302993	0.115414	0.0317103	0.691863	0.15998	0
2	425780	0.239922	0.247654	0.244596	0.277234	0.30295	0.115383	0.0317161	0.700445	0.154626	0
2	425891	0.23989	0.247325	0.24431	0.277243	0.30291	0.115401	0.0317194	0.705427	0.151548	0
2	425982	0.239859	0.247054	0.244074	0.277231	0.302851	0.11544	0.0317218	0.709386	0.149117	0
2	426165	0.239785	0.246503	0.243601	0.277151	0.302661	0.115581	0.0317257	0.717019	0.144469	0
2	426289	0.239725	0.246128	0.243281	0.277058	0.302482	0.115723	0.0317276	0.721951	0.141492	0
2	426299	0.23972	0.246097	0.243255	0.277049	0.302466	0.115736	0.0317277	0.722341	0.141258	0
2	426400	0.239667	0.24579	0.242994	0.276949	0.30229	0.11588	0.0317288	0.726207	0.138939	0
2	426608	0.239543	0.245154	0.24246	0.276686	0.301852	0.116247	0.0317301	0.733799	0.134423	0
2	426669	0.239503	0.244967	0.242304	0.276595	0.301705	0.116372	0.0317302	0.735934	0.133161	0
2	426776	0.239431	0.244638	0.242031	0.276421	0.301429	0.116608	0.0317302	0.739585	0.131012	0
2	426878	0.239358	0.244325	0.241771	0.276238	0.301145	0.116854	0.0317298	0.742955	0.129037	0
2	427153	0.239145	0.24348	0.241079	0.275675	0.300285	0.117608	0.0317276	0.751545	0.124045	0
2	431229	0.235752	0.233317	0.233744	0.266101	0.285099	0.133616	0.0316816	0.849823	0.0706717	0
2	433856	0.235038	0.232176	0.234539	0.26789	0.284456	0.140528	0.0318207	0.925899	0.0334362	0
2	433858	0.235038	0.232176	0.234541	0.267893	0.284457	0.140533	0.0318209	0.925954	0.0334104	0
2	434350	0.23492	0.23232	0.235025	0.268559	0.284702	0.141735	0.0318547	0.939367	0.0271648	0
2	434430	0.234901	0.232347	0.235105	0.268672	0.284746	0.141924	0.0318602	0.941526	0.0261679	0
2	434637	0.234853	0.23242	0.235314	0.26897	0.284865	0.142405	0.0318745	0.947084	0.0236117	0
2	436656	0.234368	0.232885	0.236783	0.271933	0.285896	0.146146	0.0320003	0.999491	0.000221174	0
2	436888	0.234309	0.23285	0.236815	0.272237	0.285945	0.146435	0.0320115	0.994657	0.00232659	0
2	437161	0.234238	0.23277	0.236799	0.272576	0.28597	0.14673	0.0320233	0.987804	0.00532918	0
2	437754	0.234077	0.232424	0.236528	0.273215	0.285876	0.147189	0.0320436	0.973021	0.0118779	0
2	438085	0.233982	0.232112	0.236216	0.273503	0.285721	0.147327	0.0320513	0.964816	0.0155555	0
2	438156	0.233961	0.232032	0.236133	0.273558	0.285677	0.147345	0.0320525	0.963059	0.0163469	0
2	438190	0.233951	0.231992	0.236091	0.273583	0.285654	0.147352	0.0320531	0.962219	0.0167262	0
2	438423	0.233877	0.231717	0.235795	0.27376	0.285498	0.147377	0.0320566	0.956499	0.0193153	0
2	438492	0.233854	0.231636	0.235705	0.273815	0.285452	0.147376	0.0320576	0.954821	0.0200779	0
2	438954	0.233682	0.23109	0.235095	0.274208	0.285154	0.147294	0.0320634	0.943738	0.0251485	0
2	441607	0.232848	0.227763	0.231176	0.276895	0.283509	0.145721	0.032087	0.881595	0.0547311	0
2	442031	0.23285	0.227169	0.230498	0.277317	0.283228	0.145573	0.0320917	0.871266	0.0598493	0
2	442249	0.232877	0.226853	0.230145	0.277525	0.283079	0.145536	0.0320945	0.865851	0.0625568	0
2	443543	0.233485	0.224817	0.228	0.278584	0.282103	0.146083	0.0321182	0.831779	0.0799923	0
2	443734	0.233652	0.224489	0.227678	0.278706	0.281943	0.146304	0.032123	0.82641	0.0828042	0
2	443759	0.233675	0.224446	0.227636	0.278722	0.281921	0.146336	0.0321236	0.8257	0.0831775	0
2	443924	0.23384	0.224155	0.227356	0.278818	0.281779	0.146567	0.0321281	0.82097	0.0856729	0
2	444181	0.234133	0.223691	0.22692	0.27895	0.281549	0.146996	0.0321358	0.813442	0.0896732	0
2	444205	0.234162	0.223647	0.226879	0.278961	0.281527	0.147039	0.0321365	0.81273	0.0900535	0
2	444343	0.234322	0.223395	0.226643	0.279032	0.281406	0.147273	0.0321407	0.80865	0.0922397	0
2	444358	0.234339	0.223367	0.226617	0.27904	0.281393	0.147296	0.0321412	0.808207	0.0924773	0
2	444564	0.234557	0.222995	0.226262	0.279158	0.281225	0.147597	0.0321471	0.802158	0.0957403	0
2	444664	0.234658	0.222817	0.22609	0.279219	0.281147	0.147729	0.0321499	0.799237	0.0973244	0
2	444729	0.234722	0.222701	0.225978	0.27926	0.281097	0.147813	0.0321517	0.797344	0.0983542	0
2	445482	0.235499	0.221397	0.224698	0.27973	0.280519	0.148846	0.0321732	0.775706	0.110303	0
2	445521	0.235546	0.221331	0.224634	0.279752	0.280486	0.148914	0.0321744	0.774599	0.110923	0
2	445593	0.235636	0.22121	0.224516	0.279791	0.280425	0.149046	0.0321767	0.772559	0.112068	0
2	445614	0.235663	0.221175	0.224481	0.279802	0.280407	0.149086	0.0321774	0.771964	0.112403	0
2	445731	0.235819	0.220981	0.224292	0.27986	0.280303	0.149325	0.0321814	0.76866	0.114266	0
2	445764	0.235866	0.220926	0.22424	0.279876	0.280272	0.149398	0.0321826	0.76773	0.114792	0
2	445794	0.235909	0.220877	0.224192	0.27989	0.280245	0.149466	0.0321837	0.766885	0.11527	0
2	445875	0.236026	0.220745	0.224064	0.279928	0.28017	0.14965	0.0321867	0.764608	0.116561	0
2	446007	0.236221	0.220536	0.223858	0.279996	0.280049	0.149958	0.0321918	0.760909	0.118667	0
2	455916	0.260931	0.219437	0.216871	0.295819	0.273743	0.190377	0.0338088	0.536455	0.270467	0
2	456431	0.262508	0.219865	0.216803	0.296977	0.273561	0.192951	0.0339466	0.527709	0.277606	0
2	467023	0.290473	0.226151	0.214941	0.317468	0.272804	0.236193	0.035784	0.376693	0.424012	0
2	468345	0.2925	0.225557	0.214096	0.318736	0.273092	0.238699	0.035892	0.360924	0.442584	0
2	468870	0.293162	0.225173	0.213689	0.319108	0.273229	0.239418	0.0359261	0.354787	0.450032	0
2	470132	0.294388	0.223864	0.212524	0.319667	0.27361	0.240447	0.0359857	0.340283	0.468159	0
2	470537	0.294666	0.223322	0.21209	0.319739	0.273748	0.240557	0.0359977	0.335693	0.474057	0
2	470609	0.294709	0.223219	0.21201	0.319746	0.273774	0.240564	0.0359995	0.33488	0.475111	0
2	470789	0.294804	0.22296	0.211812	0.319775	0.273843	0.240563	0.0360039	0.332811	0.477802	0
2	470903	0.294853	0.222797	0.211691	0.319805	0.273893	0.240547	0.0360067	0.331468	0.479559	0
2	471033	0.2949	0.222613	0.211556	0.31985	0.273955	0.240516	0.0360101	0.329911	0.481603	0
2	471407	0.29499	0.222089	0.211187	0.320026	0.274158	0.240362	0.03602	0.325349	0.487651	0
2	471887	0.295042	0.221433	0.210745	0.320305	0.274453	0.240067	0.0360326	0.319515	0.495509	0
2	472037	0.295052	0.221231	0.210612	0.320395	0.274549	0.239963	0.0360363	0.317743	0.497924	0
2	472319	0.295072	0.220856	0.210364	0.320552	0.274728	0.239763	0.0360428	0.314531	0.502337	0
2	472731	0.295123	0.220319	0.210005	0.320729	0.274978	0.239488	0.0360509	0.310229	0.508318	0
2	472853	0.295148	0.220163	0.209898	0.320763	0.275047	0.239416	0.0360528	0.309068	0.509947	0
2	472949	0.295172	0.220041	0.209813	0.320783	0.275098	0.239364	0.0360542	0.308196	0.511173	0
2	473060	0.295205	0.2199	0.209714	0.320796	0.275155	0.23931	0.0360556	0.307238	0.512525	0
2	473105	0.29522	0.219843	0.209674	0.320799	0.275177	0.23929	0.0360561	0.306865	0.513052	0
2	473108	0.295221	0.21984	0.209671	0.320799	0.275179	0.239289	0.0360562	0.306841	0.513087	0
2	473109	0.295222	0.219838	0.20967	0.320799	0.275179	0.239288	0.0360562	0.306832	0.513099	0
2	473153	0.295237	0.219782	0.209631	0.320801	0.275201	0.239268	0.0360566	0.306465	0.513619	0
2	473605	0.295354	0.219058	0.209219	0.320835	0.27547	0.238992	0.036062	0.302001	0.519991	0
2	474261	0.295429	0.217628	0.208601	0.320895	0.275973	0.238389	0.03607	0.293813	0.53193	0
2	474308	0.295431	0.217512	0.208555	0.320898	0.276012	0.238338	0.0360705	0.293172	0.532878	0
2	475550	0.295388	0.214026	0.207266	0.320833	0.277138	0.236754	0.0360778	0.275426	0.559995	0
2	475760	0.295374	0.213398	0.207029	0.320776	0.277326	0.236458	0.0360771	0.27252	0.564601	0
2	476525	0.295344	0.211155	0.206104	0.320391	0.277948	0.235381	0.036068	0.263002	0.580041	0
2	476950	0.295359	0.210002	0.205545	0.320032	0.278224	0.23481	0.0360575	0.258765	0.587094	0
2	477006	0.295364	0.209857	0.205469	0.319976	0.278256	0.234737	0.0360557	0.258278	0.587913	0
2	477012	0.295364	0.209842	0.20546	0.31997	0.278259	0.23473	0.0360556	0.258227	0.587999	0
2	490921	0.291646	0.154482	0.158731	0.259789	0.259696	0.195859	0.0324273	0.256073	0.591637	0
2	492025	0.291846	0.150365	0.154945	0.25264	0.258768	0.192725	0.032223	0.268458	0.571124	0
2	494373	0.293032	0.142858	0.14815	0.237157	0.258638	0.187022	0.0318593	0.30139	0.520872	0
2	495627	0.294167	0.139713	0.145418	0.228867	0.259834	0.184662	0.0317119	0.322789	0.491081	0
2	498348	0.298082	0.1355	0.142266	0.211255	0.266231	0.181664	0.0315345	0.378571	0.421853	0
2	498404	0.298186	0.135456	0.142247	0.210902	0.266424	0.181638	0.0315327	0.379844	0.420395	0
2	498500	0.298366	0.135385	0.142218	0.210297	0.266762	0.181595	0.0315297	0.382038	0.417894	0
2	498575	0.298509	0.135333	0.142201	0.209826	0.267031	0.181566	0.0315276	0.383761	0.415939	0
2	498596	0.298549	0.135319	0.142196	0.209695	0.267107	0.181558	0.031527	0.384245	0.415392	0
2	498623	0.298601	0.135301	0.142191	0.209525	0.267206	0.181548	0.0315263	0.384868	0.414688	0
2	498674	0.2987	0.135269	0.142182	0.209206	0.267394	0.18153	0.0315249	0.386048	0.413358	0
2	498695	0.298741	0.135257	0.142179	0.209075	0.267472	0.181523	0.0315244	0.386532	0.412814	0
2	498697	0.298745	0.135255	0.142179	0.209062	0.26748	0.181523	0.0315243	0.386578	0.412763	0
2	498782	0.298907	0.135204	0.142169	0.208534	0.267805	0.181491	0.0315222	0.388486	0.410624	0
2	498905	0.299132	0.13513	0.142157	0.207776	0.268296	0.181436	0.0315194	0.391141	0.407667	0
2	498935	0.299185	0.135113	0.142155	0.207592	0.268419	0.18142	0.0315187	0.391775	0.406963	0
2	498959	0.299228	0.135099	0.142152	0.207445	0.268518	0.181407	0.0315182	0.39228	0.406404	0
2	499010	0.299317	0.13507	0.142147	0.207132	0.268729	0.181377	0.031517	0.393348	0.405223	0
2	499037	0.299363	0.135054	0.142143	0.206966	0.268842	0.18136	0.0315164	0.393912	0.404601	0
2	499049	0.299384	0.135048	0.142142	0.206893	0.268892	0.181352	0.0315162	0.394162	0.404325	0
2	499070	0.29942	0.135036	0.142138	0.206764	0.26898	0.181338	0.0315157	0.394601	0.403842	0
2	499194	0.299626	0.13497	0.142114	0.206002	0.269504	0.181243	0.0315128	0.397208	0.400982	0
2	499401	0.299956	0.13487	0.142038	0.204714	0.270373	0.181031	0.0315074	0.401769	0.396024	0
2	499454	0.30004	0.13485	0.142012	0.204382	0.270593	0.180966	0.0315059	0.403029	0.394664	0
2	499494	0.300105	0.134841	0.141996	0.204133	0.270758	0.180917	0.0315048	0.404029	0.393587	0
2	499621	0.300316	0.134838	0.141956	0.203354	0.271286	0.180754	0.0315015	0.407462	0.389913	0
2	499937	0.300875	0.134986	0.141932	0.201482	0.272612	0.180326	0.0314942	0.417359	0.37949	0
2	499985	0.300962	0.135024	0.141937	0.201204	0.272817	0.180259	0.0314932	0.418989	0.377797	0
2	500276	0.301488	0.135321	0.142001	0.199556	0.27408	0.179847	0.031488	0.429245	0.367294	0
2	500498	0.301875	0.135596	0.142082	0.198329	0.275079	0.179536	0.0314848	0.437157	0.359362	0
2	500795	0.302345	0.135981	0.142216	0.196716	0.276481	0.179139	0.0314814	0.447153	0.349544	0
2	500843	0.302414	0.136042	0.142239	0.196457	0.276716	0.179078	0.0314809	0.448649	0.348093	0
2	500915	0.302513	0.13613	0.142274	0.19607	0.277072	0.178988	0.0314803	0.450812	0.346005	0
2	500944	0.302551	0.136164	0.142287	0.195914	0.277217	0.178953	0.03148	0.451651	0.345197	0
2	500945	0.302552	0.136166	0.142288	0.195909	0.277222	0.178951	0.03148	0.45168	0.345169	0
2	501201	0.302867	0.136542	0.142521	0.194476	0.278602	0.178599	0.0314781	0.460164	0.337087	0
2	501490	0.303174	0.137107	0.142994	0.192761	0.280352	0.178123	0.0314764	0.471711	0.326324	0
2	501527	0.303209	0.137187	0.143066	0.192537	0.280587	0.178059	0.0314762	0.473272	0.324889	0
2	501537	0.303219	0.137209	0.143085	0.192476	0.280652	0.178041	0.0314762	0.473695	0.324501	0
2	501576	0.303255	0.137295	0.143164	0.19224	0.280903	0.177972	0.031476	0.475352	0.322985	0
2	502224	0.303677	0.138778	0.144541	0.188399	0.285342	0.176829	0.0314751	0.500775	0.300357	0
2	502292	0.303701	0.138923	0.144669	0.188023	0.285821	0.17672	0.0314753	0.502814	0.298592	0
2	502305	0.303705	0.13895	0.144693	0.187953	0.285913	0.176699	0.0314753	0.503182	0.298275	0
2	502313	0.303707	0.138967	0.144707	0.187909	0.28597	0.176687	0.0314753	0.503405	0.298083	0
2	502447	0.303738	0.139232	0.144929	0.1872	0.286913	0.176488	0.0314759	0.506681	0.295266	0
2	502627	0.303752	0.139543	0.145159	0.186314	0.288169	0.176254	0.0314772	0.509535	0.292826	0
2	503109	0.303408	0.140539	0.145656	0.184015	0.2922	0.175637	0.0314855	0.509891	0.292523	0
2	503196	0.303286	0.14076	0.145746	0.183597	0.29305	0.175518	0.0314878	0.509067	0.293225	0
2	503310	0.303103	0.141061	0.145863	0.183052	0.294208	0.17536	0.0314912	0.50763	0.294453	0
2	503967	0.301743	0.142896	0.146499	0.180058	0.301433	0.174473	0.0315187	0.492983	0.307168	0
2	504587	0.300416	0.144328	0.146985	0.17771	0.308125	0.17381	0.0315537	0.47309	0.325057	0
2	504615	0.300365	0.144376	0.147004	0.17762	0.308403	0.173787	0.0315554	0.472133	0.325936	0
2	504739	0.300152	0.144565	0.147079	0.177243	0.309596	0.173695	0.0315628	0.467883	0.329863	0
2	504741	0.300149	0.144568	0.14708	0.177237	0.309614	0.173693	0.031563	0.467814	0.329927	0
2	504833	0.300008	0.144682	0.147131	0.17698	0.310454	0.173635	0.0315685	0.464662	0.332863	0
2	505396	0.299585	0.144768	0.147333	0.175887	0.314496	0.173508	0.0315996	0.446258	0.350414	0
2	505399	0.299585	0.144765	0.147334	0.175883	0.314512	0.173508	0.0315998	0.446167	0.350502	0
2	505431	0.299589	0.144732	0.147339	0.175849	0.314673	0.173514	0.0316013	0.445206	0.351439	0
2	505640	0.29965	0.144412	0.14737	0.175715	0.31559	0.17361	0.0316115	0.438432	0.358098	0
2	505691	0.299672	0.144308	0.147378	0.175704	0.315783	0.173648	0.0316141	0.436629	0.359887	0
2	505856	0.299758	0.143906	0.147402	0.175726	0.316333	0.173803	0.0316227	0.430454	0.366073	0
2	506292	0.300092	0.142471	0.147455	0.176133	0.317316	0.174416	0.031647	0.412245	0.384845	0
2	506342	0.300138	0.142281	0.147459	0.176207	0.317392	0.174501	0.0316499	0.410039	0.387175	0
2	506364	0.300158	0.142196	0.147461	0.176241	0.317424	0.174539	0.0316512	0.409063	0.38821	0
2	506696	0.300498	0.140846	0.147474	0.17685	0.317774	0.175158	0.0316712	0.394139	0.404351	0
2	506915	0.300742	0.139925	0.147466	0.177328	0.317908	0.175592	0.0316847	0.384311	0.415317	0
2	507219	0.301094	0.138679	0.147426	0.178046	0.318029	0.176193	0.0317038	0.371104	0.430504	0
2	507274	0.301158	0.138464	0.147415	0.178178	0.318048	0.176298	0.0317073	0.368801	0.433207	0
2	507938	0.301883	0.136386	0.147163	0.179693	0.318437	0.177367	0.0317485	0.34435	0.462999	0
2	508130	0.302061	0.136045	0.147043	0.180051	0.318674	0.177565	0.0317599	0.33879	0.47007	0
2	508226	0.302152	0.135896	0.146966	0.180259	0.318802	0.177656	0.0317661	0.335916	0.473769	0
2	508255	0.302183	0.135845	0.146938	0.180338	0.318836	0.177686	0.0317682	0.33494	0.475032	0
2	508385	0.302334	0.135588	0.146795	0.180771	0.318966	0.177837	0.0317787	0.330056	0.481413	0
2	508631	0.302675	0.135012	0.146454	0.181855	0.319132	0.178174	0.0318023	0.319269	0.495844	0
2	508784	0.302912	0.134627	0.146215	0.182628	0.319199	0.178405	0.0318184	0.312153	0.505632	0
2	508875	0.303059	0.1344	0.146069	0.183097	0.319231	0.178546	0.0318282	0.307968	0.511494	0
2	508946	0.303175	0.134227	0.145956	0.18346	0.319254	0.178657	0.0318358	0.304789	0.516001	0
2	509103	0.303436	0.13387	0.145714	0.184223	0.319304	0.178899	0.0318522	0.29821	0.525478	0
2	509108	0.303444	0.13386	0.145707	0.184246	0.319305	0.178907	0.0318527	0.298014	0.525764	0
2	509222	0.303632	0.133635	0.145545	0.184739	0.319347	0.179076	0.0318637	0.293813	0.531929	0
2	509396	0.303909	0.133367	0.145332	0.185342	0.319432	0.179315	0.0318784	0.288639	0.539645	0
2	509507	0.304076	0.133258	0.145226	0.185602	0.319505	0.17945	0.0318859	0.286301	0.543177	0
2	509627	0.304255	0.133181	0.145124	0.185814	0.319582	0.179584	0.0318927	0.284414	0.54605	0
2	509717	0.304394	0.133139	0.145043	0.185962	0.319624	0.179678	0.0318973	0.283224	0.54787	0
2	509720	0.304398	0.133138	0.14504	0.185967	0.319625	0.179681	0.0318975	0.283187	0.547926	0
2	509885	0.304661	0.133095	0.144884	0.186216	0.319667	0.179842	0.0319049	0.281481	0.550551	0
2	510237	0.305256	0.13313	0.14452	0.18666	0.319636	0.180139	0.0319167	0.279594	0.553472	0
2	511946	0.308418	0.134717	0.142491	0.187705	0.318537	0.181124	0.0319343	0.288253	0.540227	0
2	512167	0.308815	0.134965	0.142235	0.187778	0.318457	0.181247	0.0319366	0.289574	0.53824	0
2	512285	0.309021	0.13509	0.142102	0.187817	0.318435	0.181317	0.0319382	0.29013	0.537408	0
2	512345	0.309125	0.135151	0.142035	0.187838	0.31843	0.181354	0.0319391	0.290364	0.537058	0
2	512880	0.309993	0.135597	0.141485	0.188048	0.318613	0.181735	0.0319525	0.290513	0.536834	0
2	512993	0.310161	0.135661	0.141381	0.188103	0.318713	0.18183	0.0319567	0.289993	0.537612	0
2	513202	0.310444	0.135829	0.141175	0.18816	0.318909	0.181979	0.0319636	0.289351	0.538575	0
2	513451	0.310732	0.136163	0.140894	0.188119	0.319118	0.182086	0.0319684	0.289739	0.537993	0
2	513591	0.310877	0.136398	0.140724	0.188056	0.319228	0.182121	0.0319699	0.290371	0.537046	0
2	513601	0.310887	0.136416	0.140712	0.188051	0.319236	0.182123	0.03197	0.290425	0.536965	0
2	513777	0.311058	0.136746	0.140491	0.18794	0.319372	0.18215	0.031971	0.291528	0.53532	0
2	513994	0.31126	0.137179	0.140216	0.187776	0.319542	0.182171	0.0319717	0.293135	0.532932	0
2	514077	0.311337	0.137346	0.140112	0.187709	0.319609	0.182178	0.0319719	0.293772	0.531989	0
2	514089	0.311349	0.13737	0.140097	0.187699	0.319619	0.182179	0.0319719	0.293864	0.531854	0
2	514468	0.311727	0.138079	0.139651	0.187412	0.319965	0.182242	0.0319744	0.296396	0.528127	0
2	514806	0.312134	0.138539	0.139324	0.187251	0.320351	0.182392	0.0319809	0.297296	0.52681	0
2	514842	0.312183	0.138574	0.139295	0.187243	0.320398	0.182416	0.031982	0.297273	0.526845	0
2	514935	0.312317	0.138646	0.139226	0.187232	0.320525	0.182486	0.0319852	0.297082	0.527124	0
2	515050	0.312492	0.138718	0.139147	0.187228	0.320699	0.182589	0.0319899	0.296645	0.527763	0
2	515064	0.312514	0.138727	0.139137	0.187227	0.320722	0.182603	0.0319905	0.296581	0.527857	0
2	515130	0.312619	0.138765	0.139093	0.187225	0.320833	0.182671	0.0319935	0.296251	0.52834	0
2	515157	0.312662	0.13878	0.139075	0.187224	0.32088	0.1827	0.0319948	0.296102	0.528558	0
2	515316	0.312926	0.138863	0.138972	0.187217	0.321181	0.182889	0.032003	0.295077	0.530064	0
2	515542	0.313321	0.138965	0.138831	0.187207	0.321664	0.1832	0.0320164	0.293226	0.532798	0
2	515767	0.313734	0.139047	0.138698	0.187194	0.3222	0.183553	0.0320313	0.291005	0.5361	0
2	516344	0.314853	0.13919	0.138382	0.187146	0.32374	0.184586	0.0320745	0.284211	0.546359	0
2	516358	0.314881	0.139193	0.138374	0.187145	0.323779	0.184612	0.0320756	0.284035	0.546628	0
2	516443	0.31505	0.139206	0.13833	0.187135	0.324017	0.184773	0.0320823	0.282963	0.54827	0
2	516525	0.315213	0.139218	0.138288	0.187125	0.324247	0.18493	0.0320888	0.281926	0.549865	0
2	518754	0.318993	0.139307	0.137158	0.186426	0.328615	0.187776	0.0322004	0.266411	0.574449	0
2	519972	0.319311	0.137642	0.134292	0.184374	0.327762	0.185875	0.0321171	0.267817	0.572162	0
2	520025	0.319288	0.137507	0.134092	0.184235	0.327678	0.185722	0.0321105	0.267803	0.572185	0
2	521328	0.318264	0.133478	0.128376	0.180188	0.324552	0.180821	0.0318997	0.270539	0.56777	0
2	521820	0.317814	0.131932	0.126265	0.178585	0.322914	0.178674	0.031809	0.275042	0.560601	0
2	522406	0.317394	0.130378	0.124186	0.176843	0.320697	0.176149	0.0317068	0.284847	0.545388	0
2	523715	0.317531	0.129239	0.122838	0.174482	0.314948	0.171597	0.0315444	0.334027	0.476218	0
2	523760	0.317575	0.129281	0.122905	0.174456	0.314736	0.171486	0.031541	0.336631	0.472846	0
2	523940	0.317782	0.129516	0.123261	0.174397	0.31388	0.171084	0.0315288	0.347809	0.458659	0
2	523943	0.317786	0.129521	0.123268	0.174397	0.313865	0.171078	0.0315286	0.348006	0.458413	0
2	524659	0.319194	0.131643	0.126306	0.174982	0.31037	0.170227	0.0315031	0.406581	0.390853	0
2	524698	0.3193	0.131819	0.126553	0.175056	0.310176	0.170219	0.0315026	0.410511	0.386675	0
2	524735	0.319404	0.131991	0.126796	0.175129	0.309993	0.170216	0.0315023	0.41432	0.382665	0
2	525072	0.320572	0.134064	0.129745	0.176258	0.308187	0.170267	0.0315035	0.456773	0.3403	0
2	525342	0.321785	0.136347	0.133017	0.177721	0.306602	0.170423	0.0315084	0.501072	0.3001	0
2	525363	0.321888	0.136546	0.133301	0.177853	0.306475	0.17044	0.0315089	0.504881	0.296811	0
2	525674	0.323562	0.1398	0.13795	0.180066	0.304581	0.170792	0.031517	0.567003	0.246415	0
2	526248	0.327218	0.147077	0.148195	0.1851	0.301223	0.172024	0.0315335	0.704654	0.152024	0
2	526428	0.328477	0.14961	0.151699	0.186828	0.300283	0.172595	0.0315389	0.751827	0.123882	0
2	526512	0.329078	0.150822	0.153362	0.187645	0.299872	0.172896	0.0315416	0.774152	0.111174	0
2	527412	0.335777	0.164363	0.171202	0.196096	0.297137	0.177702	0.0315879	0.99658	0.00148769	0
2	527451	0.336068	0.16495	0.171936	0.196423	0.297107	0.177984	0.0315909	0.987874	0.00529831	0
2	527493	0.336381	0.16558	0.172719	0.196768	0.297085	0.178295	0.0315944	0.978682	0.00935837	0
2	527516	0.336552	0.165924	0.173145	0.196955	0.297077	0.178468	0.0315964	0.973732	0.0115606	0
2	527518	0.336567	0.165954	0.173182	0.196971	0.297076	0.178483	0.0315966	0.973304	0.0117516	0
2	527528	0.336641	0.166105	0.173368	0.197052	0.297074	0.17856	0.0315974	0.971157	0.0127104	0
2	527601	0.337202	0.16726	0.174784	0.197683	0.297081	0.179154	0.0316047	0.955189	0.0199107	0
2	528069	0.34135	0.176505	0.185762	0.202924	0.297958	0.184188	0.0316822	0.845276	0.0730016	0
2	528108	0.341727	0.177382	0.186782	0.203428	0.298088	0.184685	0.0316907	0.835934	0.0778278	0
2	528511	0.345737	0.186869	0.197639	0.208889	0.299835	0.190285	0.0317859	0.743244	0.128869	0
2	528775	0.348352	0.193101	0.204592	0.212433	0.301288	0.194219	0.0318428	0.689972	0.161168	0
2	529032	0.350762	0.198779	0.210767	0.215582	0.30285	0.198063	0.0319038	0.64712	0.189015	0
2	529081	0.351198	0.199789	0.211845	0.216129	0.303159	0.198784	0.0319214	0.64021	0.193678	0
2	529129	0.351616	0.200752	0.212864	0.216645	0.303463	0.199485	0.0319403	0.633866	0.198003	0
2	529255	0.352664	0.203134	0.215344	0.217894	0.304268	0.201289	0.0319968	0.619306	0.208094	0
2	529298	0.353005	0.203893	0.216121	0.218282	0.304544	0.201891	0.032018	0.615059	0.211083	0
2	529327	0.353231	0.204404	0.216639	0.218538	0.304748	0.202304	0.0320336	0.612446	0.212932	0
2	529459	0.354249	0.206924	0.21915	0.219742	0.306092	0.204424	0.032131	0.603494	0.219327	0
2	529507	0.354614	0.207906	0.220114	0.22019	0.306729	0.205279	0.0321772	0.60134	0.22088	0
2	529552	0.354954	0.208851	0.221034	0.220613	0.307387	0.206115	0.0322255	0.599805	0.22199	0
2	529633	0.355559	0.2106	0.222722	0.221375	0.308699	0.207693	0.0323242	0.598124	0.223209	0
2	529840	0.357058	0.215194	0.227071	0.223276	0.312562	0.21201	0.0326322	0.599019	0.22256	0
2	529864	0.357227	0.215725	0.227566	0.223487	0.313037	0.212526	0.0326716	0.599504	0.222208	0
2	530040	0.358428	0.219506	0.23104	0.224939	0.316527	0.216301	0.0329672	0.60463	0.21851	0
2	530080	0.358692	0.220321	0.231775	0.225239	0.317298	0.217145	0.0330335	0.606056	0.217487	0
2	530098	0.358809	0.220681	0.232098	0.22537	0.317639	0.21752	0.033063	0.606716	0.217015	0
2	530153	0.359163	0.221749	0.23305	0.225752	0.318654	0.218653	0.033151	0.608771	0.215546	0
2	530473	0.361057	0.226689	0.237212	0.227323	0.323209	0.224426	0.0335579	0.619425	0.208011	0
2	530521	0.36132	0.227213	0.237596	0.227442	0.323655	0.225157	0.0336016	0.620762	0.207075	0
2	530672	0.362155	0.228719	0.238512	0.227604	0.325095	0.227554	0.0337365	0.62736	0.202483	0
2	531175	0.364856	0.232129	0.238752	0.226252	0.329961	0.236047	0.0341107	0.670929	0.173323	0
2	531256	0.365253	0.232441	0.238445	0.225826	0.330703	0.237403	0.0341583	0.680437	0.167212	0
2	531481	0.366261	0.232947	0.237181	0.224443	0.332627	0.24102	0.0342775	0.709571	0.149004	0
2	531496	0.366322	0.232961	0.237078	0.224343	0.332747	0.24125	0.0342847	0.711635	0.147743	0
2	531664	0.366947	0.232962	0.235771	0.223169	0.333987	0.24371	0.0343582	0.735548	0.133389	0
2	532114	0.367947	0.231436	0.231249	0.219915	0.336195	0.248774	0.0344854	0.803455	0.0950385	0
2	532216	0.368006	0.230772	0.230086	0.21923	0.336411	0.249516	0.0344994	0.818819	0.0868123	0
2	532286	0.368005	0.230247	0.229271	0.218785	0.336487	0.249919	0.0345058	0.829202	0.0813395	0
2	532452	0.367857	0.228773	0.227304	0.217837	0.336415	0.250503	0.0345111	0.853029	0.0690361	0
2	532473	0.367823	0.228564	0.227054	0.217729	0.336379	0.250537	0.0345109	0.855942	0.0675556	0
2	532578	0.367631	0.227286	0.225513	0.217046	0.336114	0.250668	0.0345068	0.87259	0.0591899	0
2	532597	0.367593	0.227018	0.225187	0.216897	0.336054	0.250687	0.0345056	0.875951	0.0575203	0
2	532609	0.367568	0.226845	0.224976	0.216802	0.336014	0.250698	0.0345048	0.87811	0.0564513	0
2	532643	0.367495	0.226342	0.224363	0.216523	0.335897	0.250723	0.0345024	0.884338	0.0533819	0
2	532654	0.367471	0.226175	0.224162	0.216431	0.335857	0.25073	0.0345015	0.886377	0.0523814	0
2	532658	0.367462	0.226115	0.224088	0.216398	0.335843	0.250732	0.0345012	0.887121	0.0520172	0
2	532659	0.36746	0.226099	0.22407	0.216389	0.335839	0.250733	0.0345011	0.887307	0.0519262	0
2	532705	0.367352	0.225394	0.22322	0.216006	0.335668	0.250747	0.0344973	0.895874	0.047753	0
2	532782	0.367151	0.224226	0.221845	0.215401	0.335374	0.250726	0.0344907	0.909808	0.0410502	0
2	532827	0.367021	0.223583	0.221115	0.215097	0.335206	0.250681	0.034487	0.917355	0.0374624	0
2	532850	0.366951	0.223274	0.220774	0.214962	0.335123	0.250648	0.0344851	0.920954	0.0357619	0
2	532864	0.366907	0.223087	0.22057	0.214882	0.335073	0.250626	0.034484	0.923119	0.0347421	0
2	532899	0.366796	0.222594	0.220025	0.214667	0.334938	0.250571	0.0344811	0.928829	0.0320644	0
2	532929	0.3667	0.222146	0.219521	0.214466	0.334813	0.250524	0.0344783	0.934022	0.0296428	0
2	533002	0.366456	0.220972	0.218185	0.213928	0.33448	0.250404	0.0344711	0.947563	0.0233921	0
2	533078	0.366187	0.21966	0.216684	0.213321	0.334095	0.250256	0.0344627	0.96252	0.0165902	0
2	533095	0.366125	0.219358	0.21634	0.213183	0.334005	0.250218	0.0344607	0.965921	0.0150583	0
2	533102	0.366098	0.219233	0.216198	0.213126	0.333967	0.250201	0.0344599	0.967323	0.0144283	0
2	533146	0.36593	0.218444	0.215304	0.21277	0.333727	0.250088	0.0344544	0.976122	0.010496	0
2	533152	0.365906	0.218336	0.215183	0.212721	0.333693	0.250072	0.0344536	0.977315	0.00996529	0
2	533246	0.365517	0.216656	0.213328	0.212001	0.333161	0.249754	0.0344405	0.995479	0.00196779	0
2	533310	0.365226	0.215553	0.212165	0.21157	0.332793	0.249469	0.0344306	0.993142	0.00298873	0
2	533325	0.365155	0.215302	0.211909	0.211479	0.332707	0.249393	0.0344281	0.990642	0.00408339	0
2	533657	0.363681	0.209141	0.205877	0.209721	0.330613	0.247071	0.0343592	0.932693	0.0302611	0
2	533723	0.36341	0.207774	0.204578	0.209417	0.330152	0.246479	0.0343402	0.920467	0.0359917	0
2	533727	0.363394	0.20769	0.204498	0.209399	0.330124	0.246442	0.034339	0.91972	0.0363445	0
2	533745	0.363321	0.207309	0.204138	0.209318	0.329996	0.246272	0.0343334	0.916348	0.0379396	0
2	533760	0.363261	0.206989	0.203837	0.209252	0.329889	0.246129	0.0343286	0.913527	0.0392784	0
2	533767	0.363233	0.206839	0.203696	0.209221	0.329838	0.246062	0.0343263	0.912208	0.0399061	0
2	534745	0.359394	0.182817	0.181878	0.205856	0.321686	0.23316	0.0337216	0.717421	0.144226	0
2	535517	0.355307	0.162959	0.164159	0.203342	0.314449	0.220194	0.0329852	0.574476	0.240728	0
2	535535	0.355188	0.162522	0.163767	0.203273	0.31428	0.219885	0.0329681	0.571527	0.242964	0
2	535549	0.355095	0.162184	0.163463	0.203219	0.314149	0.219644	0.0329548	0.569248	0.244698	0
2	535736	0.353767	0.157795	0.159493	0.202444	0.312405	0.216444	0.0327826	0.540201	0.267444	0
2	536426	0.347296	0.144397	0.146915	0.198567	0.306328	0.205347	0.032296	0.459688	0.337537	0
2	536917	0.339477	0.137	0.139408	0.193943	0.300997	0.197126	0.0320144	0.427662	0.3689	0
2	538047	0.309762	0.121546	0.122806	0.176992	0.281687	0.173476	0.0313521	0.406698	0.390728	0
2	538381	0.299425	0.117551	0.118349	0.171075	0.275021	0.166104	0.0312696	0.412516	0.38456	0
2	538919	0.282829	0.111816	0.111869	0.161438	0.264268	0.154728	0.0311942	0.429593	0.366943	0
2	538968	0.281365	0.111341	0.111329	0.160575	0.263313	0.153747	0.0311908	0.431536	0.364983	0
2	539253	0.273139	0.108748	0.108378	0.155676	0.257922	0.148298	0.0311817	0.443829	0.352784	0
2	539483	0.266975	0.106877	0.106251	0.151922	0.253836	0.144285	0.0311863	0.454727	0.342249	0
2	539981	0.255684	0.103563	0.102532	0.144708	0.246156	0.137106	0.0312226	0.479783	0.318955	0
2	540187	0.252059	0.10251	0.101385	0.142199	0.243576	0.134866	0.0312439	0.490118	0.309699	0
2	540838	0.245869	0.100523	0.0994848	0.136714	0.238447	0.131288	0.0313086	0.518995	0.284837	0
2	541091	0.24604	0.100341	0.0995239	0.13579	0.237938	0.131567	0.0313228	0.527372	0.277883	0
2	541093	0.246048	0.100341	0.0995261	0.135786	0.237938	0.131573	0.0313229	0.52743	0.277835	0
2	541103	0.246095	0.100343	0.0995395	0.135768	0.237941	0.13161	0.0313232	0.527716	0.2776	0
2	541108	0.246123	0.100346	0.099548	0.135761	0.237946	0.131631	0.0313234	0.527859	0.277482	0
2	541139	0.246373	0.100385	0.0996261	0.135748	0.238026	0.131807	0.031324	0.528732	0.276765	0
2	541156	0.24656	0.100422	0.0996862	0.135762	0.238102	0.131934	0.0313241	0.529203	0.276378	0
2	541186	0.246966	0.10051	0.0998188	0.135817	0.238287	0.132203	0.0313239	0.530022	0.275706	0
2	541386	0.251159	0.101578	0.101228	0.13683	0.240515	0.134886	0.0313172	0.535142	0.271531	0
2	541425	0.252058	0.101817	0.101534	0.137073	0.241011	0.135455	0.0313157	0.536082	0.270769	0
2	541489	0.253417	0.102179	0.101998	0.137435	0.241757	0.136313	0.0313136	0.537591	0.269548	0
2	541524	0.254056	0.102348	0.102218	0.137598	0.242102	0.136717	0.0313129	0.538399	0.268895	0
2	541574	0.254787	0.102538	0.102472	0.137765	0.242482	0.137181	0.0313124	0.539535	0.26798	0
2	541579	0.254846	0.102553	0.102492	0.137777	0.242512	0.137218	0.0313124	0.539648	0.26789	0
2	541582	0.254881	0.102562	0.102504	0.137784	0.242529	0.137241	0.0313124	0.539715	0.267835	0
2	541588	0.254952	0.10258	0.102529	0.137798	0.242564	0.137286	0.0313124	0.539849	0.267727	0
2	542003	0.263452	0.104994	0.105617	0.140619	0.247338	0.142542	0.0313005	0.547833	0.261352	0
2	542283	0.271687	0.107505	0.108652	0.143896	0.252328	0.147511	0.0312887	0.551561	0.258407	0
2	542402	0.275374	0.108672	0.110014	0.145436	0.254647	0.149702	0.0312849	0.552676	0.25753	0
2	542430	0.276238	0.10895	0.110333	0.145803	0.2552	0.150213	0.0312841	0.552894	0.257358	0
2	542433	0.27633	0.10898	0.110367	0.145842	0.255259	0.150267	0.031284	0.552916	0.257341	0
2	542481	0.277801	0.109457	0.11091	0.146471	0.256208	0.151132	0.031283	0.553247	0.257081	0
2	542486	0.277953	0.109507	0.110966	0.146536	0.256307	0.151221	0.0312829	0.553279	0.257056	0
2	542535	0.27943	0.109993	0.111511	0.147175	0.257273	0.152084	0.031282	0.553556	0.256838	0
2	542592	0.281111	0.110555	0.112132	0.14791	0.258389	0.15306	0.0312812	0.553808	0.256641	0
2	542664	0.283159	0.111253	0.112887	0.148817	0.259776	0.154238	0.0312807	0.554013	0.25648	0
[truncated: 33,135 more rows]
