# Supplementary material for: Mapping Ethanol Tolerance in Budding Yeast Reveals High Genetic Variation in a Wild Isolate
Source: Front Genet. 2019 Nov 20;10:998. doi: 10.3389/fgene.2019.00998 (PMC6879558; doi:10.3389/fgene.2019.00998)
Supplement: Supplementary Data sheet 2 — Allele frequency estimates of all pools, for each of the 35k markers, for survival. [file DataSheet_2.xlsx]

## Sheet: Legend
S288.chromosome	reference genome chromosome
S288.Position	chromosome position
F6_rep1.SFrequency	Smoothed frequency of F6 pools
F6_rep2.SFrequency
F6_rep3.SFrequency
SETH_survive_1.Frequency	Smoothed frequency of survival pools
SETH_survive_2.Frequency
SETH_survive_3.Frequency
fse.combine	combined standard error
fpval	P-value
frnpval	-LOG10(P-value)
QTL no.	QTL number as defined based on log drop

## Sheet: Ethanol survive markers
S288.chromosome	S288.Position	F6_rep1.SFrequency	F6_rep2.SFrequency	F6_rep3.SFrequency	SETH_survive_1.Frequency	SETH_survive_2.Frequency	SETH_survive_3.Frequency	fse.combine	fpval	frnpval	QTL no.
1	9439	0.719308	0.759219	0.741158	0.600918	0.590096	0.765373	0.0374875	0.0192213	1.71622	0
1	9473	0.719303	0.75914	0.741086	0.600901	0.589863	0.765609	0.0374875	0.0192859	1.71476	0
1	9538	0.719294	0.75899	0.740949	0.600868	0.589417	0.76606	0.0374874	0.0194097	1.71198	0
1	9910	0.719236	0.758134	0.740167	0.600681	0.586887	0.768607	0.0374868	0.020123	1.69631	0
1	35631	0.704327	0.710717	0.702661	0.580442	0.503397	0.798679	0.0374922	0.0365299	1.43735	0
1	35751	0.704199	0.710538	0.702551	0.580288	0.503425	0.79813	0.0375082	0.0364048	1.43884	0
1	35818	0.704127	0.710438	0.70249	0.580202	0.503442	0.797821	0.0375173	0.0363348	1.43968	0
1	36005	0.703926	0.710161	0.702321	0.579961	0.503497	0.796948	0.0375434	0.0361384	1.44203	0
1	36048	0.703879	0.710097	0.702282	0.579905	0.503511	0.796745	0.0375495	0.0360931	1.44258	0
1	36123	0.703798	0.709986	0.702215	0.579808	0.503536	0.796388	0.0375603	0.036014	1.44353	0
1	36160	0.703758	0.709931	0.702182	0.57976	0.503549	0.796212	0.0375657	0.0359749	1.444	0
1	36524	0.703359	0.709393	0.701858	0.579281	0.503697	0.79444	0.0376207	0.035588	1.4487	0
1	36898	0.702944	0.708844	0.701529	0.578783	0.503886	0.792557	0.037681	0.0351869	1.45362	0
1	37553	0.702202	0.707887	0.700966	0.57789	0.504306	0.789106	0.037796	0.0344765	1.46248	0
1	37595	0.702153	0.707826	0.700931	0.577832	0.504336	0.788878	0.0378037	0.0344306	1.46306	0
1	39162	0.700298	0.70557	0.699644	0.57559	0.50582	0.779799	0.0381285	0.0326971	1.48549	0
1	40914	0.698012	0.702813	0.698131	0.572147	0.507865	0.767262	0.0386585	0.0299971	1.52292	0
1	42635	0.69557	0.699832	0.696574	0.567662	0.510171	0.752199	0.0393726	0.0265788	1.57546	0
1	44384	0.693036	0.696876	0.695163	0.562841	0.513201	0.735139	0.0401407	0.0229389	1.63943	0
1	44588	0.692744	0.696552	0.695021	0.562301	0.513617	0.733082	0.0402243	0.0225183	1.64747	0
1	44675	0.69262	0.696416	0.694963	0.562074	0.513799	0.732203	0.0402593	0.0223396	1.65093	0
1	44891	0.692313	0.696083	0.694822	0.561517	0.514264	0.730013	0.0403443	0.0218979	1.6596	0
1	45431	0.691555	0.695288	0.694504	0.560186	0.515506	0.724515	0.0405436	0.0208097	1.68173	0
1	45546	0.691396	0.695126	0.694443	0.559916	0.515786	0.723342	0.0405833	0.0205815	1.68652	0
1	45770	0.691089	0.694819	0.694331	0.559404	0.516349	0.721057	0.0406576	0.0201415	1.69591	0
1	45780	0.691075	0.694806	0.694327	0.559381	0.516375	0.720955	0.0406609	0.020122	1.69633	0
1	47518	0.688833	0.692882	0.693849	0.556276	0.521588	0.703463	0.0411396	0.017123	1.76642	0
1	47660	0.688664	0.692766	0.693845	0.556105	0.522086	0.702071	0.0411843	0.016952	1.77078	0
1	47690	0.688629	0.692743	0.693844	0.556071	0.522193	0.701778	0.0411939	0.0169175	1.77166	0
1	49589	0.686643	0.691989	0.694415	0.555427	0.530126	0.684206	0.0417455	0.015447	1.81115	0
1	49871	0.686398	0.692016	0.694608	0.555625	0.531517	0.681806	0.0417958	0.0153051	1.81516	0
1	50024	0.686271	0.692046	0.694726	0.555768	0.532297	0.680532	0.0418177	0.0152336	1.8172	0
1	50204	0.686144	0.692117	0.694898	0.555996	0.533238	0.679048	0.0418376	0.0151384	1.81992	0
1	50432	0.68604	0.692281	0.69519	0.556406	0.53447	0.677178	0.0418521	0.0149815	1.82445	0
1	50456	0.686032	0.692303	0.695226	0.556457	0.534602	0.676982	0.0418529	0.0149628	1.82499	0
1	50498	0.68602	0.692343	0.69529	0.55655	0.534834	0.676639	0.0418541	0.014929	1.82597	0
1	50660	0.685993	0.692524	0.695563	0.556947	0.535744	0.67532	0.041855	0.0147878	1.8301	0
1	50663	0.685993	0.692528	0.695568	0.556955	0.535761	0.675296	0.041855	0.014785	1.83018	0
1	51951	0.686651	0.695184	0.698951	0.562132	0.543724	0.665052	0.041687	0.0132193	1.87879	0
1	52164	0.686879	0.695797	0.699681	0.563281	0.54516	0.663404	0.0416359	0.0129209	1.88871	0
1	55145	0.691345	0.706854	0.712125	0.583901	0.568279	0.642149	0.0409058	0.0100247	1.99893	0
1	55171	0.691381	0.706955	0.712235	0.584094	0.568503	0.641981	0.0408995	0.0100137	1.99941	0
1	55213	0.691438	0.707117	0.712411	0.584405	0.568865	0.64171	0.0408893	0.0099963	2.00016	0
1	55256	0.691496	0.707283	0.712592	0.584723	0.569236	0.641433	0.0408786	0.00997901	2.00091	0
1	55327	0.691589	0.707555	0.712888	0.585246	0.569852	0.640979	0.0408607	0.00995162	2.00211	0
1	55508	0.691817	0.708242	0.713632	0.586572	0.571431	0.639832	0.040813	0.00988853	2.00487	0
1	56351	0.692623	0.711232	0.71684	0.592495	0.578982	0.634719	0.0405567	0.00974225	2.01134	0
1	56786	0.692831	0.712589	0.718274	0.59531	0.582995	0.632237	0.0404055	0.00978285	2.00953	0
1	56871	0.692853	0.712839	0.718536	0.59584	0.583791	0.631764	0.0403746	0.00980121	2.00872	0
1	56878	0.692855	0.71286	0.718558	0.595883	0.583857	0.631725	0.040372	0.00980283	2.00865	0
1	56904	0.692861	0.712937	0.718638	0.596046	0.584103	0.631581	0.0403623	0.00980898	2.00838	0
1	57041	0.692886	0.71334	0.719059	0.596903	0.58541	0.630824	0.0403102	0.00984513	2.00678	0
1	57155	0.6929	0.713676	0.719409	0.597619	0.586514	0.6302	0.0402652	0.00987997	2.00524	0
1	57320	0.692908	0.714163	0.719915	0.598658	0.58814	0.629304	0.0401975	0.00993808	2.0027	0
1	60198	0.69118	0.722452	0.728256	0.617055	0.620457	0.615559	0.038646	0.0127333	1.89506	0
1	60267	0.691103	0.72264	0.72844	0.617494	0.621298	0.615281	0.0386045	0.012857	1.89086	0
1	60387	0.690967	0.722963	0.728757	0.618257	0.622765	0.614804	0.0385325	0.0130812	1.88335	0
1	60774	0.690502	0.723989	0.72976	0.620707	0.627531	0.613327	0.038303	0.0138907	1.85728	0
1	60912	0.690328	0.724347	0.730109	0.621576	0.629242	0.612823	0.0382227	0.0142145	1.84727	0
1	69603	0.679429	0.731736	0.737639	0.662408	0.719707	0.614015	0.0371596	0.17083	0.767435	0
1	69658	0.679416	0.731643	0.737562	0.662524	0.719997	0.614285	0.0371554	0.173205	0.761439	0
1	69675	0.679412	0.731614	0.737537	0.66256	0.720086	0.614369	0.0371542	0.173944	0.759591	0
1	69678	0.679412	0.731609	0.737533	0.662566	0.720101	0.614384	0.037154	0.174074	0.759265	0
1	69731	0.679401	0.731516	0.737456	0.662675	0.720373	0.614649	0.03715	0.176391	0.753523	0
1	69759	0.679395	0.731466	0.737414	0.662732	0.720516	0.61479	0.037148	0.177627	0.75049	0
1	70024	0.679329	0.730972	0.736996	0.663259	0.721869	0.616185	0.0371281	0.18998	0.721293	0
1	70045	0.679323	0.730931	0.736961	0.6633	0.721976	0.6163	0.0371265	0.19101	0.718944	0
1	70071	0.679315	0.730881	0.736917	0.66335	0.722109	0.616443	0.0371246	0.192297	0.716028	0
1	70280	0.679245	0.730458	0.736552	0.663747	0.723182	0.617628	0.0371084	0.203076	0.692342	0
1	73976	0.677049	0.71984	0.726784	0.668581	0.740789	0.646245	0.0366745	0.536193	0.270679	0
1	73999	0.677037	0.71976	0.72671	0.668598	0.740879	0.646455	0.0366714	0.539065	0.268359	0
1	74047	0.677011	0.719592	0.726554	0.668635	0.741066	0.646893	0.036665	0.545082	0.263538	0
1	74050	0.67701	0.719582	0.726544	0.668637	0.741077	0.646921	0.0366646	0.545459	0.263238	0
1	76368	0.67658	0.711086	0.718693	0.669669	0.74772	0.668726	0.0363103	0.85257	0.06927	0
1	76386	0.676585	0.711018	0.718631	0.669671	0.74775	0.668896	0.0363073	0.854913	0.068078	0
1	76417	0.676593	0.710901	0.718525	0.669675	0.747801	0.669188	0.0363019	0.858941	0.0660366	0
1	76456	0.676605	0.710754	0.718391	0.66968	0.747863	0.669556	0.0362953	0.863994	0.0634891	0
1	76496	0.676618	0.710604	0.718255	0.669685	0.747924	0.669934	0.0362884	0.86916	0.0609003	0
1	76497	0.676618	0.7106	0.718251	0.669685	0.747926	0.669943	0.0362882	0.869289	0.0608359	0
1	76999	0.676849	0.708711	0.716545	0.669711	0.748532	0.674646	0.0362021	0.932377	0.0304086	0
1	77073	0.676893	0.708433	0.716295	0.66971	0.748597	0.675332	0.0361895	0.941388	0.0262313	0
1	77115	0.676917	0.708276	0.716154	0.669709	0.748634	0.675719	0.0361824	0.946486	0.0238859	0
1	77722	0.677267	0.706016	0.714121	0.669677	0.749117	0.68114	0.0360812	0.981342	0.00817957	0
1	77737	0.677275	0.70596	0.714071	0.669676	0.749128	0.68127	0.0360788	0.979597	0.00895265	0
1	81442	0.679065	0.692873	0.702207	0.668818	0.750546	0.707762	0.0356576	0.620405	0.207325	0
1	82010	0.679294	0.690978	0.700477	0.668606	0.750562	0.710903	0.0356316	0.578934	0.237371	0
1	82076	0.67932	0.69076	0.700277	0.66858	0.75056	0.711253	0.0356291	0.574341	0.24083	0
1	82379	0.679438	0.689764	0.699366	0.668459	0.750547	0.712821	0.0356178	0.553835	0.25662	0
1	83613	0.679887	0.685802	0.69573	0.667924	0.750369	0.718571	0.0355816	0.479697	0.319033	0
1	84810	0.680283	0.682105	0.692322	0.667354	0.750024	0.723219	0.0355616	0.420787	0.375938	0
1	85480	0.68049	0.680101	0.690469	0.66702	0.749767	0.725445	0.0355585	0.392728	0.405908	0
1	85691	0.680553	0.679479	0.689893	0.666913	0.749678	0.726093	0.0355588	0.384556	0.415041	0
1	85751	0.680571	0.679303	0.68973	0.666882	0.749652	0.726272	0.035559	0.382287	0.41761	0
1	87241	0.680991	0.675062	0.685787	0.666113	0.748914	0.730108	0.0355789	0.333168	0.477337	0
1	106165	0.687042	0.64571	0.657121	0.66756	0.744445	0.72389	0.0362924	0.179865	0.745053	0
1	106764	0.687388	0.645635	0.656986	0.668349	0.745072	0.723567	0.0362765	0.17684	0.75242	0
1	107970	0.688153	0.645718	0.656924	0.670134	0.746541	0.722885	0.036231	0.171105	0.766737	0
1	110856	0.690381	0.64726	0.657986	0.675384	0.750996	0.720414	0.036056	0.162258	0.789794	0
1	114075	0.693473	0.650992	0.660981	0.682685	0.757367	0.716477	0.0357651	0.159102	0.798323	0
1	114102	0.693502	0.651031	0.661014	0.682752	0.757426	0.716439	0.0357623	0.159103	0.798322	0
1	114112	0.693512	0.651046	0.661026	0.682777	0.757448	0.716425	0.0357613	0.159103	0.798322	0
1	114133	0.693535	0.651077	0.661051	0.682829	0.757494	0.716396	0.0357591	0.159104	0.79832	0
1	114148	0.69355	0.651099	0.661069	0.682866	0.757527	0.716375	0.0357576	0.159104	0.798318	0
1	114227	0.693634	0.651216	0.661165	0.683063	0.757701	0.716265	0.0357495	0.15911	0.798304	0
1	114258	0.693667	0.651262	0.661203	0.683141	0.757769	0.716221	0.0357463	0.159113	0.798295	0
1	114353	0.693768	0.651404	0.661321	0.683379	0.757979	0.716088	0.0357365	0.159126	0.79826	0
1	130691	0.71677	0.692246	0.696341	0.734973	0.805058	0.687433	0.0352593	0.24835	0.604936	0
1	135325	0.724543	0.706546	0.708783	0.750825	0.819985	0.680297	0.0356517	0.298334	0.525297	0
1	137336	0.727972	0.712643	0.714098	0.757477	0.826323	0.677791	0.0357481	0.318967	0.496255	0
1	143085	0.737747	0.728848	0.728239	0.775028	0.843333	0.673419	0.0361429	0.371271	0.430309	0
1	148886	0.747227	0.741933	0.739658	0.789368	0.857777	0.674548	0.0364955	0.396284	0.401993	0
1	150303	0.749433	0.744423	0.741826	0.792186	0.860736	0.675866	0.036586	0.396285	0.401992	0
1	151010	0.7506	0.745593	0.742833	0.793513	0.86237	0.676565	0.0366332	0.395284	0.403091	0
1	151332	0.751182	0.746132	0.743287	0.794114	0.863258	0.676839	0.036656	0.39463	0.40381	0
1	151501	0.7515	0.746415	0.743525	0.794429	0.863758	0.676971	0.0366683	0.394238	0.404242	0
1	151502	0.751501	0.746417	0.743526	0.794431	0.863761	0.676972	0.0366683	0.394235	0.404244	0
1	151503	0.751503	0.746419	0.743528	0.794433	0.863765	0.676973	0.0366684	0.394233	0.404247	0
1	173222	0.813647	0.76807	0.755868	0.812285	0.991378	0.672509	0.0381338	0.225737	0.646397	0
1	192996	0.74839	0.694096	0.695481	0.730853	0.780275	0.76532	0.0358998	0.19851	0.702218	0
1	193260	0.745708	0.692064	0.693953	0.728758	0.772525	0.768049	0.0358068	0.200189	0.69856	0
1	193452	0.74372	0.690565	0.692828	0.727214	0.766785	0.770066	0.035731	0.201385	0.695973	0
1	193500	0.743218	0.690188	0.692544	0.726825	0.765337	0.770574	0.0357112	0.201683	0.695331	0
1	194101	0.736758	0.685369	0.688936	0.721871	0.746726	0.777081	0.0354456	0.205538	0.687107	0
1	194104	0.736725	0.685344	0.688918	0.721846	0.746631	0.777114	0.0354443	0.205559	0.687064	0
1	194166	0.73604	0.684837	0.688539	0.721325	0.74466	0.777801	0.0354164	0.205989	0.686157	0
1	194169	0.736007	0.684812	0.68852	0.7213	0.744565	0.777834	0.035415	0.20601	0.686112	0
1	194241	0.735207	0.684221	0.688079	0.720693	0.742264	0.778635	0.0353829	0.206521	0.685037	0
1	194290	0.734672	0.683836	0.687786	0.720303	0.740732	0.779167	0.0353618	0.206853	0.684337	0
1	194475	0.732844	0.68271	0.686831	0.719228	0.735597	0.780919	0.0352959	0.207873	0.682202	0
1	194499	0.732628	0.682601	0.686725	0.719131	0.735001	0.781119	0.0352888	0.207992	0.681953	0
1	194626	0.731557	0.682158	0.686231	0.718763	0.732089	0.782075	0.0352561	0.20865	0.680581	0
1	194700	0.730986	0.682002	0.685997	0.718651	0.730567	0.78256	0.0352405	0.209093	0.679661	0
1	195459	0.726846	0.684237	0.685917	0.720201	0.720018	0.785217	0.035182	0.223647	0.650437	0
1	195677	0.726017	0.685982	0.6867	0.720933	0.717816	0.78548	0.0351865	0.234366	0.630105	0
1	195872	0.725321	0.687882	0.687715	0.721433	0.715789	0.785645	0.0351945	0.24809	0.60539	0
1	195910	0.725187	0.688286	0.687948	0.721502	0.715372	0.785674	0.0351964	0.251312	0.599787	0
1	196198	0.724134	0.691667	0.690088	0.721597	0.711789	0.785929	0.0352118	0.282938	0.548308	0
1	196248	0.723938	0.692306	0.690528	0.721518	0.711065	0.785987	0.0352145	0.289944	0.537686	0
1	196284	0.723795	0.692775	0.690858	0.72144	0.710521	0.786032	0.0352164	0.29531	0.529722	0
1	196564	0.722549	0.696636	0.693785	0.720154	0.705505	0.786541	0.0352294	0.347785	0.458689	0
1	196587	0.722434	0.696968	0.694054	0.719989	0.705021	0.786598	0.0352303	0.353067	0.452143	0
1	196623	0.72225	0.697493	0.694485	0.719709	0.70424	0.786692	0.0352316	0.361671	0.441687	0
1	196647	0.722124	0.697845	0.694778	0.719508	0.703702	0.786759	0.0352324	0.367644	0.434573	0
1	196805	0.721062	0.700024	0.696438	0.717502	0.700632	0.787251	0.0352331	0.40584	0.391645	0
1	196861	0.720598	0.700724	0.696937	0.716512	0.699811	0.787424	0.0352319	0.418626	0.378174	0
1	196864	0.720572	0.700761	0.696963	0.716456	0.699772	0.787433	0.0352318	0.419301	0.377474	0
1	196884	0.720398	0.701001	0.697137	0.716069	0.699518	0.787491	0.0352313	0.423782	0.372857	0
1	196891	0.720336	0.701084	0.697198	0.71593	0.699435	0.787511	0.0352311	0.425342	0.371262	0
1	196929	0.719994	0.701523	0.697527	0.715144	0.699023	0.787614	0.0352301	0.433732	0.362778	0
1	196932	0.719966	0.701557	0.697553	0.715079	0.698993	0.787621	0.03523	0.43439	0.362121	0
1	197024	0.719103	0.702541	0.698382	0.712967	0.69833	0.787815	0.0352277	0.454265	0.342691	0
1	197120	0.718188	0.70345	0.699375	0.710513	0.698152	0.787902	0.0352266	0.47465	0.323627	0
1	197123	0.71816	0.703477	0.699409	0.710433	0.698156	0.787903	0.0352266	0.475285	0.323046	0
1	197225	0.717224	0.704303	0.700727	0.707613	0.698609	0.787815	0.0352279	0.496991	0.303651	0
1	197236	0.717127	0.704383	0.70089	0.707299	0.698699	0.787792	0.0352282	0.499356	0.30159	0
1	197266	0.71687	0.704594	0.701358	0.706437	0.698984	0.787717	0.0352293	0.505845	0.295983	0
1	197344	0.716249	0.705084	0.702756	0.704158	0.700019	0.787415	0.0352338	0.52307	0.281441	0
1	197350	0.716204	0.705118	0.702876	0.703981	0.700116	0.787385	0.0352342	0.524421	0.28032	0
1	197392	0.71591	0.705341	0.703766	0.702741	0.700873	0.787145	0.0352377	0.53401	0.272451	0
1	197428	0.71565	0.705497	0.704672	0.701646	0.701748	0.78687	0.0352414	0.542153	0.265878	0
1	197459	0.715401	0.705598	0.7056	0.70066	0.702745	0.786563	0.0352454	0.548967	0.260454	0
1	197484	0.715186	0.705665	0.706434	0.699841	0.703683	0.786275	0.0352489	0.554412	0.256167	0
1	197497	0.715071	0.705696	0.706895	0.699409	0.70421	0.786112	0.0352508	0.557248	0.253951	0
1	197587	0.714248	0.705899	0.710451	0.696343	0.70834	0.784803	0.0352652	0.577789	0.238231	0
1	197629	0.713874	0.706029	0.712243	0.694905	0.710371	0.78412	0.0352718	0.588485	0.230265	0
1	197646	0.713729	0.706096	0.712975	0.694328	0.711177	0.783838	0.0352743	0.593124	0.226855	0
1	197656	0.713647	0.706139	0.713406	0.693991	0.711644	0.783671	0.0352757	0.59595	0.22479	0
1	197694	0.713354	0.706344	0.715031	0.692731	0.713334	0.783038	0.0352807	0.607441	0.216496	0
1	197695	0.713347	0.706351	0.715073	0.692699	0.713376	0.783021	0.0352808	0.607761	0.216267	0
1	197758	0.712958	0.706862	0.717638	0.690717	0.715719	0.782008	0.0352869	0.630065	0.200615	0
1	197760	0.712948	0.706883	0.717716	0.690657	0.715781	0.781978	0.035287	0.630849	0.200074	0
1	197765	0.712924	0.706935	0.717908	0.690507	0.715933	0.781901	0.0352873	0.632833	0.198711	0
1	197770	0.712901	0.706989	0.718098	0.690359	0.716079	0.781826	0.0352876	0.63485	0.197329	0
1	197772	0.712892	0.707011	0.718173	0.6903	0.716135	0.781795	0.0352877	0.635666	0.196771	0
1	197783	0.712846	0.707138	0.718582	0.68998	0.71643	0.781632	0.0352883	0.640252	0.193649	0
1	197791	0.712822	0.70724	0.71888	0.689757	0.716644	0.781522	0.0352887	0.643602	0.191383	0
1	197811	0.712825	0.70755	0.719655	0.689272	0.71726	0.781303	0.03529	0.651597	0.186021	0
1	197813	0.71283	0.707584	0.719735	0.689228	0.717328	0.781285	0.0352901	0.65237	0.185506	0
1	197819	0.712849	0.707693	0.719976	0.689103	0.717536	0.781235	0.0352905	0.654661	0.183984	0
1	197825	0.712874	0.707807	0.72022	0.688984	0.717751	0.781191	0.0352909	0.656914	0.182492	0
1	197873	0.71328	0.708882	0.722226	0.688252	0.719678	0.781008	0.0352924	0.673923	0.17139	0
1	197890	0.71349	0.709312	0.72294	0.688058	0.720405	0.780994	0.0352918	0.679692	0.167688	0
1	197908	0.713737	0.709783	0.723685	0.687872	0.721175	0.780992	0.0352915	0.685789	0.16381	0
1	197921	0.713926	0.710129	0.72421	0.687745	0.721719	0.780996	0.0352916	0.690231	0.161006	0
1	197983	0.714841	0.711724	0.72646	0.687078	0.723967	0.780939	0.0352943	0.712917	0.146961	0
1	198013	0.715221	0.712393	0.727321	0.686625	0.724697	0.780791	0.0352954	0.725503	0.139361	0
1	198022	0.715317	0.712572	0.727541	0.686461	0.724852	0.780722	0.0352955	0.729574	0.136931	0
1	198027	0.715367	0.712666	0.727655	0.686363	0.724924	0.780677	0.0352955	0.731902	0.135547	0
1	198118	0.715517	0.713508	0.728437	0.683466	0.723969	0.778897	0.0352859	0.785069	0.105092	0
1	198168	0.714734	0.71301	0.727558	0.68064	0.721084	0.776854	0.0353017	0.826036	0.0830011	0
1	198190	0.71421	0.712594	0.726893	0.679134	0.71931	0.775729	0.0353359	0.846835	0.0722012	0
1	198215	0.713598	0.7121	0.726053	0.677373	0.71715	0.774402	0.0353958	0.871522	0.0597218	0
1	198232	0.713169	0.711747	0.725427	0.67614	0.715586	0.773466	0.0354484	0.888944	0.0511256	0
1	198244	0.712858	0.711487	0.724957	0.675252	0.714433	0.772789	0.035491	0.901549	0.0450108	0
1	198252	0.712647	0.711309	0.724631	0.67465	0.713641	0.772329	0.0355215	0.910092	0.0409147	0
1	198253	0.71262	0.711286	0.724589	0.674574	0.713541	0.772271	0.0355255	0.911168	0.0404016	0
1	198259	0.71246	0.711149	0.724336	0.674117	0.712933	0.77192	0.0355497	0.917659	0.0373188	0
1	198267	0.712242	0.710962	0.723989	0.673501	0.712105	0.771447	0.0355832	0.92641	0.0331967	0
1	198279	0.711908	0.710673	0.723447	0.672562	0.710825	0.770722	0.0356359	0.939744	0.0269905	0
1	198287	0.71168	0.710473	0.723071	0.671925	0.709946	0.770229	0.0356723	0.94877	0.0228392	0
1	198331	0.710341	0.709267	0.720786	0.668256	0.704721	0.767369	0.0358702	0.999644	0.000154754	0
1	198351	0.709678	0.70865	0.719619	0.666488	0.702114	0.765977	0.0359451	0.975086	0.0109572	0
1	198398	0.707961	0.707003	0.716533	0.662054	0.695366	0.762456	0.0360721	0.91448	0.0388259	0
1	198448	0.705849	0.704897	0.712682	0.656857	0.687146	0.758281	0.036244	0.845815	0.0727246	0
1	198456	0.70548	0.704522	0.712008	0.655975	0.685724	0.757568	0.0362729	0.834451	0.0785992	0
1	198490	0.703807	0.702799	0.708955	0.652059	0.679334	0.754391	0.0363843	0.784998	0.105131	0
1	198533	0.701469	0.700341	0.704677	0.646748	0.670489	0.750053	0.0364719	0.720176	0.142561	0
1	198536	0.701298	0.700159	0.704362	0.646364	0.669843	0.749739	0.0364763	0.715584	0.145339	0
1	198560	0.69989	0.698657	0.701769	0.64323	0.664536	0.747167	0.0365078	0.678612	0.168379	0
1	198562	0.699769	0.698528	0.701547	0.642964	0.664083	0.746948	0.0365104	0.675516	0.170364	0
1	198568	0.699406	0.698138	0.700875	0.642161	0.662714	0.746288	0.0365181	0.666219	0.176383	0
1	198586	0.698291	0.696937	0.69881	0.639711	0.658518	0.744271	0.0365444	0.63828	0.194988	0
1	198605	0.697076	0.695623	0.696552	0.63706	0.653945	0.742084	0.0365825	0.60883	0.215504	0
1	198619	0.696156	0.694624	0.694837	0.635065	0.650482	0.740434	0.0366219	0.58726	0.23117	0
1	198620	0.69609	0.694552	0.694713	0.634921	0.650232	0.740315	0.0366252	0.585726	0.232305	0
1	198623	0.69589	0.694334	0.694339	0.634488	0.649478	0.739957	0.0366356	0.58113	0.235726	0
1	198628	0.695554	0.693969	0.693712	0.633763	0.648214	0.739357	0.0366536	0.573487	0.241477	0
1	198648	0.694186	0.692476	0.691148	0.630819	0.64306	0.736918	0.0367201	0.542973	0.265222	0
1	198652	0.693908	0.692172	0.690625	0.630222	0.642011	0.736422	0.036733	0.536893	0.270112	0
1	198657	0.693558	0.691788	0.689966	0.629471	0.64069	0.735799	0.0367491	0.52931	0.27629	0
1	198664	0.693063	0.691247	0.689035	0.628413	0.638824	0.734921	0.0367724	0.518733	0.285056	0
1	198675	0.692277	0.690384	0.687551	0.626733	0.635854	0.733524	0.0368118	0.502227	0.2991	0
1	198676	0.692204	0.690305	0.687415	0.626579	0.635582	0.733397	0.0368156	0.500737	0.300391	0
1	198677	0.692132	0.690226	0.687279	0.626425	0.63531	0.733269	0.0368194	0.49925	0.301682	0
1	198707	0.689957	0.687831	0.683208	0.621821	0.627204	0.729427	0.0369606	0.456612	0.340453	0
1	198713	0.689519	0.687347	0.682397	0.620901	0.625596	0.728657	0.0369955	0.448549	0.34819	0
1	202663	0.623756	0.601213	0.609759	0.529039	0.48382	0.622559	0.046059	0.149181	0.826285	0
1	202664	0.623905	0.601396	0.609928	0.529251	0.484019	0.622766	0.0460827	0.149631	0.824978	0
1	202692	0.628116	0.606581	0.614718	0.535265	0.489626	0.628646	0.0467397	0.162433	0.789326	0
1	202713	0.631346	0.610561	0.618377	0.539865	0.493892	0.633152	0.0470413	0.17061	0.767994	0
1	202718	0.632124	0.611521	0.619257	0.540972	0.494916	0.634238	0.0470618	0.172123	0.764161	0
1	202724	0.633063	0.612678	0.620317	0.542305	0.496149	0.635546	0.0470515	0.173633	0.760368	0
1	202727	0.633534	0.613259	0.620849	0.542974	0.496766	0.636203	0.0470358	0.174296	0.758713	0
1	202732	0.634322	0.614231	0.621738	0.544093	0.497798	0.637301	0.0470095	0.175406	0.755955	0
1	202763	0.639288	0.620359	0.627325	0.551128	0.504264	0.644217	0.0467912	0.181961	0.740022	0
1	202801	0.645561	0.62811	0.634348	0.559983	0.512348	0.652944	0.0461842	0.187183	0.727734	0
1	202825	0.649631	0.633143	0.638884	0.565708	0.517542	0.658599	0.0454888	0.187636	0.726683	0
1	202953	0.672761	0.661813	0.664398	0.597997	0.546415	0.690663	0.0396471	0.168213	0.774141	0
1	202957	0.673523	0.662759	0.665231	0.599054	0.547349	0.691717	0.0394856	0.167786	0.775244	0
1	202977	0.677353	0.667514	0.66942	0.604368	0.552045	0.697015	0.0386891	0.165772	0.78049	0
1	203049	0.691435	0.684999	0.68482	0.623901	0.569323	0.716493	0.0368206	0.17011	0.769271	0
1	203105	0.702707	0.698995	0.697142	0.639534	0.583163	0.732082	0.0371641	0.196302	0.707075	0
1	203111	0.703931	0.700516	0.69848	0.641231	0.584666	0.733775	0.0372001	0.19927	0.700558	0
1	203180	0.718241	0.718284	0.714117	0.661073	0.602251	0.753562	0.0370191	0.228438	0.641232	0
1	203181	0.718452	0.718545	0.714347	0.661364	0.60251	0.753853	0.0370123	0.22884	0.640468	0
1	203214	0.725448	0.727233	0.721991	0.671064	0.611114	0.763527	0.0368305	0.243123	0.614174	0
1	203215	0.725662	0.727498	0.722225	0.67136	0.611376	0.763822	0.0368267	0.243593	0.613335	0
1	203222	0.727159	0.729357	0.72386	0.673436	0.613218	0.765892	0.0368008	0.246922	0.607441	0
1	203283	0.740391	0.745788	0.738314	0.691778	0.629501	0.784187	0.0363528	0.275096	0.560516	0
1	203301	0.744359	0.750715	0.742647	0.697278	0.634386	0.789673	0.0361756	0.283541	0.547383	0
1	203313	0.747021	0.754019	0.745553	0.700967	0.637663	0.793353	0.0360849	0.28973	0.538007	0
1	203349	0.755082	0.764029	0.754356	0.712139	0.647593	0.804497	0.0355961	0.306342	0.513794	0
1	203386	0.763487	0.774466	0.763534	0.723788	0.657953	0.816118	0.0354286	0.329564	0.48206	0
2	9432	0.392703	0.321795	0.322295	0.381492	0.475038	0.418628	0.0402853	0.0485748	1.31359	0
2	9560	0.392427	0.32192	0.32234	0.381373	0.475024	0.418874	0.0402814	0.0483468	1.31563	0
2	9679	0.39217	0.322033	0.32238	0.381261	0.475007	0.4191	0.0402781	0.0481394	1.3175	0
2	9688	0.39215	0.322041	0.322382	0.381252	0.475005	0.419117	0.0402779	0.0481239	1.31764	0
2	9832	0.391837	0.322175	0.322427	0.381115	0.474977	0.419388	0.0402744	0.0478792	1.31985	0
2	9859	0.391779	0.322199	0.322435	0.381089	0.474971	0.419439	0.0402739	0.047834	1.32026	0
2	9932	0.391619	0.322265	0.322456	0.381019	0.474954	0.419575	0.0402724	0.047713	1.32136	0
2	10136	0.391172	0.322444	0.32251	0.380821	0.474897	0.41995	0.0402689	0.0473837	1.32437	0
2	10210	0.391009	0.322507	0.322528	0.380749	0.474872	0.420085	0.0402679	0.0472675	1.32544	0
2	10401	0.390586	0.322664	0.322569	0.380559	0.474801	0.420428	0.0402661	0.0469754	1.32813	0
2	10463	0.390448	0.322714	0.322581	0.380497	0.474775	0.420538	0.0402657	0.0468831	1.32898	0
2	10572	0.390204	0.322799	0.322601	0.380387	0.474726	0.42073	0.0402653	0.0467237	1.33046	0
2	10621	0.390095	0.322837	0.322609	0.380337	0.474704	0.420816	0.0402652	0.046653	1.33112	0
2	10627	0.390081	0.322842	0.322611	0.380331	0.474701	0.420826	0.0402652	0.0466444	1.3312	0
2	10674	0.389977	0.322878	0.322619	0.380284	0.474679	0.420909	0.040265	0.0465768	1.33183	0
2	10708	0.389902	0.322905	0.322625	0.38025	0.474664	0.420969	0.0402649	0.0465282	1.33228	0
2	10783	0.389737	0.322964	0.322639	0.380176	0.474629	0.421101	0.0402646	0.0464216	1.33328	0
2	10795	0.38971	0.322973	0.322641	0.380164	0.474624	0.421122	0.0402646	0.0464046	1.33344	0
2	10801	0.389697	0.322978	0.322643	0.380158	0.474621	0.421132	0.0402645	0.0463961	1.33352	0
2	10810	0.389677	0.322985	0.322644	0.380149	0.474617	0.421148	0.0402645	0.0463835	1.33364	0
2	10862	0.389563	0.323025	0.322654	0.380097	0.474592	0.421239	0.0402643	0.0463106	1.33432	0
2	10919	0.389438	0.323069	0.322663	0.380041	0.474563	0.421339	0.0402643	0.0462316	1.33506	0
2	10943	0.389385	0.323087	0.322667	0.380017	0.474551	0.42138	0.0402642	0.0461986	1.33537	0
2	11039	0.389171	0.323158	0.322681	0.37992	0.474499	0.421546	0.0402644	0.0460687	1.33659	0
2	11052	0.389142	0.323167	0.322683	0.379907	0.474492	0.421568	0.0402645	0.0460513	1.33676	0
2	11360	0.388458	0.323386	0.322721	0.379595	0.474309	0.422092	0.0402663	0.0456504	1.34056	0
2	11361	0.388456	0.323387	0.322721	0.379594	0.474308	0.422094	0.0402663	0.0456491	1.34057	0
2	11416	0.388334	0.323425	0.322728	0.379538	0.474273	0.422187	0.0402667	0.0455797	1.34123	0
2	11435	0.388292	0.323438	0.32273	0.379519	0.474261	0.422219	0.0402669	0.0455558	1.34146	0
2	11470	0.388215	0.323462	0.322733	0.379484	0.474239	0.422278	0.0402672	0.0455121	1.34187	0
2	11545	0.388049	0.323514	0.322741	0.379408	0.47419	0.422404	0.0402678	0.0454192	1.34276	0
2	11687	0.387736	0.32361	0.322755	0.379265	0.474095	0.422641	0.0402693	0.0452469	1.34441	0
2	11738	0.387623	0.323644	0.32276	0.379213	0.474059	0.422726	0.0402699	0.0451861	1.345	0
2	11749	0.387599	0.323651	0.322761	0.379202	0.474052	0.422744	0.0402701	0.045173	1.34512	0
2	11855	0.387365	0.32372	0.322769	0.379095	0.473976	0.42292	0.0402715	0.0450489	1.34632	0
2	12122	0.386775	0.323888	0.322785	0.378824	0.473772	0.423356	0.0402758	0.0447478	1.34923	0
2	12208	0.386585	0.323941	0.322789	0.378736	0.473702	0.423495	0.0402775	0.0446545	1.35013	0
2	12257	0.386476	0.32397	0.32279	0.378686	0.473662	0.423574	0.0402786	0.044602	1.35065	0
2	12485	0.385971	0.324102	0.322794	0.378452	0.473465	0.423937	0.0402839	0.0443649	1.35296	0
2	12511	0.385913	0.324116	0.322794	0.378425	0.473442	0.423979	0.0402845	0.0443386	1.35322	0
2	12728	0.385433	0.324236	0.322793	0.378202	0.473243	0.42432	0.0402904	0.0441244	1.35532	0
2	12839	0.385188	0.324295	0.322791	0.378088	0.473137	0.424493	0.0402936	0.0440186	1.35636	0
2	13061	0.384699	0.324411	0.322785	0.37786	0.472919	0.424836	0.0403004	0.0438142	1.35838	0
2	13169	0.384462	0.324466	0.322782	0.37775	0.47281	0.425002	0.0403038	0.0437182	1.35934	0
2	13184	0.384429	0.324473	0.322781	0.377734	0.472794	0.425025	0.0403043	0.0437051	1.35947	0
2	13189	0.384418	0.324476	0.322781	0.377729	0.472789	0.425033	0.0403045	0.0437007	1.35951	0
2	13217	0.384357	0.32449	0.32278	0.377701	0.47276	0.425076	0.0403054	0.0436763	1.35975	0
2	13313	0.384146	0.324538	0.322775	0.377603	0.47266	0.425222	0.0403087	0.0435939	1.36057	0
2	13609	0.383497	0.324677	0.322755	0.377298	0.472336	0.425667	0.0403198	0.0433533	1.36298	0
2	14472	0.381595	0.325017	0.322642	0.376395	0.471264	0.426911	0.0403607	0.0427613	1.36895	1
2	15222	0.379946	0.325244	0.322487	0.375601	0.470192	0.427936	0.0404049	0.0423678	1.37296	1
2	15234	0.379919	0.325247	0.322485	0.375589	0.470174	0.427952	0.0404057	0.0423623	1.37302	1
2	15433	0.379484	0.325297	0.322436	0.375378	0.469869	0.428216	0.0404185	0.0422755	1.37391	1
2	15830	0.378619	0.325388	0.322332	0.374959	0.469238	0.428733	0.0404452	0.0421224	1.37549	1
2	15835	0.378608	0.325389	0.322331	0.374954	0.46923	0.42874	0.0404456	0.0421206	1.37551	1
2	15880	0.37851	0.325399	0.322319	0.374907	0.469156	0.428798	0.0404487	0.0421049	1.37567	1
2	16530	0.377112	0.325519	0.322129	0.374229	0.468057	0.429621	0.0404951	0.0419127	1.37765	1
2	16749	0.376646	0.325553	0.322062	0.374004	0.467672	0.429893	0.0405112	0.0418617	1.37818	1
2	17470	0.37514	0.325648	0.32183	0.373277	0.466354	0.430773	0.0405651	0.0417382	1.37947	1
2	17502	0.375074	0.325652	0.321819	0.373245	0.466294	0.430811	0.0405675	0.0417343	1.37951	1
2	17571	0.374931	0.325659	0.321796	0.373176	0.466163	0.430894	0.0405728	0.0417269	1.37958	1
2	17715	0.374633	0.325671	0.321745	0.373031	0.465885	0.431062	0.0405842	0.041716	1.3797	1
2	18082	0.373866	0.325685	0.321598	0.372652	0.465146	0.431472	0.0406152	0.0417149	1.37971	1
2	18175	0.373671	0.325685	0.321557	0.372554	0.464952	0.431571	0.0406236	0.0417209	1.37965	1
2	18513	0.372956	0.325671	0.321398	0.372192	0.464224	0.43192	0.0406558	0.0417638	1.3792	1
2	19455	0.370938	0.325539	0.32087	0.371137	0.462018	0.432784	0.0407577	0.0420431	1.37631	1
2	19466	0.370914	0.325537	0.320863	0.371124	0.461991	0.432793	0.040759	0.0420476	1.37626	1
2	19967	0.369831	0.325414	0.320536	0.370543	0.460718	0.433196	0.0408185	0.0422802	1.37386	1
2	24209	0.36089	0.323379	0.316991	0.365572	0.44784	0.435644	0.0414151	0.0461074	1.33623	1
2	25345	0.358724	0.322676	0.315965	0.364391	0.443956	0.436199	0.0416004	0.047636	1.32206	1
2	26500	0.356696	0.321961	0.314964	0.363335	0.439916	0.436812	0.0417877	0.0493196	1.30698	1
2	57536	0.332443	0.298319	0.295646	0.379801	0.265319	0.390201	0.0501698	0.469295	0.328554	0
2	58957	0.330641	0.296266	0.294041	0.379503	0.257733	0.38353	0.0492256	0.499092	0.30182	0
2	59164	0.330359	0.295954	0.293794	0.379429	0.256656	0.382515	0.0490981	0.5037	0.297828	0
2	59191	0.330322	0.295913	0.293762	0.379419	0.256517	0.382382	0.0490821	0.50431	0.297303	0
2	59383	0.330055	0.295621	0.29353	0.379342	0.255526	0.381428	0.0489738	0.508716	0.293524	0
2	67007	0.315152	0.281497	0.281615	0.369707	0.222715	0.335225	0.0438012	0.707055	0.150547	0
2	67239	0.314547	0.280983	0.28116	0.369182	0.221951	0.33355	0.0435978	0.713672	0.146501	0
2	68834	0.310112	0.277301	0.277864	0.365144	0.217133	0.321573	0.0424015	0.761716	0.118207	0
2	69772	0.307268	0.275012	0.275785	0.362407	0.214673	0.31415	0.0418335	0.791581	0.101505	0
2	71431	0.301785	0.270729	0.27184	0.356872	0.211041	0.300315	0.0406238	0.844695	0.0733001	0
2	72663	0.297321	0.267349	0.26868	0.35216	0.208971	0.289444	0.0399796	0.885805	0.0526621	0
2	73337	0.294732	0.265425	0.266864	0.349355	0.208076	0.283276	0.0397465	0.908617	0.0416191	0
2	73354	0.294665	0.265375	0.266818	0.349282	0.208056	0.283119	0.039741	0.909189	0.041346	0
2	73448	0.294295	0.265096	0.266552	0.348875	0.207948	0.282249	0.0397111	0.912249	0.0398868	0
2	73470	0.294208	0.265029	0.266489	0.348778	0.207923	0.282046	0.0397041	0.912941	0.0395571	0
2	73697	0.293302	0.264309	0.265802	0.347764	0.207691	0.279955	0.0396346	0.919636	0.0363839	0
2	73758	0.293057	0.264109	0.26561	0.347486	0.207634	0.279396	0.0396165	0.921314	0.0355924	0
2	73871	0.292601	0.263731	0.265248	0.346966	0.207534	0.278362	0.0395836	0.924314	0.0341805	0
2	73943	0.29231	0.263487	0.265014	0.346632	0.207473	0.277705	0.0395631	0.926164	0.0333121	0
2	74102	0.291665	0.262941	0.264491	0.345887	0.207346	0.27626	0.0395188	0.930126	0.0314584	0
2	74189	0.291313	0.262641	0.264202	0.345477	0.20728	0.275472	0.0394953	0.932246	0.0304696	0
2	74688	0.2893	0.260949	0.262583	0.343108	0.206932	0.271006	0.0393686	0.944548	0.0247762	0
2	74853	0.288644	0.260422	0.262082	0.342331	0.206818	0.26955	0.0393296	0.94897	0.0227474	0
2	74920	0.288379	0.260211	0.261881	0.342014	0.206773	0.268961	0.0393142	0.950804	0.0219088	0
2	75564	0.285794	0.257962	0.259732	0.338749	0.206443	0.263294	0.0391779	0.966075	0.0149891	0
2	76187	0.283243	0.255474	0.257338	0.335263	0.206299	0.257833	0.0390693	0.977266	0.00998738	0
2	76203	0.283177	0.255407	0.257274	0.33517	0.206297	0.257694	0.0390668	0.977513	0.00987755	0
2	76212	0.28314	0.255369	0.257237	0.335118	0.206296	0.257615	0.0390655	0.977651	0.00981614	0
2	76314	0.282719	0.254938	0.256821	0.334521	0.206289	0.256726	0.0390501	0.979177	0.00913868	0
2	76824	0.280602	0.252715	0.254675	0.331453	0.20631	0.252312	0.0389836	0.985792	0.00621489	0
2	76869	0.280414	0.252515	0.254481	0.331176	0.206317	0.251925	0.0389785	0.986302	0.00599013	0
2	76947	0.280089	0.252166	0.254144	0.330695	0.20633	0.251256	0.0389701	0.987161	0.00561188	0
2	78688	0.272845	0.244353	0.246609	0.319667	0.207093	0.236901	0.0388821	0.998998	0.00043558	0
2	79164	0.270897	0.242367	0.244708	0.316688	0.207433	0.233232	0.0388875	0.995764	0.00184351	0
2	79440	0.269779	0.241279	0.243672	0.314997	0.207649	0.231168	0.0388953	0.993734	0.00273004	0
2	80202	0.266426	0.238206	0.240848	0.310361	0.208297	0.225249	0.0389367	0.989259	0.00468998	0
2	80748	0.263698	0.235842	0.238781	0.307025	0.208805	0.220679	0.0389877	0.98764	0.00540128	0
2	83698	0.245261	0.221456	0.227385	0.288821	0.21226	0.192568	0.039642	0.996959	0.00132282	0
2	86808	0.221895	0.205414	0.216067	0.269341	0.217488	0.160446	0.0409131	0.974658	0.0111479	0
2	87293	0.218147	0.203021	0.214469	0.266282	0.218475	0.155552	0.0411258	0.969797	0.0133191	0
2	88312	0.210342	0.198208	0.21132	0.259836	0.220717	0.145585	0.041557	0.959909	0.0177698	0
2	88322	0.210266	0.198163	0.211291	0.259772	0.22074	0.14549	0.0415611	0.959816	0.0178121	0
2	89547	0.20118	0.19289	0.207955	0.251996	0.223754	0.134308	0.0420259	0.949196	0.0226442	0
2	93811	0.175538	0.181411	0.201489	0.224751	0.237283	0.106762	0.0429554	0.935939	0.0287525	0
2	102050	0.184461	0.213038	0.224329	0.17187	0.279949	0.146378	0.0422968	0.852268	0.0694236	0
2	102053	0.184485	0.213068	0.224348	0.171851	0.279969	0.146424	0.0422956	0.852101	0.0695089	0
2	102419	0.187592	0.216795	0.226807	0.16951	0.28246	0.152252	0.0421329	0.831027	0.0803847	0
2	102734	0.190415	0.220067	0.228948	0.167624	0.284673	0.157564	0.0419728	0.814343	0.0891927	0
2	102762	0.190669	0.220354	0.229135	0.167469	0.284874	0.158048	0.0419575	0.813053	0.089881	0
2	102764	0.190688	0.220375	0.229148	0.167458	0.284889	0.158083	0.0419564	0.812962	0.0899295	0
2	102770	0.190742	0.220436	0.229188	0.167425	0.284932	0.158187	0.0419531	0.812691	0.0900748	0
2	102815	0.191153	0.220898	0.229487	0.16718	0.285258	0.158971	0.041928	0.810698	0.0911408	0
2	102893	0.191868	0.221695	0.230002	0.166768	0.285828	0.160344	0.0418833	0.807436	0.092892	0
2	102914	0.192062	0.221909	0.23014	0.16666	0.285983	0.160716	0.041871	0.806599	0.0933424	0
2	103652	0.199255	0.229362	0.234849	0.163544	0.291819	0.174769	0.0413648	0.788221	0.103352	0
2	103960	0.202552	0.232478	0.236757	0.162628	0.294532	0.181282	0.0411078	0.786867	0.104098	0
2	104001	0.203007	0.232894	0.23701	0.162523	0.294908	0.182182	0.0410714	0.786968	0.104043	0
2	104641	0.210713	0.239527	0.240937	0.161371	0.301277	0.197363	0.0404457	0.797295	0.0983808	0
2	104669	0.211079	0.239824	0.241109	0.161341	0.30158	0.19808	0.0404162	0.798131	0.0979259	0
2	104735	0.211935	0.240516	0.24151	0.161285	0.302291	0.199766	0.040347	0.800302	0.0967459	0
2	104888	0.213856	0.242048	0.242398	0.161241	0.303914	0.203614	0.0401903	0.806505	0.0933927	0
2	105449	0.22018	0.246937	0.245232	0.16177	0.309499	0.216952	0.0396825	0.839395	0.0760336	0
2	105583	0.221533	0.247968	0.245825	0.161971	0.310736	0.219949	0.0395816	0.84859	0.0713023	0
2	105621	0.221907	0.248253	0.245988	0.162028	0.31108	0.220785	0.0395546	0.851226	0.0699553	0
2	105670	0.222382	0.248616	0.246196	0.1621	0.311517	0.221854	0.0395209	0.85463	0.0682217	0
2	105799	0.223597	0.249549	0.246726	0.16228	0.312642	0.224618	0.0394381	0.863551	0.0637119	0
2	105811	0.223707	0.249634	0.246775	0.162295	0.312744	0.224871	0.0394308	0.864373	0.0632987	0
2	105868	0.224226	0.250036	0.247001	0.162366	0.313226	0.226067	0.0393973	0.868248	0.061356	0
2	105898	0.224496	0.250246	0.247119	0.1624	0.313476	0.22669	0.0393803	0.870265	0.0603487	0
2	105973	0.225158	0.250764	0.247409	0.162477	0.314091	0.22823	0.03934	0.875215	0.0578851	0
2	106195	0.22692	0.252087	0.248156	0.162828	0.315812	0.232665	0.0392353	0.892826	0.049233	0
2	106303	0.227658	0.252596	0.248449	0.163094	0.316595	0.234759	0.0391916	0.903493	0.0440752	0
2	106348	0.227944	0.252784	0.248558	0.163221	0.31691	0.235618	0.0391748	0.9083	0.0417708	0
2	107123	0.231153	0.25429	0.249474	0.166412	0.321447	0.249111	0.0390025	0.986005	0.00612068	0
2	107236	0.2314	0.254312	0.249488	0.166956	0.321976	0.250855	0.0389935	0.968721	0.0138011	0
2	107418	0.231708	0.254288	0.249466	0.167827	0.322762	0.253533	0.0389855	0.940979	0.02642	0
2	107779	0.23206	0.254129	0.249308	0.169423	0.324095	0.258343	0.0389888	0.888731	0.0512296	0
2	107944	0.232138	0.254057	0.249206	0.170043	0.324611	0.260309	0.0389961	0.867206	0.0618775	0
2	108114	0.232184	0.254015	0.249095	0.170576	0.325083	0.262173	0.0390057	0.847269	0.0719788	0
2	108303	0.232214	0.254035	0.248978	0.171012	0.325543	0.264048	0.0390172	0.828364	0.081779	0
2	108375	0.232223	0.254068	0.248938	0.171129	0.325701	0.264706	0.0390215	0.822196	0.0850248	0
2	108452	0.232233	0.254122	0.248899	0.171219	0.32586	0.265375	0.0390259	0.816293	0.0881542	0
2	108510	0.232222	0.254159	0.248861	0.171259	0.325959	0.26584	0.0390291	0.812217	0.0903281	0
2	108534	0.232205	0.254169	0.248839	0.171268	0.325991	0.266018	0.0390303	0.810582	0.0912029	0
2	108543	0.232197	0.254171	0.248829	0.171269	0.326001	0.266083	0.0390308	0.809977	0.0915272	0
2	108557	0.232183	0.254174	0.248814	0.171271	0.326016	0.266181	0.0390316	0.809044	0.0920276	0
2	108764	0.231746	0.254098	0.248461	0.171129	0.326049	0.267344	0.0390415	0.79641	0.0988633	0
2	109953	0.22627	0.252422	0.245075	0.16791	0.323557	0.268327	0.0390662	0.758541	0.120021	0
2	109980	0.226195	0.252423	0.245035	0.167862	0.32353	0.268335	0.0390664	0.758229	0.1202	0
2	109992	0.226164	0.252424	0.245018	0.167842	0.323519	0.26834	0.0390665	0.758097	0.120275	0
2	109997	0.226151	0.252425	0.245011	0.167834	0.323515	0.268342	0.0390665	0.758043	0.120306	0
2	110024	0.226087	0.252433	0.244977	0.167792	0.323495	0.268356	0.0390667	0.757762	0.120467	0
2	110028	0.226078	0.252434	0.244973	0.167786	0.323493	0.268358	0.0390668	0.757722	0.12049	0
2	110115	0.225921	0.252491	0.244897	0.167684	0.323466	0.26843	0.0390673	0.756952	0.120931	0
2	110151	0.225871	0.252529	0.244877	0.167647	0.323462	0.268467	0.0390674	0.756779	0.121031	0
2	110153	0.225868	0.252532	0.244876	0.167645	0.323462	0.268469	0.0390674	0.756775	0.121033	0
2	110188	0.225818	0.252578	0.244862	0.167599	0.323452	0.2685	0.0390674	0.756816	0.12101	0
2	110335	0.225592	0.252861	0.244839	0.167319	0.323344	0.268591	0.039066	0.758956	0.119783	0
2	110550	0.225235	0.253482	0.244902	0.166704	0.323039	0.26861	0.0390611	0.766919	0.11525	0
2	110721	0.224946	0.254101	0.245013	0.166096	0.322714	0.268536	0.0390555	0.776345	0.109945	0
2	110746	0.224905	0.254198	0.245032	0.166001	0.322663	0.268518	0.0390546	0.777895	0.109079	0
2	111288	0.22418	0.256368	0.24553	0.163956	0.321626	0.267801	0.0390353	0.815634	0.0885047	0
2	111306	0.224165	0.256434	0.245545	0.163898	0.321601	0.267767	0.0390348	0.816847	0.0878593	0
2	111699	0.224053	0.25755	0.245778	0.163018	0.321405	0.266897	0.0390256	0.837987	0.0767629	0
2	111739	0.22407	0.257618	0.245786	0.162983	0.321433	0.266796	0.039025	0.839324	0.0760704	0
2	111751	0.224076	0.257636	0.245788	0.162975	0.321443	0.266766	0.0390249	0.839687	0.0758825	0
2	111931	0.224256	0.257906	0.245755	0.16286	0.321702	0.266189	0.0390224	0.845355	0.0729607	0
2	111970	0.224312	0.257965	0.245738	0.162836	0.321779	0.266039	0.0390218	0.846654	0.0722938	0
2	111999	0.224357	0.258008	0.245724	0.162819	0.321839	0.265924	0.0390214	0.847631	0.0717932	0
2	112018	0.224388	0.258037	0.245715	0.162808	0.32188	0.265847	0.0390211	0.848275	0.0714635	0
2	112286	0.224859	0.25842	0.245597	0.162708	0.322498	0.264705	0.039017	0.857385	0.0668239	0
2	112335	0.224941	0.258485	0.24559	0.162706	0.322603	0.264501	0.0390163	0.858994	0.0660099	0
2	112372	0.224999	0.258533	0.245591	0.162708	0.322679	0.264353	0.0390157	0.860183	0.0654091	0
2	112378	0.225008	0.25854	0.245591	0.162709	0.32269	0.264329	0.0390156	0.860374	0.0653129	0
2	112399	0.22504	0.258567	0.245595	0.162712	0.32273	0.264248	0.0390153	0.861035	0.0649794	0
2	112452	0.225112	0.258631	0.245612	0.162727	0.322823	0.264051	0.0390145	0.86266	0.0641602	0
2	112454	0.225114	0.258633	0.245612	0.162728	0.322826	0.264044	0.0390145	0.86272	0.06413	0
2	112527	0.225212	0.258714	0.245648	0.162766	0.322939	0.263757	0.0390134	0.865073	0.0629474	0
2	112544	0.225236	0.258731	0.245657	0.162778	0.322964	0.263682	0.0390131	0.865666	0.0626497	0
2	112618	0.225348	0.258801	0.245699	0.162841	0.323068	0.263326	0.0390119	0.868438	0.0612611	0
2	112684	0.225457	0.258856	0.245741	0.162915	0.323155	0.262965	0.0390108	0.871157	0.0599035	0
2	113236	0.226648	0.259054	0.24621	0.164069	0.323755	0.258677	0.0390012	0.900772	0.0453849	0
2	113296	0.226803	0.259052	0.246272	0.164244	0.323818	0.258105	0.0390003	0.904494	0.0435941	0
2	113347	0.226938	0.259047	0.246326	0.164398	0.323872	0.257606	0.0389995	0.907699	0.0420579	0
2	113452	0.227225	0.259027	0.246441	0.164734	0.323989	0.256549	0.0389979	0.914384	0.0388716	0
2	114029	0.228951	0.258761	0.247135	0.166884	0.324877	0.250371	0.0389907	0.950345	0.0221185	0
2	114766	0.231271	0.258231	0.248054	0.169906	0.327205	0.243253	0.0389809	0.980846	0.00839926	0
2	115074	0.23218	0.258025	0.248403	0.171079	0.3288	0.241173	0.0389745	0.983323	0.00730401	0
2	115263	0.232698	0.25792	0.248596	0.171732	0.33001	0.240299	0.0389699	0.980708	0.00846022	0
2	115635	0.233763	0.257305	0.248861	0.172949	0.333295	0.238559	0.0389635	0.966738	0.0146911	0
2	116084	0.235194	0.255938	0.249052	0.174449	0.338412	0.236124	0.0389627	0.939984	0.0268794	0
2	116102	0.235253	0.255881	0.24906	0.174511	0.338626	0.236033	0.0389628	0.93879	0.0274314	0
2	116215	0.235623	0.255536	0.249113	0.174904	0.339965	0.235495	0.0389636	0.931208	0.0309534	0
2	116388	0.236189	0.255071	0.249215	0.175523	0.341957	0.234805	0.0389656	0.919529	0.0364344	0
2	116419	0.236289	0.255	0.249237	0.175636	0.342302	0.234702	0.038966	0.917457	0.0374142	0
2	116476	0.236473	0.254879	0.24928	0.175847	0.342924	0.234533	0.0389669	0.913682	0.0392047	0
2	116518	0.236608	0.254801	0.249315	0.176004	0.34337	0.234426	0.0389675	0.910938	0.040511	0
2	116701	0.237183	0.254585	0.249501	0.176709	0.345166	0.234156	0.0389708	0.899519	0.0459894	0
2	116704	0.237192	0.254583	0.249505	0.176721	0.345193	0.234154	0.0389709	0.899341	0.0460754	0
2	116707	0.237201	0.254581	0.249509	0.176733	0.34522	0.234153	0.038971	0.899164	0.0461612	0
2	116832	0.237579	0.254578	0.249676	0.177237	0.346269	0.234189	0.0389736	0.892094	0.0495894	0
2	116848	0.237627	0.254587	0.2497	0.177303	0.346393	0.234208	0.0389739	0.891222	0.0500143	0
2	116850	0.237633	0.254588	0.249703	0.177311	0.346409	0.23421	0.038974	0.891111	0.0500683	0
2	116962	0.237987	0.254691	0.249878	0.177796	0.347331	0.234445	0.0389772	0.884294	0.0534035	0
2	116985	0.238063	0.254721	0.249915	0.1779	0.34753	0.234514	0.0389781	0.882752	0.0541613	0
2	117506	0.240038	0.255984	0.25089	0.180572	0.352692	0.237579	0.039022	0.838019	0.0767459	0
2	117972	0.241977	0.257676	0.25191	0.183237	0.357786	0.241812	0.0391108	0.789837	0.102463	0
2	118370	0.24353	0.259124	0.252835	0.185477	0.361894	0.245568	0.0392171	0.750255	0.124791	0
2	118815	0.244914	0.260315	0.253871	0.187692	0.365602	0.248916	0.0393386	0.714886	0.145763	0
2	118905	0.245126	0.260461	0.254075	0.188081	0.366182	0.249392	0.0393595	0.709469	0.149067	0
2	118921	0.245161	0.260483	0.254111	0.188147	0.366278	0.249467	0.039363	0.708579	0.149612	0
2	118944	0.24521	0.260512	0.254162	0.188241	0.366412	0.249571	0.0393679	0.707339	0.150372	0
2	118953	0.245228	0.260523	0.254182	0.188278	0.366463	0.24961	0.0393697	0.706867	0.150662	0
2	119499	0.246046	0.26078	0.255413	0.190186	0.369284	0.252075	0.0394853	0.677225	0.169267	0
2	119614	0.246152	0.260752	0.255674	0.190526	0.369813	0.252616	0.03951	0.670827	0.17339	0
2	120369	0.246481	0.260149	0.257417	0.192465	0.372724	0.256143	0.0396696	0.630262	0.200479	0
2	120427	0.246489	0.260085	0.257552	0.192604	0.372907	0.256402	0.0396814	0.627372	0.202475	0
2	120585	0.246504	0.259909	0.257923	0.192982	0.373378	0.257092	0.0397131	0.619754	0.207781	0
2	120867	0.246523	0.259606	0.25859	0.193676	0.374115	0.258251	0.0397672	0.607235	0.216643	0
2	121101	0.246547	0.259387	0.259148	0.194289	0.374625	0.259124	0.0398096	0.598099	0.223227	0
2	121194	0.246563	0.259315	0.259371	0.194547	0.374802	0.259443	0.0398257	0.594828	0.225609	0
2	121421	0.246625	0.259184	0.259918	0.195221	0.375175	0.260151	0.039863	0.587799	0.230771	0
2	121809	0.246842	0.259161	0.260864	0.196561	0.375615	0.261082	0.0399196	0.579327	0.237076	0
2	121848	0.246874	0.259176	0.26096	0.196711	0.375645	0.261154	0.0399248	0.578748	0.23751	0
2	121908	0.246923	0.259196	0.261109	0.196948	0.375676	0.261254	0.0399322	0.577962	0.238101	0
2	123008	0.247265	0.258357	0.264057	0.201789	0.372688	0.261247	0.0399621	0.581703	0.235299	0
2	123103	0.247265	0.258251	0.264327	0.20222	0.372239	0.26115	0.0399583	0.58327	0.23413	0
2	123311	0.247259	0.258046	0.264926	0.20315	0.371226	0.260925	0.0399487	0.587169	0.231237	0
2	123320	0.247259	0.258038	0.264952	0.203189	0.371182	0.260915	0.0399482	0.587351	0.231102	0
2	123339	0.247258	0.258022	0.265007	0.203273	0.371088	0.260894	0.0399473	0.587738	0.230816	0
2	123764	0.247255	0.257846	0.26625	0.205061	0.369084	0.260483	0.0399259	0.597307	0.223802	0
2	123800	0.247257	0.257851	0.266357	0.205204	0.368928	0.260456	0.0399243	0.598178	0.22317	0
2	123889	0.247263	0.25788	0.266619	0.205549	0.368558	0.260399	0.0399206	0.600355	0.221592	0
2	123940	0.247268	0.257908	0.26677	0.205741	0.368356	0.260372	0.0399186	0.601614	0.220682	0
2	124174	0.24731	0.258155	0.267463	0.206571	0.367553	0.260316	0.0399121	0.607441	0.216496	0
2	124286	0.247343	0.25835	0.267795	0.206934	0.367253	0.260336	0.0399108	0.610214	0.214518	0
2	124505	0.247444	0.258952	0.268526	0.207681	0.366738	0.260254	0.0399058	0.6177	0.209222	0
2	124574	0.247486	0.259206	0.268786	0.20794	0.366581	0.260171	0.0399029	0.620846	0.207016	0
2	124616	0.247514	0.259373	0.268951	0.208101	0.366486	0.26011	0.0399009	0.622924	0.205565	0
2	124617	0.247514	0.259377	0.268955	0.208105	0.366483	0.260108	0.0399008	0.622974	0.20553	0
2	124932	0.247763	0.260896	0.270305	0.209398	0.365789	0.259428	0.0398801	0.641824	0.192584	0
2	124959	0.247787	0.261044	0.270428	0.209513	0.365731	0.259357	0.039878	0.643655	0.191347	0
2	124966	0.247793	0.261082	0.27046	0.209543	0.365715	0.259338	0.0398774	0.644134	0.191024	0
2	125022	0.247843	0.261396	0.270717	0.209784	0.365595	0.259184	0.0398729	0.648026	0.188408	0
2	125552	0.248323	0.264592	0.273179	0.212037	0.36447	0.257685	0.0398266	0.687272	0.162872	0
2	126130	0.248682	0.267689	0.275423	0.214022	0.363213	0.256881	0.0397899	0.722937	0.1409	0
2	126263	0.248713	0.268212	0.275797	0.214344	0.36291	0.256965	0.0397867	0.728098	0.13781	0
2	126335	0.248719	0.268451	0.275969	0.21449	0.362742	0.257066	0.039786	0.730216	0.136549	0
2	126692	0.248775	0.269989	0.276899	0.215321	0.361849	0.257809	0.0397869	0.74186	0.129678	0
2	126836	0.24882	0.270818	0.277334	0.215728	0.36146	0.258182	0.0397883	0.747698	0.126274	0
2	127964	0.249319	0.279252	0.281043	0.219263	0.358045	0.262333	0.0398175	0.801528	0.0960811	0
2	128257	0.249409	0.281389	0.281841	0.219982	0.357111	0.263713	0.0398292	0.813649	0.089563	0
2	128282	0.249415	0.281559	0.281902	0.220034	0.357031	0.263836	0.0398302	0.814572	0.0890708	0
2	128547	0.249447	0.283207	0.282454	0.220477	0.356193	0.265177	0.0398414	0.822973	0.0846147	0
2	128669	0.249443	0.28385	0.282644	0.220605	0.355813	0.265819	0.0398466	0.825863	0.083092	0
2	129254	0.249206	0.285543	0.282851	0.220369	0.354069	0.269074	0.0398699	0.828493	0.0817113	0
2	129308	0.249163	0.285559	0.282801	0.220264	0.353917	0.269387	0.0398718	0.827627	0.0821656	0
2	129347	0.249129	0.285552	0.282757	0.220178	0.353809	0.269614	0.0398732	0.826869	0.0825635	0
2	129386	0.249093	0.285532	0.282705	0.220084	0.353702	0.269842	0.0398745	0.825997	0.0830215	0
2	129437	0.249042	0.285482	0.282627	0.219948	0.353563	0.270142	0.0398761	0.824682	0.0837134	0
2	129668	0.248747	0.285063	0.282139	0.219205	0.352938	0.271731	0.0398887	0.815478	0.088588	0
2	129692	0.24871	0.285006	0.282077	0.219118	0.352873	0.27192	0.0398906	0.814233	0.0892512	0
2	129791	0.248547	0.284744	0.281802	0.21874	0.352606	0.272739	0.039899	0.808617	0.0922569	0
2	130349	0.24741	0.282692	0.279802	0.216113	0.351102	0.27812	0.0399617	0.767582	0.114875	0
2	130370	0.247363	0.282602	0.279717	0.216	0.351046	0.278333	0.0399641	0.765895	0.115831	0
2	130407	0.24728	0.282441	0.279566	0.215799	0.350946	0.27871	0.0399684	0.762924	0.117519	0
2	130769	0.246477	0.28081	0.278057	0.213704	0.349978	0.282266	0.0400047	0.735111	0.133647	0
2	130988	0.246028	0.279829	0.277164	0.212347	0.349396	0.284173	0.0400177	0.720872	0.142142	0
2	131020	0.245967	0.27969	0.277037	0.212144	0.349311	0.284428	0.0400187	0.719045	0.143244	0
2	131051	0.245909	0.279556	0.276916	0.211947	0.349229	0.284668	0.0400196	0.717347	0.144271	0
2	131705	0.245094	0.277256	0.27486	0.207672	0.347515	0.287625	0.0399721	0.703743	0.152586	0
2	131783	0.245051	0.277019	0.274663	0.207129	0.347324	0.287698	0.0399582	0.704769	0.151953	0
2	132280	0.244544	0.273739	0.272303	0.20256	0.346543	0.288898	0.0398916	0.691954	0.159923	0
2	132482	0.244264	0.271823	0.27098	0.200318	0.346365	0.289586	0.0398707	0.680822	0.166966	0
2	132564	0.244146	0.270998	0.270413	0.199372	0.346302	0.289872	0.0398624	0.675931	0.170098	0
2	132576	0.244128	0.270875	0.270329	0.199232	0.346294	0.289914	0.0398612	0.675208	0.170563	0
2	132654	0.244014	0.270075	0.269781	0.198318	0.346237	0.290182	0.0398532	0.670503	0.173599	0
2	132945	0.243599	0.26711	0.267747	0.19488	0.34601	0.291081	0.0398207	0.654172	0.184308	0
2	132975	0.243558	0.266816	0.267544	0.194529	0.345983	0.291158	0.0398169	0.652719	0.185274	0
2	133163	0.243322	0.265083	0.266344	0.192373	0.34578	0.291552	0.0397906	0.645239	0.190279	0
2	133239	0.243237	0.26445	0.2659	0.191533	0.345678	0.291657	0.0397785	0.643193	0.191659	0
2	133595	0.24296	0.262257	0.264306	0.187977	0.344987	0.291593	0.0397067	0.644074	0.191064	0
2	133612	0.242953	0.262191	0.264254	0.187828	0.344943	0.291563	0.0397026	0.644639	0.190684	0
2	133742	0.242891	0.261716	0.263868	0.186626	0.344604	0.291236	0.0396679	0.650051	0.187052	0
2	133779	0.24287	0.261584	0.263757	0.186261	0.344507	0.291113	0.039657	0.65191	0.185812	0
2	137745	0.238769	0.25819	0.256085	0.130687	0.33238	0.242512	0.0391856	0.686387	0.163431	0
2	137801	0.238773	0.258326	0.256118	0.130265	0.33216	0.241925	0.0392028	0.67777	0.168918	0
2	137859	0.238782	0.258473	0.256158	0.129856	0.331929	0.241338	0.0392205	0.669077	0.174524	0
2	137868	0.238784	0.258497	0.256165	0.129795	0.331893	0.241249	0.0392232	0.66775	0.175386	0
2	137948	0.238804	0.258711	0.256234	0.129286	0.33157	0.240481	0.039247	0.65621	0.182957	0
2	137954	0.238806	0.258728	0.25624	0.129251	0.331545	0.240425	0.0392487	0.655364	0.183518	0
2	138346	0.239048	0.259967	0.256777	0.127661	0.329897	0.237346	0.039348	0.605994	0.217532	0
2	138529	0.239246	0.260651	0.257145	0.127466	0.329089	0.236337	0.0393793	0.58712	0.231273	0
2	138734	0.239537	0.2615	0.257653	0.127701	0.328153	0.23557	0.0393989	0.569286	0.24467	0
2	138835	0.23971	0.26195	0.257941	0.128003	0.327679	0.235343	0.0394017	0.561821	0.250402	0
2	139079	0.240029	0.26304	0.25865	0.129081	0.326164	0.235082	0.0394038	0.545883	0.2629	0
2	139748	0.240174	0.265923	0.260573	0.133969	0.319399	0.23588	0.0393971	0.512435	0.290362	0
2	140021	0.240202	0.267132	0.261439	0.136737	0.316139	0.236774	0.0393765	0.502984	0.298446	0
2	140061	0.240216	0.267314	0.261574	0.137178	0.315661	0.23693	0.0393721	0.5018	0.29947	0
2	140131	0.240248	0.267635	0.261815	0.137973	0.314831	0.237217	0.0393634	0.499851	0.30116	0
2	140383	0.240484	0.26884	0.262749	0.141058	0.311959	0.238397	0.0393212	0.494127	0.306161	0
2	140643	0.24099	0.270178	0.263845	0.1446	0.309341	0.239838	0.0392574	0.490354	0.30949	0
2	140728	0.241229	0.270641	0.264238	0.145835	0.308596	0.240355	0.0392317	0.489596	0.310162	0
2	141015	0.242367	0.272313	0.26571	0.150277	0.306615	0.242247	0.0391273	0.488813	0.310857	0
2	141175	0.243257	0.273328	0.266638	0.152929	0.305943	0.243393	0.0390581	0.48961	0.310149	0
2	141191	0.243358	0.273434	0.266736	0.153201	0.305896	0.24351	0.0390508	0.48974	0.310034	0
2	141207	0.24346	0.273539	0.266834	0.153474	0.305852	0.243629	0.0390434	0.48988	0.30991	0
2	141215	0.243512	0.273592	0.266884	0.153612	0.305831	0.243689	0.0390397	0.489957	0.309842	0
2	141553	0.246099	0.275658	0.26898	0.160859	0.304653	0.246959	0.0388695	0.5021	0.29921	0
2	141579	0.246327	0.275806	0.269144	0.161514	0.304548	0.247261	0.0388561	0.503661	0.297862	0
2	141987	0.250351	0.278066	0.271812	0.172958	0.302904	0.252628	0.0386652	0.536271	0.270616	0
2	142133	0.251959	0.278889	0.272835	0.177352	0.302427	0.254711	0.038613	0.550302	0.259399	0
2	142181	0.252503	0.279166	0.273181	0.178804	0.302296	0.2554	0.0385982	0.555011	0.255698	0
2	142186	0.25256	0.279195	0.273218	0.178955	0.302283	0.255472	0.0385967	0.555503	0.255314	0
2	142208	0.252812	0.279324	0.273378	0.17962	0.302228	0.255788	0.0385905	0.557666	0.253625	0
2	142364	0.254634	0.28027	0.274556	0.184291	0.301944	0.25801	0.0385538	0.572857	0.241954	0
2	142625	0.25779	0.282026	0.27669	0.191709	0.301977	0.261536	0.0385228	0.595906	0.224822	0
2	142804	0.259997	0.283402	0.278294	0.196276	0.302472	0.263698	0.0385214	0.60818	0.215968	0
2	142980	0.262404	0.284864	0.280008	0.200818	0.303437	0.265839	0.0385385	0.620892	0.206984	0
2	143298	0.267733	0.287641	0.283445	0.210382	0.3063	0.270342	0.0386695	0.655256	0.183589	0
2	143327	0.268269	0.287902	0.283777	0.21132	0.30662	0.270784	0.0386895	0.658978	0.181129	0
2	143335	0.268418	0.287974	0.283869	0.211581	0.306709	0.270907	0.0386953	0.660019	0.180443	0
2	143491	0.271422	0.289402	0.285705	0.216773	0.308571	0.273355	0.0388294	0.681377	0.166613	0
2	143602	0.273649	0.290437	0.287053	0.220568	0.310008	0.275147	0.0389487	0.697516	0.156446	0
2	143613	0.273873	0.290541	0.287188	0.220947	0.310155	0.275327	0.0389616	0.699145	0.155433	0
2	143759	0.276886	0.291927	0.289008	0.226009	0.312155	0.277722	0.0391485	0.721042	0.142039	0
2	144151	0.285074	0.29576	0.294054	0.23941	0.317743	0.284106	0.0397633	0.778009	0.109015	0
2	144820	0.29735	0.302545	0.302722	0.25831	0.325878	0.293337	0.0411552	0.838948	0.076265	0
2	144853	0.29784	0.302884	0.303137	0.259013	0.32617	0.293693	0.0412241	0.8399	0.0757725	0
2	144937	0.29902	0.303749	0.304183	0.260678	0.326849	0.294546	0.0413853	0.841174	0.0751141	0
2	144991	0.299778	0.304302	0.304859	0.261733	0.327273	0.295088	0.0414854	0.841771	0.0748063	0
2	145108	0.301612	0.305488	0.306376	0.264309	0.328309	0.296391	0.0417189	0.845007	0.0731398	0
2	145474	0.308509	0.309154	0.311473	0.274008	0.332307	0.301206	0.0423906	0.86503	0.0629687	0
2	145486	0.308753	0.309275	0.311646	0.274347	0.33245	0.301373	0.0424149	0.865803	0.062581	0
2	145980	0.318453	0.314422	0.31889	0.287359	0.338368	0.307915	0.0437297	0.890123	0.0505498	0
2	146099	0.320439	0.315748	0.320612	0.289787	0.339655	0.309198	0.0440104	0.890615	0.0503101	0
2	146107	0.320564	0.315838	0.320726	0.289935	0.339738	0.309278	0.0440273	0.890532	0.0503504	0
2	146113	0.320657	0.315907	0.320812	0.290044	0.339799	0.309337	0.0440399	0.89046	0.0503855	0
2	146114	0.320673	0.315918	0.320827	0.290062	0.339809	0.309347	0.044042	0.890447	0.0503918	0
2	146129	0.320902	0.316089	0.321041	0.290329	0.339962	0.309492	0.0440726	0.890224	0.0505006	0
2	146169	0.321492	0.316549	0.32161	0.291002	0.340359	0.309863	0.0441497	0.889349	0.0509276	0
2	146217	0.322188	0.317113	0.322297	0.291771	0.34084	0.310296	0.044238	0.888	0.0515872	0
2	146248	0.322644	0.317485	0.32275	0.292266	0.341166	0.310577	0.0442949	0.887076	0.052039	0
2	146312	0.323601	0.318272	0.323704	0.293279	0.341873	0.311163	0.0444114	0.885043	0.0530357	0
2	146333	0.32392	0.318535	0.324023	0.29361	0.342114	0.311356	0.0444492	0.884339	0.0533815	0
2	146444	0.325637	0.319972	0.325754	0.295339	0.343471	0.312387	0.0446433	0.880311	0.0553639	0
2	146609	0.328285	0.322231	0.328454	0.297851	0.345708	0.313943	0.0448751	0.8733	0.0588367	0
2	146672	0.329322	0.323129	0.329522	0.298791	0.346626	0.314542	0.044963	0.870355	0.0603034	0
2	146699	0.329771	0.32352	0.329985	0.29919	0.347029	0.3148	0.045004	0.86906	0.0609502	0
2	146992	0.334761	0.327945	0.335204	0.303387	0.351727	0.317605	0.0455649	0.853792	0.0686478	0
2	147197	0.338343	0.331209	0.339021	0.306164	0.355292	0.319558	0.0460525	0.841891	0.0747441	0
2	147484	0.343397	0.33593	0.344505	0.309808	0.360507	0.322235	0.0467897	0.823649	0.0842581	0
2	149246	0.368936	0.362953	0.375305	0.324385	0.386588	0.333942	0.0496071	0.675595	0.170314	0
2	150654	0.376876	0.377864	0.391937	0.322015	0.391471	0.334303	0.0501578	0.511068	0.291521	0
2	152366	0.377669	0.392001	0.407234	0.305839	0.388613	0.32784	0.049044	0.29333	0.532644	0
2	152612	0.377342	0.393728	0.409023	0.303033	0.387755	0.326589	0.0487937	0.266316	0.574603	0
2	152618	0.377333	0.393769	0.409065	0.302964	0.387733	0.326558	0.0487882	0.265685	0.575632	0
2	152624	0.377325	0.39381	0.409107	0.302896	0.387711	0.326527	0.0487827	0.265056	0.576662	0
2	152750	0.377135	0.394667	0.409984	0.301455	0.387248	0.325873	0.0486759	0.252191	0.598271	0
2	152894	0.376904	0.395624	0.410954	0.299815	0.386704	0.325119	0.0485789	0.238342	0.6228	0
2	153007	0.376717	0.39636	0.411693	0.298538	0.386269	0.324523	0.0485245	0.228144	0.641791	0
2	153027	0.376683	0.396489	0.411822	0.298314	0.386192	0.324418	0.0485152	0.226384	0.645154	0
2	155086	0.374476	0.407844	0.421946	0.281288	0.379241	0.31506	0.0468192	0.103506	0.985035	0
2	155135	0.374503	0.408075	0.422116	0.281128	0.379147	0.314914	0.0467979	0.102106	0.990947	0
2	155591	0.374389	0.409901	0.423088	0.279412	0.378031	0.313312	0.0465334	0.0900759	1.04539	0
2	155739	0.374204	0.410369	0.423173	0.278746	0.377565	0.312689	0.046423	0.0864773	1.0631	0
2	155783	0.374137	0.410497	0.42318	0.278539	0.377418	0.312495	0.0463886	0.0854375	1.06835	0
2	155846	0.374031	0.410674	0.423175	0.278237	0.377202	0.312211	0.0463384	0.0839731	1.07586	0
2	155972	0.373792	0.411	0.423119	0.277614	0.376747	0.311624	0.0462355	0.0811319	1.09081	0
2	156194	0.373283	0.411498	0.422884	0.276463	0.375886	0.310529	0.0460508	0.076417	1.11681	0
2	156203	0.373261	0.411517	0.422871	0.276415	0.375849	0.310483	0.0460433	0.0762338	1.11785	0
2	156261	0.373111	0.411631	0.422783	0.276105	0.375612	0.310186	0.0459954	0.0750688	1.12454	0
2	157991	0.367921	0.413902	0.418632	0.267391	0.367945	0.300883	0.0444653	0.0476091	1.32231	0
2	158114	0.367652	0.414091	0.418451	0.266962	0.367461	0.300301	0.0443595	0.0460606	1.33667	0
2	158456	0.3671	0.414723	0.41821	0.266026	0.366241	0.298825	0.0441092	0.0421147	1.37557	0
2	158475	0.367078	0.414763	0.41821	0.265986	0.366179	0.29875	0.0440975	0.0419113	1.37767	0
2	158591	0.366969	0.415031	0.418228	0.265738	0.365819	0.298296	0.0440283	0.0406601	1.39083	0
2	158606	0.366957	0.415068	0.418233	0.265705	0.365774	0.298238	0.0440196	0.0404964	1.39258	0
2	158800	0.36685	0.415594	0.418338	0.265249	0.365228	0.297485	0.0439101	0.0383547	1.41618	0
2	158803	0.366849	0.415602	0.41834	0.265242	0.36522	0.297473	0.0439084	0.0383213	1.41656	0
2	158953	0.36682	0.416063	0.418473	0.264866	0.364838	0.296896	0.0438286	0.0366506	1.43592	0
2	159139	0.366841	0.41669	0.418691	0.264382	0.364403	0.296185	0.043735	0.0345897	1.46105	0
2	159397	0.366957	0.417638	0.419076	0.263697	0.363855	0.295207	0.0436147	0.0317997	1.49758	0
2	159427	0.366976	0.417754	0.419126	0.263618	0.363795	0.295094	0.0436014	0.0314831	1.50192	0
2	159595	0.367101	0.418411	0.419421	0.26318	0.363465	0.294464	0.0435292	0.0297473	1.52655	0
2	159857	0.367344	0.419467	0.419922	0.262532	0.36297	0.293488	0.0434241	0.0271895	1.5656	0
2	160143	0.367651	0.420628	0.420498	0.261909	0.362429	0.292433	0.0433183	0.0246411	1.60834	0
2	161272	0.36864	0.424466	0.422393	0.261119	0.359657	0.288342	0.0429717	0.0174722	1.75765	0
2	161484	0.368697	0.424965	0.422591	0.261456	0.358904	0.287572	0.04292	0.0166411	1.77882	0
2	161687	0.368724	0.425429	0.422752	0.262005	0.358083	0.286819	0.042877	0.0159532	1.79715	0
2	162420	0.368665	0.426949	0.423167	0.265393	0.354532	0.284044	0.0427628	0.0141301	1.84985	0
2	162773	0.368587	0.427567	0.423317	0.267538	0.352639	0.282718	0.0427247	0.0135153	1.86917	0
2	163080	0.368515	0.42803	0.423445	0.269519	0.350977	0.281594	0.0426968	0.0130706	1.8837	0
2	163180	0.368493	0.428165	0.423489	0.270171	0.350441	0.281237	0.0426883	0.012939	1.8881	0
2	163349	0.36846	0.428371	0.423567	0.271264	0.34955	0.280645	0.0426742	0.0127286	1.89522	0
2	163497	0.368437	0.428531	0.423643	0.272203	0.348791	0.280141	0.0426623	0.0125545	1.9012	0
2	163854	0.368411	0.428825	0.423861	0.274328	0.347071	0.278991	0.0426343	0.0121613	1.91502	0
2	163967	0.368414	0.42889	0.423944	0.274942	0.346569	0.278648	0.0426254	0.0120415	1.91932	0
2	163989	0.368416	0.428901	0.42396	0.275057	0.346475	0.278583	0.0426237	0.0120183	1.92016	0
2	164147	0.368434	0.428964	0.424091	0.275842	0.345823	0.278128	0.0426112	0.0118521	1.9262	0
2	164419	0.3684	0.428929	0.42432	0.277297	0.344692	0.277363	0.0425933	0.0116597	1.93331	0
2	164828	0.368109	0.428494	0.424629	0.280035	0.342826	0.276211	0.0425805	0.0116701	1.93292	0
2	164914	0.368021	0.428354	0.424689	0.280677	0.342417	0.275971	0.0425796	0.0117101	1.93144	0
2	166311	0.366427	0.424922	0.425473	0.292148	0.335913	0.272373	0.0426147	0.0133309	1.87514	0
2	166544	0.366322	0.424338	0.425577	0.293892	0.335016	0.271866	0.042624	0.0136243	1.86569	0
2	166572	0.366316	0.424271	0.425589	0.294092	0.334915	0.271807	0.0426252	0.0136568	1.86465	0
2	166703	0.366309	0.423972	0.425645	0.294993	0.334463	0.271541	0.0426305	0.0137984	1.86017	0
2	166909	0.366377	0.42355	0.42573	0.296286	0.333828	0.271149	0.0426388	0.013979	1.85452	0
2	167062	0.366497	0.423284	0.425791	0.297134	0.333424	0.270879	0.0426449	0.0140717	1.85165	0
2	167174	0.366626	0.423119	0.425835	0.297686	0.333167	0.270695	0.0426493	0.014113	1.85038	0
2	167373	0.366953	0.422897	0.425912	0.298507	0.332801	0.270397	0.0426568	0.0141225	1.85009	0
2	167426	0.367061	0.422855	0.425938	0.298709	0.332717	0.270318	0.0426591	0.0141113	1.85043	0
2	167527	0.367288	0.422796	0.42602	0.299155	0.332547	0.270145	0.042665	0.0140794	1.85142	0
2	167562	0.367373	0.422782	0.426057	0.299325	0.332485	0.27008	0.0426674	0.0140654	1.85185	0
2	167897	0.368305	0.422746	0.426555	0.301175	0.331877	0.26937	0.0426971	0.0138694	1.85794	0
2	167998	0.368618	0.422758	0.42673	0.301745	0.331704	0.269149	0.0427067	0.0137937	1.86032	0
2	168036	0.368738	0.422763	0.426796	0.301953	0.331643	0.269068	0.0427103	0.0137639	1.86126	0
2	168065	0.36883	0.422767	0.426845	0.302108	0.331598	0.269008	0.0427129	0.0137408	1.86199	0
2	168150	0.369104	0.422778	0.426986	0.302542	0.331474	0.268837	0.0427203	0.0136717	1.86418	0
2	168194	0.369246	0.422783	0.427055	0.30275	0.331416	0.268754	0.0427238	0.0136354	1.86533	0
2	168245	0.369412	0.422787	0.42713	0.302976	0.331354	0.268662	0.0427278	0.0135931	1.86668	0
2	168448	0.370066	0.422774	0.427365	0.303655	0.331185	0.268374	0.0427399	0.0134266	1.87203	0
2	168467	0.370127	0.422769	0.42738	0.303697	0.331176	0.268354	0.0427406	0.0134116	1.87252	0
2	168536	0.370365	0.422751	0.427452	0.303859	0.331143	0.268315	0.0427452	0.0133619	1.87413	0
2	168653	0.370855	0.422715	0.427659	0.304205	0.331073	0.268367	0.04276	0.0132973	1.87624	0
2	168731	0.37123	0.422688	0.427843	0.304472	0.331019	0.268473	0.0427741	0.0132656	1.87727	0
2	168747	0.37131	0.422683	0.427885	0.304529	0.331007	0.268501	0.0427773	0.01326	1.87746	0
2	168775	0.371455	0.422672	0.427961	0.304632	0.330987	0.268553	0.0427832	0.0132509	1.87775	0
2	169436	0.375169	0.422437	0.429883	0.306666	0.330758	0.270395	0.0429458	0.0130946	1.88291	0
2	169483	0.375395	0.422425	0.429963	0.306707	0.330783	0.270491	0.0429531	0.0130721	1.88365	0
2	169496	0.375455	0.422422	0.429982	0.306714	0.330791	0.270514	0.0429548	0.0130652	1.88388	0
2	169529	0.375603	0.422415	0.430025	0.306723	0.330815	0.270569	0.0429588	0.0130464	1.88451	0
2	169566	0.375761	0.422407	0.430062	0.306719	0.330847	0.27062	0.0429623	0.0130229	1.88529	0
2	169589	0.375853	0.422403	0.43008	0.306707	0.33087	0.270646	0.0429639	0.0130069	1.88582	0
2	169601	0.3759	0.422401	0.430087	0.306699	0.330882	0.270658	0.0429646	0.0129982	1.88612	0
2	169621	0.375981	0.422398	0.430097	0.306682	0.330907	0.270681	0.042966	0.0129852	1.88655	0
2	169820	0.377084	0.422388	0.430166	0.30648	0.33137	0.271433	0.0430134	0.0130428	1.88463	0
2	169875	0.377472	0.422391	0.430174	0.30641	0.331562	0.271782	0.0430361	0.0131109	1.88237	0
2	170167	0.37993	0.422444	0.430127	0.305891	0.332925	0.27431	0.0432089	0.013747	1.86179	0
2	170206	0.38029	0.422454	0.430109	0.3058	0.333141	0.274702	0.0432368	0.0138571	1.85833	0
2	170207	0.380299	0.422454	0.430109	0.305797	0.333147	0.274712	0.0432375	0.01386	1.85824	0
2	170208	0.380308	0.422455	0.430108	0.305795	0.333152	0.274722	0.0432382	0.0138629	1.85815	0
2	170254	0.380737	0.422468	0.430083	0.30568	0.333414	0.275192	0.043272	0.0139972	1.85396	0
2	170320	0.381356	0.422488	0.43004	0.305501	0.333802	0.275873	0.0433213	0.0141954	1.84785	0
2	170442	0.382489	0.422527	0.429938	0.30512	0.334542	0.277116	0.0434125	0.0145637	1.83673	0
2	170790	0.385324	0.422644	0.429476	0.303627	0.336639	0.280004	0.0436194	0.0153591	1.81363	0
2	171183	0.386869	0.422735	0.428624	0.301058	0.338467	0.2805	0.0436005	0.0149865	1.8243	0
2	171433	0.386559	0.42257	0.427485	0.298159	0.339328	0.278038	0.0433313	0.0135103	1.86934	0
2	171570	0.386067	0.422357	0.426546	0.295951	0.33982	0.275761	0.0431131	0.012395	1.90676	0
2	171612	0.385881	0.422281	0.426228	0.295212	0.339972	0.27497	0.0430431	0.012041	1.91934	0
2	172028	0.383533	0.421504	0.422808	0.287221	0.341477	0.266146	0.0423977	0.00884281	2.05341	0
2	172038	0.383472	0.421489	0.422729	0.28703	0.341513	0.265936	0.0423808	0.00877304	2.05685	0
2	172113	0.383017	0.421388	0.422151	0.285622	0.341776	0.2644	0.0422529	0.00826825	2.08259	0
2	172223	0.382375	0.421287	0.42138	0.283674	0.342152	0.262327	0.0420696	0.00760082	2.11914	0
2	172245	0.382253	0.421275	0.421239	0.283306	0.342225	0.261945	0.0420346	0.00747954	2.12613	0
2	172262	0.382159	0.421267	0.421134	0.283027	0.342282	0.261659	0.0420082	0.00738886	2.13142	0
2	172346	0.381722	0.421259	0.420663	0.28173	0.342556	0.260368	0.0418862	0.00698166	2.15604	0
2	172488	0.381099	0.421368	0.42009	0.279906	0.342995	0.258746	0.0417252	0.00646029	2.18975	0
2	173028	0.377926	0.422594	0.418474	0.272905	0.344837	0.252945	0.041142	0.0047726	2.32124	0
2	173043	0.377812	0.422639	0.41843	0.272689	0.344892	0.252761	0.0411243	0.00472675	2.32544	0
2	173340	0.375401	0.423598	0.417568	0.268326	0.345958	0.249052	0.0407847	0.00388979	2.41007	0
2	173659	0.37266	0.424701	0.41673	0.263711	0.346985	0.245224	0.0404818	0.00318558	2.49681	0
2	173811	0.371383	0.425218	0.416378	0.261647	0.347392	0.243588	0.0403725	0.00292772	2.53347	0
2	174030	0.369665	0.425919	0.41594	0.258941	0.347849	0.241577	0.0402397	0.00262728	2.58049	0
2	174060	0.369446	0.42601	0.415887	0.258601	0.347898	0.241341	0.0402232	0.0025921	2.58635	0
2	174535	0.36674	0.427137	0.415333	0.254537	0.348093	0.239265	0.0400386	0.0022282	2.65205	0
2	174555	0.366666	0.427169	0.415323	0.254431	0.348074	0.239259	0.0400345	0.00222098	2.65345	0
2	174597	0.366523	0.427231	0.415306	0.254229	0.348027	0.239271	0.0400269	0.00220805	2.65599	0
2	174599	0.366517	0.427233	0.415305	0.25422	0.348024	0.239272	0.0400266	0.00220751	2.6561	0
2	174685	0.366282	0.427337	0.415286	0.253895	0.347889	0.239408	0.0400161	0.00219092	2.65937	0
2	174688	0.366276	0.42734	0.415286	0.253886	0.347884	0.239415	0.0400159	0.00219057	2.65944	0
2	174758	0.3661	0.427422	0.415295	0.253698	0.347735	0.239589	0.0400104	0.00218284	2.66098	0
2	174853	0.365816	0.427558	0.415349	0.253519	0.347484	0.239833	0.0400043	0.00217384	2.66277	0
2	174871	0.365757	0.427587	0.415363	0.253495	0.347431	0.23988	0.0400033	0.00217235	2.66307	0
2	174882	0.365721	0.427605	0.415373	0.253481	0.347397	0.23991	0.0400027	0.00217149	2.66324	0
2	175054	0.365091	0.427916	0.415582	0.253384	0.346802	0.240403	0.039996	0.00216232	2.66508	0
2	175109	0.364874	0.428024	0.415667	0.253394	0.346589	0.240577	0.0399948	0.00216139	2.66527	0
2	175409	0.363668	0.428618	0.416204	0.25369	0.345331	0.241715	0.0399981	0.00217845	2.66185	0
2	175439	0.363553	0.428673	0.416258	0.253734	0.345204	0.24185	0.0399993	0.00218258	2.66103	0
2	175505	0.36331	0.428788	0.416375	0.253836	0.344926	0.242164	0.0400026	0.00219348	2.65887	0
2	175526	0.363236	0.428822	0.416412	0.253869	0.344839	0.242269	0.0400038	0.00219749	2.65807	0
2	175784	0.362497	0.429139	0.416769	0.254256	0.343869	0.243772	0.0400261	0.00227138	2.64371	0
2	175964	0.362174	0.429256	0.416959	0.254659	0.343199	0.245219	0.0400559	0.00236565	2.62605	0
2	176009	0.36211	0.42928	0.417012	0.254811	0.343008	0.245654	0.0400663	0.00239716	2.6203	0
2	176084	0.362016	0.429315	0.417103	0.255108	0.34267	0.246442	0.0400861	0.00245692	2.60961	0
2	176261	0.361861	0.429375	0.417337	0.256015	0.341779	0.248592	0.0401447	0.00263524	2.57918	0
2	177622	0.362949	0.428988	0.419784	0.26983	0.332037	0.2744	0.0413643	0.0068665	2.16326	0
2	177793	0.363264	0.428859	0.420141	0.272056	0.330647	0.278226	0.041618	0.00795954	2.09911	0
2	178351	0.364365	0.428361	0.42132	0.279379	0.326226	0.290521	0.0424065	0.0124548	1.90466	0
2	179248	0.365862	0.427441	0.423117	0.28961	0.320408	0.306938	0.0434134	0.0214866	1.66783	0
2	179257	0.365872	0.427432	0.423133	0.289693	0.320362	0.307066	0.0434236	0.0215823	1.6659	0
2	179290	0.365909	0.427398	0.423193	0.289994	0.3202	0.307529	0.0434607	0.0219314	1.65893	0
2	179410	0.36603	0.427275	0.423408	0.291027	0.319647	0.309105	0.0435905	0.0231691	1.63509	0
2	179872	0.366234	0.426828	0.424154	0.293986	0.318159	0.313378	0.0439692	0.0270121	1.56844	0
2	180070	0.366207	0.426628	0.424467	0.294791	0.317943	0.314306	0.0440718	0.0281371	1.55072	0
2	180255	0.366163	0.42641	0.424797	0.295418	0.318035	0.314809	0.0441549	0.0290706	1.53655	0
2	180379	0.366125	0.426251	0.425036	0.295775	0.318232	0.314979	0.0442041	0.0296334	1.52822	0
2	180607	0.366045	0.425938	0.4255	0.296306	0.318824	0.315004	0.0442825	0.0305414	1.51511	0
2	181033	0.36588	0.425322	0.426412	0.296909	0.320463	0.31438	0.0443934	0.0318386	1.49705	0
2	181034	0.365879	0.42532	0.426415	0.29691	0.320468	0.314378	0.0443936	0.0318411	1.49701	0
2	181279	0.365795	0.424975	0.426935	0.297057	0.321544	0.313846	0.0444411	0.0323876	1.48962	0
2	181425	0.365753	0.42478	0.427233	0.297085	0.322173	0.31354	0.0444653	0.032658	1.48601	0
2	181635	0.365711	0.424524	0.427639	0.297057	0.32301	0.31318	0.0444962	0.0329891	1.48163	0
2	181647	0.365709	0.42451	0.427661	0.297053	0.323054	0.313164	0.0444979	0.0330063	1.4814	0
2	182128	0.365729	0.424081	0.428416	0.296733	0.324287	0.313154	0.0445608	0.0336008	1.47365	0
2	182137	0.365732	0.424075	0.428427	0.296724	0.324298	0.313168	0.044562	0.0336106	1.47352	0
2	182323	0.365832	0.423923	0.428662	0.296432	0.324509	0.313407	0.0445736	0.0336413	1.47313	0
2	182436	0.365937	0.423801	0.428805	0.296162	0.324627	0.3135	0.0445703	0.0335132	1.47478	0
2	182892	0.366575	0.423168	0.429387	0.294517	0.325002	0.313586	0.0444931	0.0321262	1.49314	0
2	182901	0.36659	0.423154	0.429398	0.294478	0.325007	0.313585	0.0444908	0.0320881	1.49366	0
2	183084	0.366895	0.422879	0.42963	0.293634	0.325102	0.313535	0.0444379	0.0312545	1.50509	0
2	183198	0.367084	0.422714	0.429774	0.293078	0.325143	0.313494	0.0444009	0.030692	1.51297	0
2	183456	0.367481	0.422383	0.430094	0.291775	0.325179	0.313404	0.0443103	0.0293639	1.53219	0
2	183459	0.367485	0.422379	0.430097	0.29176	0.325179	0.313403	0.0443092	0.0293483	1.53242	0
2	183619	0.367687	0.422221	0.430292	0.29095	0.325158	0.313369	0.0442512	0.0285282	1.54473	0
2	183810	0.367863	0.422097	0.430519	0.290013	0.325086	0.313371	0.044184	0.0275963	1.55915	0
2	183889	0.367909	0.422071	0.430611	0.289643	0.32504	0.31339	0.0441575	0.0272347	1.56488	0
2	184146	0.367916	0.422035	0.430995	0.288281	0.324757	0.31351	0.0440556	0.025916	1.58643	0
2	184236	0.367871	0.422033	0.431161	0.287731	0.324609	0.313566	0.0440129	0.0253916	1.59531	0
2	184249	0.367863	0.422033	0.431186	0.287649	0.324586	0.313575	0.0440065	0.0253139	1.59664	0
2	184343	0.367794	0.422037	0.431373	0.287038	0.324408	0.313642	0.0439586	0.0247409	1.60658	0
2	184372	0.367769	0.42204	0.431433	0.286844	0.324349	0.313663	0.0439433	0.0245609	1.60976	0
2	184388	0.367755	0.422041	0.431466	0.286736	0.324316	0.313676	0.0439348	0.024461	1.61153	0
2	184606	0.367527	0.42208	0.431927	0.285205	0.323824	0.313859	0.0438139	0.0230819	1.63673	0
2	184932	0.367143	0.422195	0.432572	0.282824	0.323016	0.31417	0.043629	0.0210783	1.67616	0
2	184941	0.367133	0.422199	0.432588	0.282758	0.322994	0.314179	0.043624	0.0210258	1.67725	0
2	185376	0.366796	0.422461	0.433105	0.27977	0.322011	0.314613	0.0434068	0.0187926	1.72601	0
2	185442	0.366783	0.422511	0.433129	0.279366	0.321891	0.314676	0.0433794	0.018517	1.73243	0
2	185478	0.366782	0.422539	0.433134	0.279153	0.321829	0.31471	0.0433652	0.0183749	1.73578	0
2	185492	0.366782	0.422551	0.433134	0.279072	0.321805	0.314725	0.0433599	0.0183212	1.73705	0
2	185526	0.366783	0.422582	0.433129	0.278872	0.321738	0.314775	0.0433472	0.018195	1.74005	0
2	185579	0.366786	0.422638	0.433109	0.278559	0.321611	0.314891	0.0433283	0.0180083	1.74453	0
2	185762	0.366807	0.422888	0.432938	0.277466	0.321026	0.315527	0.0432685	0.0174298	1.75871	0
2	185891	0.366833	0.423097	0.432765	0.276697	0.320551	0.316065	0.0432287	0.0170503	1.76827	0
2	185922	0.366841	0.423149	0.43272	0.276513	0.320437	0.31619	0.0432191	0.0169589	1.7706	0
2	185954	0.36685	0.423202	0.432675	0.276325	0.320322	0.316314	0.0432091	0.0168637	1.77305	0
2	185979	0.366857	0.423244	0.43264	0.276178	0.320234	0.316406	0.0432012	0.0167886	1.77499	0
2	186008	0.366866	0.423291	0.4326	0.276009	0.320135	0.316507	0.043192	0.0167002	1.77728	0
2	186049	0.366879	0.423358	0.432545	0.275771	0.320001	0.316635	0.0431787	0.0165726	1.78061	0
2	186067	0.366886	0.423387	0.432522	0.275667	0.319946	0.316685	0.0431728	0.0165154	1.78211	0
2	186185	0.366934	0.423565	0.432393	0.275001	0.319641	0.316895	0.0431319	0.0161186	1.79267	0
2	186210	0.366949	0.423606	0.432369	0.274869	0.319585	0.316913	0.0431229	0.0160275	1.79513	0
2	186253	0.366993	0.423702	0.432323	0.274671	0.319468	0.316939	0.0431077	0.0158614	1.79966	0
2	186366	0.36719	0.424073	0.432171	0.274283	0.319068	0.316981	0.0430695	0.0153833	1.81295	0
2	186379	0.367218	0.424123	0.432151	0.274248	0.319015	0.316984	0.0430652	0.0153258	1.81458	0
2	186397	0.367259	0.424195	0.432124	0.2742	0.318942	0.316987	0.0430593	0.0152457	1.81685	0
2	186424	0.367322	0.424306	0.432082	0.274133	0.318829	0.316991	0.0430504	0.0151248	1.82031	0
2	186525	0.367567	0.424736	0.431918	0.273897	0.318399	0.316992	0.0430175	0.0146733	1.83347	0
2	186623	0.367788	0.425125	0.43176	0.273636	0.318011	0.316983	0.0429854	0.0142546	1.84604	0
2	186648	0.367837	0.425213	0.431721	0.273557	0.317922	0.316979	0.0429771	0.0141537	1.84913	0
2	186709	0.367935	0.425395	0.431632	0.273327	0.317733	0.31697	0.0429567	0.0139207	1.85634	0
2	186753	0.367983	0.425492	0.431574	0.273124	0.317626	0.316965	0.0429418	0.0137668	1.86117	0
2	186759	0.367988	0.425503	0.431566	0.273094	0.317613	0.316963	0.0429397	0.0137467	1.8618	0
2	186778	0.367998	0.425532	0.431536	0.272993	0.317569	0.316956	0.0429326	0.0136829	1.86382	0
2	186915	0.367866	0.425526	0.431103	0.272111	0.317099	0.316708	0.04286	0.0132247	1.87861	0
2	187153	0.366855	0.424702	0.429533	0.26999	0.315714	0.315555	0.0426688	0.0124697	1.90414	0
2	187157	0.36683	0.42468	0.429499	0.269948	0.315685	0.315528	0.0426647	0.0124571	1.90458	0
2	187788	0.360553	0.418683	0.421584	0.261841	0.309342	0.309203	0.0413989	0.00987846	2.00531	0
2	187873	0.359443	0.417586	0.420244	0.260599	0.308284	0.308118	0.041143	0.00946497	2.02388	0
2	188701	0.347961	0.405889	0.406551	0.249081	0.297257	0.297182	0.039092	0.00689199	2.16166	0
2	189163	0.342864	0.400387	0.400348	0.244833	0.291798	0.292563	0.0384712	0.00644678	2.19066	0
2	189263	0.342059	0.399466	0.399326	0.244283	0.290803	0.291873	0.0383632	0.00638409	2.1949	0
2	189739	0.340321	0.397028	0.396701	0.244064	0.287412	0.290709	0.0381149	0.00638344	2.19494	0
2	190246	0.343484	0.399169	0.399252	0.249325	0.287081	0.294496	0.0384775	0.00705503	2.1515	0
2	190255	0.343597	0.399261	0.399357	0.249479	0.287113	0.29462	0.0384912	0.00707521	2.15026	0
2	190308	0.344263	0.399822	0.400006	0.250411	0.287303	0.295381	0.0385746	0.00720076	2.14262	0
2	190351	0.344814	0.400303	0.400567	0.251201	0.287465	0.296036	0.0386453	0.00731057	2.13605	0
2	190355	0.344865	0.400349	0.400621	0.251276	0.287481	0.296099	0.038652	0.00732112	2.13542	0
2	190452	0.346152	0.401525	0.402003	0.253172	0.287882	0.297703	0.0388213	0.00759229	2.11963	0
2	190737	0.350489	0.405712	0.406946	0.259588	0.289433	0.303253	0.0393612	0.008472	2.07201	0
2	190816	0.351899	0.407078	0.408545	0.261582	0.289989	0.304977	0.0395546	0.00877702	2.05665	0
2	190944	0.354434	0.40949	0.411341	0.265004	0.291036	0.307907	0.039991	0.00946194	2.02402	0
2	190980	0.35521	0.410214	0.412173	0.266009	0.291366	0.308758	0.0401399	0.00969601	2.01341	0
2	191084	0.357622	0.412421	0.414687	0.269011	0.292414	0.311272	0.040626	0.010461	1.98043	0
2	191207	0.360837	0.41526	0.417872	0.272751	0.293855	0.314332	0.0412792	0.0114796	1.94007	0
2	191214	0.361033	0.415429	0.41806	0.27297	0.293944	0.314509	0.0413178	0.0115388	1.93784	0
2	191222	0.361262	0.415632	0.418285	0.273227	0.294048	0.314717	0.0413632	0.0116064	1.9353	0
2	191226	0.361381	0.41574	0.418406	0.27336	0.294101	0.314825	0.0413868	0.0116403	1.93404	0
2	191228	0.361441	0.415795	0.418468	0.273428	0.294128	0.31488	0.0413987	0.0116572	1.93341	0
2	191242	0.361874	0.416208	0.418929	0.273918	0.294323	0.315285	0.0414859	0.0117754	1.92902	0
2	191281	0.36317	0.417513	0.420396	0.275395	0.294903	0.316524	0.041746	0.0120978	1.91729	0
2	191288	0.36341	0.417759	0.420674	0.27567	0.295011	0.316755	0.0417931	0.0121537	1.91529	0
2	191289	0.363444	0.417794	0.420713	0.275709	0.295026	0.316788	0.0417998	0.0121617	1.91501	0
2	191294	0.363616	0.41797	0.420912	0.275905	0.295103	0.316953	0.0418332	0.0122011	1.9136	0
2	191298	0.363754	0.418111	0.42107	0.276062	0.295165	0.317085	0.0418597	0.0122323	1.91249	0
2	191304	0.363959	0.418321	0.421306	0.276297	0.295257	0.317282	0.041899	0.0122787	1.91085	0
2	191311	0.364198	0.418563	0.421579	0.27657	0.295365	0.317511	0.041944	0.0123321	1.90896	0
2	191363	0.365874	0.420148	0.42336	0.278462	0.296129	0.319067	0.0422347	0.012709	1.89589	0
2	191377	0.366293	0.420503	0.423759	0.278928	0.296325	0.319439	0.0422998	0.0128072	1.89254	0
2	191422	0.367722	0.421741	0.425166	0.280521	0.296997	0.320723	0.0425056	0.013096	1.88286	0
2	191424	0.367789	0.421799	0.425232	0.280595	0.297029	0.320783	0.0425144	0.0131075	1.88248	0
2	191470	0.369373	0.423206	0.426855	0.282367	0.297782	0.322225	0.0427051	0.0133306	1.87515	0
2	191521	0.371252	0.424905	0.428835	0.284473	0.298682	0.32395	0.0429134	0.0135411	1.86835	0
2	191528	0.371519	0.425148	0.42912	0.284772	0.298811	0.324196	0.0429449	0.0135741	1.86729	0
2	191751	0.380818	0.433727	0.439271	0.295198	0.30336	0.332805	0.0443049	0.0152656	1.81629	0
2	192038	0.393229	0.44481	0.452367	0.308934	0.309624	0.343992	0.0460922	0.0177395	1.75106	0
2	192085	0.395098	0.446361	0.454163	0.310961	0.310592	0.345594	0.0463647	0.0181999	1.73993	0
2	192122	0.39651	0.447494	0.455462	0.312479	0.311329	0.346778	0.0465992	0.0186461	1.72941	0
2	192148	0.397466	0.448238	0.456306	0.3135	0.311831	0.347564	0.0467704	0.0189966	1.72132	0
2	192289	0.402974	0.452444	0.460975	0.319191	0.314867	0.352001	0.0477809	0.0211942	1.67378	0
2	192390	0.407393	0.45579	0.464605	0.323572	0.317442	0.355499	0.04853	0.022882	1.64051	0
2	192591	0.417216	0.463164	0.472431	0.332949	0.323438	0.36313	0.0498545	0.0258509	1.58753	0
2	193380	0.464493	0.497663	0.50742	0.375093	0.354272	0.397801	0.0508916	0.0249136	1.60356	0
2	193398	0.465656	0.498491	0.508239	0.3761	0.355044	0.398613	0.0507048	0.0242944	1.61449	0
2	193450	0.469019	0.50088	0.510595	0.379008	0.357277	0.400948	0.0502461	0.0227748	1.64254	0
2	193664	0.48284	0.510596	0.520106	0.390915	0.366439	0.410339	0.0488985	0.0183938	1.73533	0
2	193867	0.495712	0.51947	0.528691	0.401971	0.374903	0.418742	0.0470988	0.0137117	1.86291	0
2	194057	0.507308	0.527282	0.536156	0.411942	0.382419	0.425951	0.0459526	0.011022	1.95774	0
2	194226	0.517073	0.533683	0.542196	0.420378	0.388616	0.431676	0.0450132	0.00908812	2.04153	0
2	195009	0.551025	0.552992	0.559338	0.451023	0.407444	0.445832	0.0423148	0.00467742	2.32999	0
2	195168	0.554763	0.554126	0.559966	0.454937	0.408518	0.445459	0.0422396	0.00450461	2.34634	0
2	195177	0.554935	0.554156	0.559967	0.45513	0.408545	0.445397	0.0422376	0.00449775	2.34701	0
2	195180	0.554991	0.554165	0.559966	0.455193	0.408553	0.445375	0.042237	0.00449549	2.34722	0
2	195719	0.557886	0.549182	0.553188	0.461797	0.404418	0.430796	0.0424328	0.00432435	2.36408	0
2	195960	0.556092	0.544247	0.547485	0.462568	0.400172	0.420148	0.0429671	0.00463851	2.33362	0
2	196145	0.554219	0.540107	0.542806	0.462719	0.396519	0.41162	0.0436025	0.00510867	2.29169	0
2	196155	0.554114	0.539884	0.542555	0.462722	0.396319	0.411166	0.0436363	0.00513432	2.28952	0
2	196206	0.553583	0.538751	0.541286	0.462731	0.395298	0.408873	0.0438018	0.00525885	2.27911	0
2	196417	0.551591	0.534363	0.536391	0.462788	0.391224	0.400095	0.0443253	0.00561926	2.25032	0
2	196581	0.550546	0.531554	0.533268	0.463019	0.388431	0.394532	0.0446207	0.00578995	2.23732	0
2	196633	0.550356	0.530823	0.532453	0.463156	0.387653	0.393086	0.0446924	0.00582181	2.23494	0
2	196681	0.550256	0.530229	0.531791	0.463317	0.38699	0.391909	0.0447488	0.00584111	2.2335	0
2	196868	0.550673	0.528789	0.53016	0.464347	0.385022	0.389004	0.0448789	0.00582601	2.23463	0
2	197035	0.551617	0.528386	0.529635	0.465498	0.383428	0.387972	0.0449221	0.00567793	2.24581	0
2	197250	0.552627	0.528299	0.529374	0.466721	0.380624	0.387222	0.0449861	0.00536815	2.27018	0
2	197309	0.552874	0.528334	0.529361	0.467015	0.379756	0.387104	0.0450049	0.00527053	2.27815	0
2	197406	0.553255	0.528424	0.529376	0.467465	0.378276	0.386972	0.0450364	0.00510605	2.29192	0
2	197460	0.553458	0.528485	0.529398	0.4677	0.377435	0.386925	0.0450542	0.00501445	2.29978	0
2	197464	0.553473	0.52849	0.5294	0.467717	0.377373	0.386923	0.0450556	0.0050077	2.30036	0
2	197474	0.55351	0.528502	0.529405	0.467759	0.377217	0.386916	0.0450589	0.00499088	2.30182	0
2	197588	0.553917	0.52864	0.529469	0.46822	0.37544	0.386869	0.0450965	0.00480449	2.31835	0
2	198085	0.555679	0.528565	0.529299	0.470006	0.369133	0.386592	0.0452368	0.00426785	2.36979	0
2	198086	0.555683	0.528563	0.529297	0.470009	0.369124	0.38659	0.045237	0.00426745	2.36983	0
2	198093	0.555711	0.528546	0.529282	0.470035	0.369068	0.386578	0.0452385	0.00426475	2.37011	0
2	198095	0.555718	0.528541	0.529278	0.470042	0.369052	0.386574	0.0452389	0.00426401	2.37018	0
2	198168	0.556041	0.52852	0.529292	0.470351	0.368352	0.386537	0.0452503	0.00420053	2.3767	0
2	198180	0.5561	0.528545	0.529325	0.470409	0.368216	0.386549	0.0452516	0.00418378	2.37843	0
2	198256	0.556511	0.52886	0.529699	0.470822	0.367248	0.386723	0.0452555	0.00404522	2.39306	0
2	198259	0.556528	0.528878	0.529718	0.47084	0.367206	0.386733	0.0452556	0.00403878	2.39375	0
2	198368	0.557194	0.529685	0.530639	0.471518	0.365577	0.387228	0.0452492	0.00377346	2.42326	0
2	198512	0.55812	0.531001	0.532145	0.472443	0.363291	0.388121	0.0452241	0.00339837	2.46873	0
2	198526	0.558208	0.531126	0.532291	0.472528	0.363075	0.388214	0.045221	0.00336431	2.4731	0
2	198605	0.558692	0.53177	0.533054	0.472981	0.361915	0.388724	0.0452038	0.00318964	2.49626	0
2	198672	0.559067	0.532185	0.533576	0.473307	0.361048	0.38912	0.045191	0.0030722	2.51255	0
2	198701	0.559217	0.532312	0.533751	0.473427	0.360718	0.389274	0.0451867	0.00303221	2.51824	0
2	198782	0.559581	0.532453	0.534026	0.473678	0.359978	0.389619	0.0451805	0.00296186	2.52844	0
2	198826	0.559764	0.532419	0.534077	0.473774	0.359669	0.389816	0.0451782	0.00294495	2.53092	0
2	199130	0.561473	0.531622	0.534371	0.474246	0.358084	0.393432	0.0450805	0.00297531	2.52647	0
2	199131	0.56148	0.531618	0.534372	0.474247	0.35808	0.39345	0.04508	0.00297579	2.5264	0
2	199390	0.563342	0.530353	0.534548	0.474388	0.357383	0.398833	0.0449172	0.00316852	2.49914	0
2	199391	0.563349	0.530348	0.534549	0.474388	0.357381	0.398857	0.0449165	0.00316951	2.49901	0
2	199514	0.564289	0.52963	0.534609	0.47437	0.357222	0.401855	0.0448261	0.00330465	2.48087	0
2	199762	0.566159	0.528084	0.534687	0.474167	0.357167	0.408222	0.0446386	0.00364202	2.43866	0
2	199961	0.567518	0.526859	0.53471	0.473842	0.357318	0.413172	0.044499	0.00395003	2.4034	0
2	200008	0.567807	0.526585	0.53471	0.473744	0.357373	0.414267	0.0444691	0.00402378	2.39537	0
2	200483	0.569639	0.524523	0.534607	0.472297	0.358102	0.422106	0.0442779	0.00461713	2.33563	0
2	200522	0.569676	0.524437	0.53459	0.472142	0.358163	0.422384	0.044274	0.00464078	2.33341	0
2	200530	0.56968	0.524421	0.534587	0.472109	0.358175	0.422432	0.0442735	0.00464493	2.33302	0
2	200968	0.568919	0.523446	0.53394	0.469435	0.359699	0.423377	0.0443144	0.00492829	2.3073	0
2	201063	0.568544	0.523227	0.533711	0.468681	0.3602	0.423231	0.0443369	0.00499961	2.30106	0
2	201476	0.566443	0.522424	0.532569	0.465112	0.362692	0.421697	0.0444612	0.0052959	2.27606	0
2	201611	0.565686	0.52226	0.532197	0.463945	0.363521	0.421012	0.0445045	0.00537381	2.26972	0
2	201647	0.565486	0.522228	0.532102	0.463642	0.363736	0.420824	0.0445158	0.00539194	2.26826	0
2	201782	0.564754	0.522157	0.53177	0.462548	0.364507	0.420121	0.0445565	0.00544792	2.26377	0
2	201831	0.5645	0.522152	0.531661	0.462173	0.364768	0.419872	0.0445704	0.00546299	2.26257	0
2	201868	0.564314	0.522157	0.531583	0.461898	0.364958	0.419688	0.0445805	0.00547232	2.26183	0
2	201879	0.56426	0.52216	0.531561	0.461818	0.365013	0.419634	0.0445834	0.00547474	2.26164	0
2	202001	0.563694	0.522237	0.531344	0.460987	0.365574	0.419068	0.0446137	0.00549004	2.26042	0
2	202108	0.563266	0.52238	0.531205	0.460355	0.365981	0.418637	0.044636	0.00548453	2.26086	0
2	202227	0.562882	0.522629	0.531116	0.459779	0.366322	0.418257	0.0446554	0.0054554	2.26317	0
2	202411	0.562209	0.523142	0.531	0.458897	0.366812	0.417441	0.0446921	0.0053776	2.26941	0
2	202580	0.561335	0.523696	0.53084	0.457929	0.367362	0.416196	0.0447437	0.00528558	2.27691	0
2	202724	0.56044	0.524225	0.530679	0.457012	0.367894	0.414837	0.0447985	0.00519406	2.28449	0
2	202739	0.56034	0.524283	0.530661	0.456912	0.367952	0.414682	0.0448046	0.00518392	2.28534	0
2	202766	0.560158	0.524389	0.530629	0.456732	0.368058	0.414398	0.0448159	0.0051654	2.2869	0
2	203114	0.557586	0.5259	0.530232	0.454288	0.369532	0.410274	0.0449774	0.00490141	2.30968	0
2	203425	0.5552	0.527454	0.529997	0.452095	0.370932	0.40634	0.0451285	0.00463937	2.33354	0
2	203566	0.554186	0.528212	0.529964	0.451162	0.371561	0.404653	0.0451923	0.00451677	2.34517	0
2	203783	0.552802	0.529436	0.53004	0.449864	0.37249	0.402351	0.0452774	0.0043266	2.36385	0
2	203910	0.55213	0.53018	0.530171	0.44921	0.372999	0.401242	0.0453164	0.00421534	2.37517	0
2	204011	0.551688	0.530784	0.530328	0.448758	0.373379	0.40052	0.0453401	0.00412726	2.38434	0
2	204179	0.551167	0.531811	0.530705	0.448162	0.373952	0.399694	0.045362	0.0039817	2.39993	0
2	204182	0.55116	0.53183	0.530713	0.448153	0.373961	0.399684	0.0453622	0.0039791	2.40021	0
2	204215	0.551089	0.532046	0.530809	0.448061	0.374065	0.39958	0.0453636	0.00394931	2.40348	0
2	204404	0.550754	0.533617	0.531555	0.447648	0.374625	0.399174	0.0453567	0.00374243	2.42685	0
2	204458	0.550679	0.534152	0.53182	0.447561	0.374776	0.399108	0.0453504	0.00367459	2.43479	0
2	204536	0.550584	0.534976	0.532233	0.447457	0.37499	0.399045	0.0453383	0.00357207	2.44708	0
2	204923	0.550313	0.539469	0.534585	0.447187	0.375979	0.39904	0.0452384	0.00304388	2.51657	0
2	204924	0.550312	0.539481	0.534591	0.447187	0.375981	0.39904	0.0452381	0.00304258	2.51676	0
2	204995	0.550288	0.540289	0.53503	0.447161	0.376156	0.39905	0.0452163	0.00295214	2.52986	0
2	205151	0.550251	0.541936	0.535943	0.447104	0.376539	0.399028	0.0451702	0.00277074	2.5574	0
2	205157	0.55025	0.541995	0.535977	0.447101	0.376553	0.399025	0.0451686	0.00276433	2.55841	0
2	205343	0.550218	0.543576	0.536897	0.446998	0.377017	0.398845	0.0451251	0.00259024	2.58666	0
2	205891	0.550819	0.547766	0.539704	0.447348	0.378415	0.398391	0.0449598	0.00213765	2.67006	0
2	206076	0.551286	0.549275	0.540816	0.447749	0.37888	0.398396	0.0448804	0.0019861	2.702	0
2	206280	0.551917	0.550962	0.542109	0.448316	0.379381	0.398476	0.0447843	0.00182529	2.73867	0
2	206369	0.552225	0.551701	0.54269	0.448597	0.379595	0.398533	0.0447406	0.00175796	2.75499	0
2	207171	0.555487	0.55808	0.548093	0.451605	0.381293	0.399451	0.0443646	0.00125694	2.90069	0
2	207192	0.555577	0.558234	0.548232	0.451686	0.381331	0.399481	0.0443564	0.00124665	2.90425	0
2	207220	0.555696	0.558437	0.548417	0.451794	0.38138	0.399521	0.0443456	0.00123317	2.90898	0
2	207561	0.557094	0.560747	0.550593	0.453042	0.381911	0.400018	0.0442349	0.00108932	2.96284	0
2	207923	0.558385	0.562784	0.552675	0.454121	0.382317	0.400514	0.0441614	0.000974827	3.01107	0
2	208189	0.559126	0.563938	0.553991	0.454662	0.382496	0.400818	0.0441328	0.00091201	3.04	0
2	208213	0.559182	0.564026	0.554099	0.454697	0.382507	0.400842	0.0441311	0.000907139	3.04233	0
2	208351	0.559463	0.564476	0.554682	0.454855	0.382549	0.400966	0.0441244	0.000881557	3.05475	0
2	208417	0.559581	0.564659	0.554948	0.454901	0.382561	0.400999	0.0441233	0.000869997	3.06048	0
2	208543	0.559808	0.564965	0.55547	0.454941	0.38258	0.40097	0.044126	0.000846712	3.07226	0
2	208574	0.559865	0.565033	0.5556	0.454944	0.382583	0.400948	0.0441274	0.000840835	3.07529	0
2	208735	0.560157	0.565344	0.556284	0.454921	0.382591	0.400778	0.0441382	0.000810187	3.09141	0
2	208870	0.560402	0.565567	0.556857	0.454879	0.382581	0.400613	0.0441497	0.000785315	3.10496	0
2	208879	0.560418	0.56558	0.556895	0.454876	0.38258	0.400602	0.0441505	0.000783712	3.10584	0
2	208915	0.560483	0.565635	0.557047	0.454864	0.382574	0.400563	0.0441536	0.000777384	3.10936	0
2	208916	0.560485	0.565637	0.557051	0.454863	0.382574	0.400562	0.0441537	0.000777211	3.10946	0
2	208963	0.56057	0.565706	0.557247	0.454849	0.382564	0.400518	0.0441577	0.000769187	3.11397	0
2	209245	0.561067	0.566113	0.558369	0.454838	0.382449	0.400528	0.0441733	0.000728501	3.13757	0
2	209373	0.561284	0.566313	0.558831	0.454912	0.382358	0.40078	0.0441722	0.000715522	3.14538	0
2	209754	0.561463	0.566369	0.5597	0.455228	0.381443	0.401569	0.0441746	0.000698247	3.15599	0
2	210006	0.561154	0.565852	0.559843	0.455428	0.380273	0.401866	0.0441896	0.000701352	3.15406	0
2	210387	0.560231	0.564426	0.559552	0.455726	0.377881	0.402141	0.044227	0.000724849	3.13975	0
2	210582	0.559617	0.563468	0.559224	0.455878	0.376456	0.402263	0.0442517	0.000745007	3.12784	0
2	210974	0.558265	0.561246	0.558331	0.456193	0.373396	0.402625	0.0443091	0.000801101	3.09631	0
2	210990	0.558209	0.56115	0.55829	0.456206	0.373269	0.402646	0.0443116	0.000803809	3.09485	0
2	211332	0.557086	0.55907	0.557395	0.456497	0.370614	0.403263	0.044363	0.000868672	3.06114	0
2	211581	0.556414	0.557592	0.556768	0.456722	0.368832	0.403982	0.044394	0.000922862	3.03486	0
2	212351	0.555933	0.554038	0.555602	0.457524	0.365145	0.408374	0.0443725	0.00109749	2.9596	0
2	212495	0.556229	0.553664	0.555605	0.457696	0.364908	0.409663	0.044335	0.00112498	2.94885	0
2	212638	0.556676	0.553416	0.555705	0.457875	0.364856	0.411118	0.0442844	0.00114875	2.93977	0
2	212810	0.557435	0.553301	0.555965	0.458102	0.365059	0.413117	0.0442048	0.00117176	2.93116	0
2	212882	0.557799	0.553246	0.556058	0.458199	0.365213	0.414021	0.0441678	0.00118401	2.92665	0
2	212886	0.557819	0.55324	0.55606	0.458204	0.365222	0.414071	0.0441658	0.00118492	2.92631	0
2	213058	0.558638	0.552726	0.555911	0.458427	0.365637	0.416298	0.0440801	0.00124525	2.90474	0
2	213466	0.560524	0.550173	0.554251	0.45894	0.366926	0.422024	0.0438795	0.00153384	2.81422	0
2	213545	0.560916	0.549583	0.553835	0.459042	0.367233	0.423217	0.0438395	0.00160912	2.79341	0
2	213628	0.561346	0.548968	0.553401	0.459151	0.367578	0.424504	0.0437964	0.00169298	2.77135	0
2	213728	0.561898	0.548255	0.552904	0.459285	0.368027	0.426102	0.0437424	0.0017985	2.74509	0
2	213926	0.563131	0.547043	0.552108	0.459569	0.369026	0.42943	0.0436257	0.00200949	2.69691	0
2	214190	0.565156	0.546169	0.551755	0.459994	0.370611	0.434241	0.0434312	0.00223986	2.64978	0
2	214439	0.567592	0.54656	0.552586	0.460461	0.372401	0.439212	0.0431494	0.0022974	2.63876	0
2	214711	0.57099	0.548872	0.555303	0.461065	0.374719	0.445178	0.0427842	0.00213162	2.67129	0
2	214801	0.572281	0.550043	0.556594	0.461289	0.375572	0.44728	0.0426763	0.00204581	2.68914	0
2	214810	0.572413	0.550163	0.556726	0.461313	0.37566	0.447493	0.0426663	0.00203775	2.69085	0
2	214891	0.573616	0.551255	0.557926	0.461527	0.376465	0.449439	0.0425852	0.00197008	2.70552	0
2	215181	0.578198	0.55546	0.562513	0.462365	0.379597	0.456763	0.0424663	0.00181031	2.74225	0
2	215257	0.579469	0.556642	0.563794	0.4626	0.380478	0.45877	0.0424736	0.00178439	2.74851	0
2	215904	0.591386	0.568251	0.576138	0.464748	0.388886	0.477151	0.0428395	0.00162586	2.78892	0
2	215946	0.592225	0.569109	0.577036	0.464891	0.389482	0.478416	0.042863	0.00161005	2.79316	0
2	215962	0.592546	0.569439	0.577381	0.464945	0.38971	0.4789	0.0428712	0.00160351	2.79493	0
2	216520	0.604405	0.58229	0.590596	0.466788	0.398125	0.496397	0.0430821	0.00128857	2.88989	0
2	216541	0.604875	0.582827	0.59114	0.466853	0.398457	0.497077	0.0431023	0.0012789	2.89316	0
2	216631	0.606907	0.585175	0.593513	0.467128	0.399889	0.500003	0.0431672	0.00122844	2.91065	0
2	216794	0.610662	0.589623	0.597981	0.467604	0.402525	0.50536	0.0431564	0.00109284	2.96144	0
2	217015	0.616053	0.596139	0.604482	0.468235	0.406323	0.512956	0.0430359	0.000887195	3.05198	0
2	217070	0.617462	0.59785	0.606183	0.468393	0.407323	0.514928	0.0429776	0.000832758	3.07948	0
2	217109	0.618476	0.599082	0.607407	0.468506	0.408044	0.516345	0.0429314	0.000794403	3.09996	0
2	217360	0.625259	0.607349	0.615602	0.469236	0.412891	0.525766	0.0425419	0.00056045	3.25146	0
2	217636	0.633118	0.616963	0.625096	0.47004	0.418544	0.536586	0.0420201	0.000357289	3.44698	0
2	217676	0.634281	0.618389	0.626501	0.470156	0.419383	0.538181	0.0419441	0.000333572	3.47681	0
2	218039	0.644991	0.631521	0.639419	0.471191	0.427122	0.552783	0.0410105	0.000157977	3.80141	0
2	218507	0.658726	0.648348	0.655916	0.472452	0.437042	0.571331	0.0398152	5.42e-05	4.26592	0
2	218666	0.663237	0.653858	0.661306	0.472852	0.440288	0.577381	0.0394478	3.75e-05	4.42637	0
2	218957	0.671122	0.66345	0.670677	0.473537	0.44593	0.5879	0.0389878	2.07e-05	4.6831	0
2	220055	0.693277	0.689602	0.696123	0.475351	0.461105	0.616843	0.0396251	9.77e-06	5.0103	0
2	220064	0.693389	0.689726	0.696242	0.475359	0.461174	0.616985	0.0396344	9.76e-06	5.01053	0
2	220122	0.694137	0.690549	0.697041	0.475409	0.46163	0.61791	0.0396952	9.71e-06	5.01276	0
2	220136	0.694325	0.690758	0.697243	0.475419	0.461744	0.618139	0.0397104	9.69e-06	5.01352	0
2	220216	0.695445	0.692012	0.698466	0.475469	0.462422	0.619482	0.0397996	9.57e-06	5.01926	0
2	220331	0.697159	0.693954	0.700367	0.475517	0.463456	0.621483	0.0399326	9.31e-06	5.03117	0
2	220403	0.698267	0.69522	0.701608	0.475539	0.464123	0.622755	0.0400155	9.11e-06	5.04045	0
2	220405	0.698298	0.695256	0.701643	0.475539	0.464141	0.622791	0.0400178	9.1e-06	5.04073	0
2	220424	0.698593	0.695593	0.701974	0.475544	0.464318	0.623127	0.0400393	9.05e-06	5.04338	0
2	220451	0.699012	0.696073	0.702444	0.475551	0.464569	0.623604	0.0400695	8.97e-06	5.04729	0
2	220776	0.703777	0.701525	0.70775	0.475669	0.467413	0.628996	0.0403991	8.06e-06	5.09369	0
2	220790	0.703958	0.70173	0.707947	0.475677	0.467521	0.629203	0.0404129	8.04e-06	5.09492	0
2	220911	0.705383	0.703326	0.709463	0.475777	0.468365	0.630855	0.0405267	7.91e-06	5.10192	0
2	220914	0.705415	0.703362	0.709496	0.47578	0.468383	0.630892	0.0405293	7.91e-06	5.102	0
2	226979	0.703896	0.697734	0.692699	0.477282	0.454635	0.604115	0.0390167	1.84e-06	5.73406	0
2	227201	0.703322	0.697188	0.691729	0.477592	0.453987	0.602683	0.0389421	1.79e-06	5.74788	0
2	227302	0.703096	0.696992	0.691346	0.477749	0.453732	0.602102	0.0389144	1.77e-06	5.75286	0
2	227328	0.703042	0.696947	0.691254	0.477792	0.453671	0.60196	0.0389079	1.76e-06	5.75402	0
2	227387	0.702924	0.696854	0.691054	0.47789	0.453538	0.601651	0.0388941	1.75e-06	5.75645	0
2	227881	0.702298	0.69661	0.689965	0.478865	0.452823	0.599771	0.0388313	1.71e-06	5.76686	0
2	228106	0.702254	0.69685	0.689855	0.479405	0.452757	0.599387	0.0388346	1.71e-06	5.76589	0
2	228142	0.702263	0.69691	0.689862	0.479497	0.452764	0.599356	0.0388371	1.72e-06	5.7654	0
2	228251	0.702316	0.697134	0.689927	0.479787	0.452811	0.599315	0.0388483	1.72e-06	5.76327	0
2	228551	0.70269	0.698072	0.690459	0.480667	0.453179	0.599634	0.0389097	1.77e-06	5.75209	0
2	228581	0.702746	0.698193	0.690542	0.480762	0.453235	0.599703	0.0389186	1.78e-06	5.75048	0
2	228645	0.702876	0.69847	0.690738	0.480968	0.453367	0.599868	0.0389391	1.79e-06	5.74689	0
2	229777	0.706576	0.707035	0.697679	0.485166	0.457378	0.605983	0.0396189	2.19e-06	5.65901	0
2	230037	0.707714	0.709742	0.699995	0.486222	0.458635	0.608038	0.0398329	2.31e-06	5.63671	0
2	230255	0.708724	0.712148	0.702077	0.487115	0.459749	0.609883	0.040011	2.39e-06	5.62109	0
2	230576	0.71028	0.715854	0.705324	0.488427	0.461459	0.612751	0.0402486	2.47e-06	5.60795	0
2	230849	0.711646	0.7191	0.708203	0.489527	0.46295	0.615281	0.0404053	2.45e-06	5.61071	0
2	231614	0.715504	0.728163	0.716415	0.492411	0.46707	0.622397	0.0408715	2.41e-06	5.61805	0
2	231704	0.715946	0.729187	0.717362	0.492721	0.46753	0.623203	0.0409371	2.42e-06	5.61642	0
2	231837	0.71659	0.730669	0.71874	0.493166	0.468194	0.624372	0.0410349	2.43e-06	5.61375	0
2	232488	0.719509	0.73721	0.724982	0.495047	0.471074	0.629525	0.0414761	2.48e-06	5.60602	0
2	232618	0.72003	0.738332	0.726091	0.495353	0.471555	0.630405	0.0415489	2.47e-06	5.60697	0
2	233125	0.721795	0.741929	0.729813	0.496285	0.473041	0.633204	0.0417643	2.39e-06	5.62097	0
2	233405	0.722514	0.743193	0.731341	0.496469	0.473475	0.634176	0.0418254	2.3e-06	5.63895	0
2	233983	0.723333	0.743993	0.733282	0.495792	0.473342	0.634787	0.0418219	1.98e-06	5.70403	0
2	234340	0.723509	0.743594	0.733877	0.494884	0.472764	0.634469	0.0417578	1.75e-06	5.75721	0
2	234385	0.723518	0.74351	0.733929	0.494753	0.472673	0.634402	0.0417471	1.72e-06	5.76443	0
2	234604	0.723534	0.743017	0.734124	0.49408	0.472189	0.63401	0.0416891	1.58e-06	5.80079	0
2	234613	0.723533	0.742995	0.73413	0.494051	0.472168	0.633991	0.0416865	1.58e-06	5.80232	0
2	234673	0.72353	0.74284	0.734169	0.49386	0.472026	0.633868	0.0416689	1.54e-06	5.81259	0
2	234856	0.723507	0.742334	0.734264	0.493269	0.471579	0.633462	0.0416126	1.43e-06	5.84433	0
2	235113	0.723458	0.741583	0.734366	0.492453	0.470944	0.632853	0.0415301	1.29e-06	5.88906	0
2	235845	0.723457	0.73987	0.734894	0.490686	0.469502	0.631385	0.0413371	9.99e-07	6.00053	0
2	236156	0.72364	0.739669	0.735445	0.490415	0.469259	0.631132	0.0413058	9.29e-07	6.03189	0
2	236256	0.723736	0.739708	0.735689	0.490415	0.469251	0.631127	0.0413056	9.14e-07	6.03899	0
2	236313	0.723799	0.73975	0.73584	0.490426	0.469254	0.631137	0.0413068	9.06e-07	6.04279	0
2	236383	0.723881	0.739812	0.736031	0.490438	0.469251	0.631153	0.0413082	8.95e-07	6.04799	0
2	236390	0.72389	0.739818	0.736051	0.490439	0.46925	0.631155	0.0413083	8.94e-07	6.04855	0
2	236391	0.723891	0.739819	0.736053	0.490439	0.46925	0.631155	0.0413083	8.94e-07	6.04862	0
2	236441	0.723953	0.73987	0.736194	0.490445	0.469243	0.631169	0.0413091	8.86e-07	6.05271	0
2	236489	0.724016	0.739922	0.736331	0.49045	0.469233	0.631184	0.0413097	8.77e-07	6.05685	0
2	237151	0.724987	0.740887	0.738317	0.490557	0.468971	0.631507	0.0413188	7.55e-07	6.12181	0
2	237541	0.725504	0.741455	0.739415	0.490819	0.46892	0.631712	0.0413364	7.1e-07	6.14893	0
2	237656	0.725625	0.74159	0.739705	0.490949	0.468952	0.631762	0.0413452	7.04e-07	6.15259	0
2	237660	0.725629	0.741594	0.739715	0.490954	0.468954	0.631763	0.0413455	7.04e-07	6.15268	0
2	237729	0.725693	0.741665	0.739878	0.491048	0.468988	0.63179	0.0413518	7.02e-07	6.15357	0
2	237971	0.72585	0.741834	0.740381	0.491473	0.469203	0.631855	0.0413808	7.11e-07	6.14802	0
2	238080	0.725917	0.741911	0.740597	0.491649	0.469247	0.631882	0.0413909	7.12e-07	6.14736	2
2	238137	0.725963	0.741969	0.740721	0.491711	0.469218	0.6319	0.041393	7.08e-07	6.14996	2
2	238163	0.725986	0.741998	0.740778	0.491736	0.469199	0.63191	0.0413936	7.05e-07	6.15151	2
2	238186	0.726006	0.742024	0.740829	0.491758	0.46918	0.631918	0.041394	7.03e-07	6.15297	2
2	238189	0.726009	0.742028	0.740836	0.49176	0.469177	0.631919	0.041394	7.03e-07	6.15316	2
2	238224	0.72604	0.742068	0.740914	0.491793	0.469147	0.631932	0.0413946	6.99e-07	6.15543	2
2	238239	0.726053	0.742085	0.740947	0.491807	0.469135	0.631938	0.0413949	6.98e-07	6.15636	2
2	238287	0.726094	0.742138	0.741052	0.491857	0.469101	0.631955	0.0413961	6.93e-07	6.15901	2
2	238291	0.726098	0.742142	0.741061	0.491861	0.469098	0.631957	0.0413963	6.93e-07	6.1592	2
2	238346	0.72614	0.742196	0.741177	0.491932	0.46908	0.631976	0.0413991	6.9e-07	6.16093	2
2	238452	0.726195	0.742262	0.741377	0.492138	0.469151	0.632007	0.0414116	6.95e-07	6.15784	2
2	238608	0.726228	0.742307	0.741625	0.49258	0.469421	0.632079	0.0414437	7.23e-07	6.14103	2
2	238611	0.726229	0.742308	0.741629	0.49259	0.469427	0.632081	0.0414444	7.23e-07	6.14063	2
2	238675	0.726233	0.742324	0.741721	0.492802	0.469554	0.632132	0.0414603	7.39e-07	6.13142	2
2	238737	0.726232	0.742338	0.741805	0.493023	0.469685	0.632192	0.041477	7.56e-07	6.12131	2
2	239528	0.725852	0.742406	0.742482	0.497073	0.472045	0.633729	0.0417844	1.24e-06	5.90723	2
2	239951	0.725412	0.742363	0.742589	0.500028	0.47378	0.634971	0.0419791	1.78e-06	5.74946	2
2	242012	0.722139	0.741545	0.741801	0.5185	0.485688	0.64091	0.0434144	1.69e-05	4.77265	0
2	242038	0.722095	0.74153	0.741787	0.518745	0.485865	0.640949	0.0434383	1.74e-05	4.75999	0
2	242434	0.721459	0.741284	0.741593	0.522429	0.488604	0.641323	0.0437766	2.63e-05	4.57939	0
2	242746	0.721001	0.741077	0.741475	0.525222	0.490816	0.641289	0.0439966	3.5e-05	4.45626	0
2	243238	0.720392	0.740733	0.741387	0.529323	0.494365	0.640525	0.0442392	4.99e-05	4.30167	0
2	243436	0.720196	0.740589	0.741395	0.530838	0.495803	0.639937	0.0443011	5.58e-05	4.25356	0
2	243486	0.720153	0.740549	0.741403	0.531207	0.496173	0.639757	0.0443138	5.72e-05	4.24262	0
2	243609	0.720068	0.740416	0.74144	0.532089	0.497127	0.639245	0.0443411	6.06e-05	4.21723	0
2	243768	0.720001	0.740183	0.741521	0.533181	0.49845	0.638443	0.0443683	6.5e-05	4.18742	0
2	243846	0.719984	0.740045	0.741573	0.533698	0.499132	0.637998	0.0443787	6.7e-05	4.17394	0
2	244011	0.719977	0.739709	0.741708	0.534754	0.500634	0.636954	0.0443948	7.12e-05	4.1477	0
2	244215	0.720017	0.739225	0.741915	0.535992	0.502584	0.635497	0.0444052	7.6e-05	4.11909	0
2	244779	0.720314	0.737642	0.742638	0.539094	0.50827	0.630819	0.0444197	8.85e-05	4.05329	0
2	245034	0.720488	0.736892	0.742997	0.540374	0.510851	0.62855	0.0444253	9.38e-05	4.02799	0
2	245073	0.720515	0.73678	0.743052	0.540565	0.51124	0.628202	0.0444261	9.46e-05	4.02432	0
2	245255	0.720634	0.736268	0.743305	0.541439	0.513027	0.626588	0.0444297	9.82e-05	4.00779	0
2	245305	0.720664	0.736133	0.743373	0.541675	0.513507	0.62615	0.0444306	9.92e-05	4.00341	0
2	245877	0.720882	0.734862	0.744043	0.544299	0.518496	0.621517	0.0444403	0.000110447	3.95685	0
2	246027	0.720854	0.734647	0.744163	0.545018	0.519617	0.62038	0.0444425	0.000113372	3.94549	0
2	246059	0.720838	0.734609	0.744183	0.545182	0.519848	0.620124	0.0444429	0.000113991	3.94313	0
2	246172	0.720754	0.734495	0.744242	0.545785	0.520643	0.619189	0.0444442	0.000116164	3.93493	0
2	246293	0.720625	0.734407	0.744284	0.546473	0.521459	0.618139	0.0444454	0.000118477	3.92637	0
2	246575	0.72019	0.73432	0.74431	0.548211	0.523243	0.615548	0.0444477	0.000123864	3.90705	0
2	246579	0.720182	0.73432	0.74431	0.548237	0.523267	0.615511	0.0444477	0.000123941	3.90678	0
2	246960	0.719401	0.73441	0.744231	0.550789	0.52548	0.61187	0.0444501	0.000131414	3.88136	0
2	247040	0.719224	0.734451	0.744205	0.551341	0.525925	0.61111	0.0444506	0.000133043	3.87601	0
2	247759	0.717783	0.734979	0.743963	0.55619	0.529866	0.604961	0.0444557	0.000149534	3.82526	0
2	247789	0.717738	0.735002	0.743957	0.556379	0.530034	0.604748	0.044456	0.000150324	3.82297	0
2	247813	0.717704	0.73502	0.743953	0.556529	0.53017	0.60458	0.0444562	0.000150964	3.82113	0
2	247993	0.717493	0.735147	0.743936	0.557611	0.531203	0.603431	0.0444581	0.000155994	3.80689	0
2	248152	0.717301	0.735297	0.743904	0.558556	0.532051	0.60241	0.0444594	0.000160094	3.79563	0
2	248212	0.717207	0.735377	0.743877	0.558925	0.532332	0.601981	0.0444597	0.000161375	3.79216	0
2	248555	0.716483	0.736037	0.743587	0.561127	0.533587	0.599176	0.0444604	0.00016637	3.77893	0
2	248659	0.716213	0.736293	0.743461	0.561818	0.533872	0.59824	0.0444602	0.00016726	3.77661	0
2	248671	0.716181	0.736323	0.743446	0.561899	0.533902	0.59813	0.0444602	0.000167349	3.77638	0
2	248728	0.716024	0.736473	0.74337	0.562281	0.534041	0.597605	0.0444601	0.000167736	3.77537	0
2	248918	0.715474	0.737008	0.743091	0.563566	0.534442	0.595825	0.0444596	0.000168716	3.77284	0
2	249073	0.715005	0.737473	0.742842	0.564618	0.534719	0.59437	0.0444591	0.000169332	3.77126	0
2	249533	0.713618	0.738885	0.742054	0.567676	0.535471	0.590348	0.0444578	0.000172081	3.76427	0
2	249570	0.713513	0.738994	0.741991	0.567914	0.535538	0.590061	0.0444577	0.000172464	3.7633	0
2	250316	0.712001	0.740696	0.740966	0.572195	0.537699	0.586411	0.0444602	0.000192341	3.71593	0
2	250774	0.711728	0.741484	0.740527	0.574375	0.539962	0.586933	0.0444612	0.000222384	3.6529	0
2	251004	0.711694	0.741961	0.740298	0.575419	0.541225	0.587852	0.0444577	0.000242704	3.61492	0
2	251105	0.711695	0.742174	0.7402	0.575864	0.541796	0.588345	0.0444547	0.00025257	3.59762	0
2	251134	0.711697	0.742235	0.740172	0.57599	0.541962	0.588494	0.0444537	0.000255498	3.59261	0
2	251548	0.711787	0.743044	0.739815	0.577702	0.544354	0.590806	0.0444289	0.00030076	3.52178	0
2	251790	0.711871	0.743409	0.739657	0.578615	0.545738	0.592114	0.0444062	0.000328635	3.48329	0
2	251800	0.711875	0.743422	0.739651	0.578651	0.545794	0.592164	0.0444051	0.00032978	3.48178	0
2	251820	0.711882	0.743446	0.739641	0.578723	0.545906	0.592263	0.044403	0.000332067	3.47877	0
2	251879	0.711904	0.743512	0.739611	0.578933	0.546236	0.592546	0.0443967	0.000338766	3.4701	0
2	251882	0.711905	0.743516	0.73961	0.578943	0.546252	0.59256	0.0443964	0.000339105	3.46967	0
2	252013	0.711952	0.74363	0.739558	0.579391	0.546969	0.593121	0.0443817	0.000353618	3.45147	0
2	252027	0.711957	0.743639	0.739553	0.579437	0.547045	0.593175	0.0443801	0.000355132	3.44961	0
2	252036	0.71196	0.743645	0.73955	0.579467	0.547094	0.59321	0.044379	0.000356106	3.44842	0
2	252044	0.711964	0.743651	0.739548	0.579494	0.547138	0.593242	0.0443781	0.00035698	3.44736	0
2	252161	0.712091	0.743753	0.739543	0.579895	0.547847	0.593827	0.0443617	0.000370493	3.43122	0
2	252193	0.712146	0.743786	0.73955	0.580009	0.54806	0.59402	0.0443564	0.000374407	3.42666	0
2	252572	0.713215	0.744276	0.739778	0.581388	0.550965	0.596975	0.044264	0.000425287	3.37132	0
2	252578	0.713235	0.744284	0.739783	0.581409	0.551014	0.597026	0.0442621	0.000426128	3.37046	0
2	252589	0.713272	0.744298	0.739792	0.581449	0.551104	0.597121	0.0442587	0.000427669	3.36889	0
2	252599	0.713306	0.744311	0.7398	0.581485	0.551185	0.597208	0.0442555	0.000429071	3.36747	0
2	252680	0.713577	0.744412	0.739866	0.581771	0.55184	0.597903	0.0442254	0.00043996	3.35659	0
2	252704	0.713656	0.74444	0.739885	0.581854	0.552033	0.598106	0.0442149	0.000443005	3.35359	0
2	252792	0.713933	0.744532	0.73995	0.582152	0.552726	0.598832	0.0441716	0.000453476	3.34345	0
2	253095	0.714602	0.744672	0.740075	0.583042	0.554811	0.600835	0.0439983	0.000483046	3.31601	0
2	253219	0.714781	0.744666	0.74012	0.583367	0.555583	0.601503	0.0439218	0.000493375	3.30682	0
2	253709	0.716096	0.744788	0.740921	0.584855	0.559474	0.605302	0.0434291	0.000519298	3.28458	0
2	254030	0.717214	0.744861	0.741704	0.585887	0.562369	0.608293	0.0429889	0.000524734	3.28006	0
2	254124	0.71754	0.744862	0.741931	0.586179	0.563212	0.609171	0.0428556	0.000525862	3.27913	0
2	254349	0.718267	0.744802	0.742418	0.586841	0.565153	0.611184	0.0425496	0.000530126	3.27562	0
2	254368	0.718323	0.744792	0.742454	0.586893	0.56531	0.611344	0.0425252	0.000530666	3.27518	0
2	254409	0.718441	0.744768	0.742527	0.587004	0.565642	0.611685	0.0424738	0.000531959	3.27412	0
2	254436	0.718516	0.744749	0.742572	0.587076	0.565857	0.611905	0.0424408	0.000532912	3.27334	0
2	254834	0.719269	0.744225	0.742875	0.587937	0.568524	0.614518	0.042056	0.000558775	3.25276	0
2	254899	0.719313	0.744086	0.742842	0.588037	0.568848	0.614803	0.0420141	0.000565411	3.24764	0
2	254908	0.719318	0.744066	0.742836	0.588049	0.56889	0.614839	0.0420088	0.000566388	3.24689	0
2	255127	0.719245	0.743457	0.742494	0.588269	0.569664	0.615396	0.0419198	0.000594584	3.22579	0
2	255307	0.719025	0.742836	0.74205	0.588345	0.570069	0.615569	0.041883	0.000622407	3.20593	0
2	255740	0.718347	0.741094	0.740844	0.588286	0.570798	0.615762	0.0418338	0.000699144	3.15543	0
2	255743	0.718342	0.741081	0.740835	0.588285	0.570802	0.615762	0.0418337	0.000699731	3.15507	0
2	255828	0.718175	0.740695	0.740567	0.588232	0.570893	0.615748	0.0418316	0.000716702	3.14466	0
2	255975	0.717854	0.739994	0.740073	0.588111	0.571005	0.615677	0.0418344	0.000747752	3.12624	0
2	256034	0.717713	0.7397	0.739864	0.588051	0.571033	0.61563	0.041838	0.000760865	3.11869	0
2	256267	0.717077	0.738466	0.738963	0.587754	0.571031	0.615326	0.0418674	0.000816785	3.08789	0
2	256925	0.71446	0.734327	0.735642	0.586386	0.569904	0.613217	0.0421182	0.00102423	2.9896	0
2	256941	0.714378	0.734214	0.735544	0.586343	0.569853	0.613139	0.0421282	0.00103053	2.98694	0
2	257430	0.711402	0.730446	0.732097	0.584812	0.56765	0.610002	0.0425488	0.00126589	2.8976	0
2	257697	0.709336	0.728128	0.729796	0.583796	0.565875	0.607618	0.0428804	0.00143787	2.84228	0
2	257913	0.707536	0.726153	0.727817	0.582862	0.564187	0.605368	0.0431893	0.00159219	2.798	0
2	258153	0.705588	0.723957	0.725678	0.581743	0.562231	0.602727	0.04353	0.00175831	2.75491	0
2	258208	0.705154	0.723464	0.725201	0.581485	0.561786	0.60212	0.0436027	0.00179421	2.74613	0
2	258211	0.705131	0.723437	0.725175	0.581471	0.561762	0.602087	0.0436066	0.00179613	2.74566	0
2	258313	0.704343	0.722538	0.724306	0.581	0.560953	0.600976	0.0437324	0.00185953	2.7306	0
2	258409	0.703625	0.721717	0.72351	0.58057	0.560218	0.599959	0.0438385	0.00191512	2.7178	0
2	258662	0.701859	0.719713	0.721531	0.579551	0.558482	0.597504	0.044051	0.00204209	2.68993	0
2	258851	0.700689	0.718418	0.720187	0.578956	0.557457	0.595991	0.0441397	0.00212103	2.67345	0
2	258852	0.700683	0.718412	0.72018	0.578953	0.557453	0.595984	0.04414	0.00212143	2.67337	0
2	258896	0.700432	0.718141	0.719887	0.578842	0.557257	0.595683	0.0441531	0.00213909	2.66977	0
2	258961	0.700077	0.717764	0.719467	0.578698	0.557002	0.595279	0.0441681	0.00216549	2.66444	0
2	258965	0.700055	0.717742	0.719442	0.57869	0.556987	0.595256	0.0441688	0.00216715	2.66411	0
2	258971	0.700024	0.717709	0.719404	0.578678	0.556966	0.595221	0.04417	0.00216962	2.66362	0
2	259158	0.699094	0.716723	0.718286	0.578336	0.556339	0.594189	0.0441962	0.00224042	2.64967	0
2	259235	0.698744	0.716344	0.717857	0.578211	0.556103	0.59379	0.0442042	0.00226712	2.64453	0
2	259410	0.698015	0.71554	0.71695	0.577962	0.555611	0.592936	0.0442185	0.00232329	2.6339	0
2	259419	0.69798	0.715501	0.716906	0.57795	0.555588	0.592894	0.0442191	0.00232601	2.63339	0
2	259438	0.697907	0.715419	0.716813	0.577926	0.555538	0.592806	0.0442203	0.00233172	2.63232	0
2	259451	0.697858	0.715363	0.716751	0.57791	0.555505	0.592747	0.0442211	0.00233558	2.63161	0
2	259510	0.69764	0.715116	0.716473	0.577839	0.555358	0.592481	0.0442246	0.00235271	2.62843	0
2	259521	0.6976	0.715071	0.716422	0.577827	0.555331	0.592432	0.0442252	0.00235583	2.62786	0
2	265831	0.703428	0.714918	0.718861	0.583786	0.558591	0.582061	0.044264	0.00188108	2.72559	0
2	266107	0.70359	0.714976	0.719155	0.583911	0.55862	0.581079	0.0442747	0.00182242	2.73935	0
2	266250	0.703624	0.714971	0.719271	0.583946	0.558599	0.580508	0.0442814	0.00179285	2.74646	0
2	266324	0.703627	0.714957	0.719316	0.583953	0.558578	0.580196	0.0442851	0.00177807	2.75005	0
2	266339	0.703625	0.714953	0.719323	0.583953	0.558573	0.580132	0.0442858	0.00177516	2.75076	0
2	266358	0.703623	0.714947	0.71933	0.583952	0.558566	0.58005	0.0442868	0.00177151	2.75166	0
2	266474	0.703595	0.714899	0.719353	0.583929	0.558513	0.579537	0.0442931	0.00175005	2.75695	0
2	266478	0.703593	0.714897	0.719353	0.583928	0.558511	0.579519	0.0442933	0.00174934	2.75713	0
2	266551	0.703562	0.714856	0.719348	0.5839	0.558469	0.579185	0.0442974	0.00173651	2.76032	0
2	266622	0.703522	0.714809	0.719331	0.583863	0.558422	0.578853	0.0443015	0.00172441	2.76336	0
2	266791	0.703395	0.714672	0.719247	0.583746	0.558291	0.578032	0.0443113	0.00169676	2.77038	0
2	266952	0.70324	0.714516	0.719125	0.5836	0.558143	0.577215	0.0443207	0.00167126	2.77696	0
2	267510	0.702558	0.713879	0.718581	0.582974	0.55751	0.574157	0.0443493	0.00157986	2.80138	0
2	267525	0.702539	0.713862	0.718568	0.582956	0.557491	0.57407	0.0443499	0.00157719	2.80212	0
2	267594	0.70245	0.713782	0.718508	0.582878	0.557406	0.573671	0.0443528	0.00156471	2.80557	0
2	277912	0.65344	0.664031	0.668528	0.535996	0.516927	0.513728	0.0407436	0.00060184	3.22052	0
2	278356	0.649947	0.660454	0.664813	0.532623	0.514195	0.511179	0.040614	0.000616497	3.21007	0
2	283729	0.600831	0.610418	0.612515	0.485186	0.477106	0.480795	0.0426551	0.00293138	2.53293	0
2	285109	0.586462	0.595907	0.597281	0.471333	0.466704	0.473164	0.0429826	0.00427191	2.36938	0
2	286738	0.568756	0.57812	0.578586	0.454285	0.454164	0.464268	0.0426578	0.00584409	2.23328	0
2	287483	0.560419	0.569783	0.569818	0.446268	0.448367	0.460243	0.0422273	0.00644026	2.1911	0
2	288379	0.550214	0.559614	0.559118	0.436464	0.441367	0.455442	0.0421492	0.00793917	2.10023	0
2	289710	0.534733	0.544266	0.542963	0.421613	0.430954	0.448393	0.0429786	0.0127875	1.89321	0
2	290471	0.52573	0.535385	0.533615	0.412989	0.425016	0.44441	0.0436953	0.0171943	1.76461	0
2	290619	0.523968	0.533651	0.531789	0.411302	0.423864	0.44364	0.0439085	0.0183762	1.73574	0
2	295710	0.46175	0.473388	0.468359	0.35203	0.385559	0.418043	0.04817	0.0863051	1.06396	0
2	298917	0.422676	0.436671	0.430226	0.317789	0.364992	0.403955	0.0511136	0.185906	0.730706	0
2	299803	0.412378	0.426904	0.420255	0.309764	0.360083	0.40065	0.0512348	0.218737	0.660077	0
2	301399	0.394739	0.409671	0.402849	0.297194	0.352007	0.395461	0.0509677	0.287602	0.541209	0
2	301406	0.394665	0.409597	0.402774	0.297145	0.351974	0.395441	0.050961	0.287895	0.540766	0
2	301439	0.394315	0.409245	0.402422	0.296913	0.351817	0.395345	0.050928	0.289275	0.538688	0
2	301455	0.394145	0.409075	0.402251	0.2968	0.351741	0.395298	0.0509115	0.289943	0.537688	0
2	301569	0.392942	0.407862	0.401035	0.296009	0.351203	0.394971	0.0507847	0.294672	0.530661	0
2	303661	0.372423	0.385952	0.379293	0.284122	0.342111	0.390015	0.0481432	0.400521	0.397374	0
2	303728	0.37182	0.385261	0.378613	0.283828	0.341844	0.389891	0.0480739	0.404863	0.392692	0
2	303891	0.370369	0.383581	0.376964	0.283137	0.341199	0.389599	0.0479153	0.415762	0.381155	0
2	304501	0.365138	0.377326	0.370845	0.280857	0.338857	0.388628	0.0474941	0.461303	0.336014	0
2	305905	0.354403	0.363098	0.357048	0.277522	0.333877	0.387156	0.0469821	0.589776	0.229313	0
2	306242	0.352122	0.359696	0.353812	0.277223	0.332811	0.386984	0.0468967	0.625777	0.203581	0
2	306256	0.35203	0.359554	0.353679	0.277218	0.332769	0.386979	0.0468938	0.627342	0.202495	0
2	306281	0.351866	0.359301	0.353441	0.277209	0.332695	0.386971	0.0468886	0.630151	0.200555	0
2	306869	0.348187	0.353296	0.347931	0.277481	0.331134	0.386899	0.0468427	0.701306	0.154093	0
2	307224	0.346123	0.349632	0.344664	0.278038	0.33034	0.386966	0.0468822	0.748603	0.125749	0
2	308890	0.337718	0.332024	0.32959	0.283484	0.32766	0.388022	0.0473974	0.999061	0.000407914	0
2	309830	0.333674	0.321779	0.320996	0.28769	0.326549	0.388851	0.0478552	0.852779	0.0691636	0
2	309979	0.333064	0.320133	0.319611	0.288375	0.326377	0.388979	0.0479128	0.829661	0.0810994	0
2	310574	0.330692	0.313505	0.313987	0.291064	0.325666	0.38945	0.0481317	0.739587	0.131011	0
2	312646	0.322693	0.289658	0.29266	0.297865	0.322099	0.389928	0.0487678	0.473452	0.324724	0
2	313673	0.318494	0.277381	0.280634	0.298258	0.319117	0.389	0.048641	0.373485	0.427726	0
2	313835	0.317797	0.275416	0.278625	0.29806	0.318542	0.388757	0.04859	0.359683	0.44408	0
2	314198	0.316233	0.270815	0.273939	0.297128	0.31734	0.388009	0.0484358	0.330195	0.48123	0
2	314258	0.315976	0.270026	0.273141	0.296909	0.317159	0.387856	0.048405	0.325491	0.487461	0
2	314330	0.315669	0.269071	0.272177	0.296627	0.316946	0.387664	0.0483662	0.319914	0.494967	0
2	314492	0.314981	0.266899	0.269985	0.295927	0.316479	0.3872	0.0482723	0.307638	0.51196	0
2	315082	0.312497	0.258956	0.261918	0.293013	0.314721	0.385271	0.0478817	0.266438	0.574404	0
2	315178	0.312096	0.257697	0.260618	0.292545	0.314398	0.384942	0.0478162	0.260308	0.584512	0
2	315179	0.312092	0.257684	0.260605	0.29254	0.314394	0.384939	0.0478155	0.260245	0.584617	0
2	315271	0.311707	0.256494	0.259368	0.292108	0.314068	0.384625	0.0477538	0.254537	0.594249	0
2	315318	0.311511	0.255894	0.25874	0.291895	0.313893	0.384466	0.0477227	0.251684	0.599145	0
2	315344	0.311403	0.255564	0.258395	0.29178	0.313795	0.384378	0.0477055	0.250122	0.601848	0
2	315524	0.310653	0.253336	0.256032	0.291044	0.313064	0.383783	0.0475863	0.239638	0.620445	0
2	315559	0.310507	0.252915	0.25558	0.290915	0.312911	0.38367	0.0475632	0.237666	0.624032	0
2	315655	0.310136	0.251788	0.25435	0.290572	0.312487	0.38338	0.0475013	0.232432	0.633705	0
2	315988	0.309247	0.248202	0.250188	0.289432	0.311033	0.382633	0.0473034	0.216303	0.664937	0
2	316012	0.309206	0.247962	0.249893	0.289353	0.310928	0.382593	0.0472901	0.215252	0.667052	0
2	316150	0.309019	0.246625	0.248215	0.288903	0.310327	0.382399	0.047216	0.209473	0.678871	0
2	317577	0.310725	0.235962	0.231773	0.28466	0.303635	0.382649	0.0465921	0.168482	0.773447	0
2	317726	0.311099	0.235046	0.2301	0.284236	0.302836	0.382787	0.0465313	0.16545	0.781334	0
2	318379	0.312632	0.231081	0.222725	0.282342	0.298968	0.383271	0.0462518	0.153292	0.814481	0
2	319057	0.313421	0.226598	0.214816	0.280235	0.294153	0.383152	0.0459427	0.141367	0.849652	0
2	319900	0.311965	0.219564	0.204273	0.277242	0.286688	0.381248	0.0454059	0.124277	0.905608	0
2	320188	0.310575	0.216593	0.200416	0.276087	0.283689	0.379967	0.0451023	0.116886	0.932239	3
2	320539	0.308112	0.212467	0.195498	0.274567	0.279684	0.377867	0.0446402	0.106702	0.971829	3
2	320583	0.307755	0.211913	0.194862	0.27438	0.279154	0.377573	0.0445775	0.105345	0.977386	3
2	320632	0.30738	0.211298	0.194147	0.274199	0.27856	0.377266	0.0445105	0.103825	0.983699	3
2	320644	0.307291	0.211148	0.193971	0.274159	0.278414	0.377194	0.0444945	0.103451	0.985265	3
2	320656	0.307204	0.210998	0.193794	0.27412	0.278268	0.377124	0.0444787	0.103077	0.986837	3
2	320788	0.306314	0.209348	0.191826	0.273787	0.276641	0.376417	0.0443149	0.0989451	1.00461	3
2	320830	0.306054	0.208823	0.191192	0.273713	0.276118	0.376215	0.0442662	0.0976271	1.01043	3
2	320836	0.306018	0.208748	0.191101	0.273704	0.276043	0.376187	0.0442594	0.0974388	1.01127	3
2	320851	0.305928	0.208561	0.190873	0.273681	0.275855	0.376118	0.0442425	0.0969681	1.01337	3
2	320890	0.305699	0.208073	0.190279	0.27363	0.275366	0.375942	0.0441993	0.095745	1.01888	3
2	321553	0.301871	0.199454	0.180001	0.273417	0.266813	0.373123	0.0435506	0.075746	1.12064	3
2	321773	0.300091	0.196324	0.17665	0.273098	0.263933	0.371758	0.0433326	0.0697865	1.15623	3
2	321857	0.29927	0.195075	0.175398	0.272871	0.262836	0.371112	0.0432479	0.0676591	1.16967	3
2	321867	0.299166	0.194923	0.17525	0.27284	0.262705	0.37103	0.0432377	0.0674119	1.17126	3
2	321906	0.298738	0.194322	0.174668	0.272706	0.262182	0.370688	0.0431977	0.066455	1.17747	3
2	321960	0.298091	0.193458	0.173854	0.272493	0.26143	0.370166	0.0431414	0.0651528	1.18607	3
2	322041	0.297005	0.192098	0.172615	0.272115	0.26024	0.369281	0.0430559	0.0632525	1.19892	3
2	322610	0.285906	0.180648	0.163371	0.267731	0.250095	0.359949	0.0419567	0.0489422	1.31032	3
2	323106	0.27231	0.168611	0.154742	0.261946	0.239348	0.348262	0.040854	0.0383076	1.41671	3
2	323173	0.270267	0.166884	0.153549	0.26106	0.237806	0.346492	0.0407515	0.0372494	1.42888	3
2	323214	0.268996	0.165818	0.152817	0.260508	0.236855	0.345391	0.0406895	0.0366186	1.4363	3
2	324192	0.236107	0.139539	0.13521	0.24602	0.213588	0.316557	0.0396109	0.0255737	1.59221	3
2	325202	0.203889	0.115056	0.118068	0.23184	0.192766	0.287608	0.0397896	0.0211405	1.67489	3
2	325595	0.194076	0.107671	0.112117	0.227649	0.186951	0.278503	0.0401217	0.0203442	1.69156	3
2	325701	0.191827	0.105971	0.110607	0.226713	0.185688	0.276372	0.0402156	0.0201318	1.69612	3
2	325959	0.18667	0.101961	0.10672	0.224605	0.183159	0.271378	0.0404463	0.0193441	1.71345	3
2	326112	0.183722	0.0996015	0.104277	0.223417	0.181956	0.268479	0.0405842	0.018718	1.72774	3
2	326179	0.182464	0.098587	0.103206	0.222914	0.181484	0.267241	0.0406439	0.0184278	1.73453	3
2	326297	0.180304	0.0968428	0.101349	0.222057	0.180717	0.26512	0.0407475	0.0179132	1.74683	3
2	326357	0.179237	0.095982	0.100432	0.221635	0.180353	0.264078	0.040799	0.0176566	1.75309	3
2	326372	0.178973	0.09577	0.100206	0.221532	0.180265	0.263822	0.0408118	0.0175935	1.75465	3
2	326394	0.17859	0.0954615	0.099878	0.221381	0.180136	0.263449	0.0408303	0.0175019	1.75692	3
2	326660	0.174213	0.0920113	0.0962983	0.219679	0.178674	0.259304	0.0410431	0.0165327	1.78166	3
2	326680	0.173906	0.0917763	0.0960657	0.219561	0.178567	0.259023	0.0410581	0.0164737	1.78321	3
2	326704	0.173542	0.0914995	0.0957948	0.219421	0.178438	0.258692	0.0410759	0.0164062	1.78499	3
2	326734	0.173093	0.0911617	0.0954693	0.219249	0.178277	0.258289	0.0410977	0.0163269	1.7871	3
2	326744	0.172945	0.0910511	0.0953641	0.219193	0.178223	0.258157	0.0411049	0.0163018	1.78777	3
2	326754	0.172799	0.0909417	0.0952604	0.219137	0.178172	0.258027	0.041112	0.016276	1.78845	3
2	326757	0.172755	0.0909091	0.0952295	0.219121	0.178157	0.257989	0.0411141	0.0162679	1.78867	3
2	326765	0.172641	0.0908228	0.0951475	0.219078	0.178119	0.257888	0.0411195	0.0162454	1.78927	3
2	326899	0.170969	0.0894836	0.0938735	0.21847	0.177829	0.256484	0.0411897	0.0157221	1.80349	3
2	326919	0.170752	0.0892996	0.0936982	0.218394	0.177831	0.256312	0.0411974	0.0156263	1.80614	3
2	327083	0.169197	0.0879188	0.0923854	0.217872	0.1781	0.255147	0.0412435	0.0147809	1.8303	3
2	327098	0.169068	0.0878023	0.0922752	0.21783	0.178137	0.255054	0.0412468	0.0147041	1.83256	3
2	327156	0.16858	0.0873645	0.0918627	0.217667	0.17828	0.254705	0.0412591	0.0144177	1.8411	3
2	327179	0.16839	0.087196	0.0917046	0.217603	0.178334	0.254567	0.0412641	0.0143106	1.84434	3
2	327300	0.167371	0.0863457	0.0909168	0.21724	0.178515	0.253807	0.0412945	0.0138389	1.8589	3
2	327327	0.167133	0.0861624	0.0907495	0.21715	0.17852	0.25362	0.0413031	0.0137605	1.86137	3
2	327363	0.166838	0.0859453	0.0905425	0.217034	0.178537	0.253379	0.0413137	0.0136675	1.86431	3
2	327403	0.166572	0.0857628	0.0903446	0.216923	0.178606	0.253147	0.0413224	0.0135729	1.86733	3
2	327596	0.166049	0.0856231	0.0897961	0.216601	0.179559	0.252469	0.0413256	0.0132281	1.8785	3
2	327608	0.166051	0.0856486	0.0897808	0.216591	0.179646	0.252447	0.041324	0.013212	1.87903	3
2	327972	0.167134	0.0874855	0.0899236	0.21659	0.182969	0.252411	0.0412277	0.0129333	1.88829	3
2	327989	0.167203	0.0875946	0.0899445	0.216597	0.18313	0.252422	0.0412224	0.0129277	1.88848	3
2	328001	0.167251	0.0876714	0.0899593	0.216601	0.183242	0.25243	0.0412188	0.0129239	1.88861	3
2	328068	0.167504	0.0880917	0.090039	0.216624	0.183848	0.252468	0.0411992	0.0129066	1.88919	3
2	328093	0.167589	0.0882422	0.090066	0.21663	0.184061	0.252478	0.0411924	0.0129014	1.88936	3
2	328179	0.167822	0.0887159	0.0901386	0.216638	0.184726	0.252484	0.0411725	0.0128871	1.88985	3
2	328278	0.167931	0.0891355	0.0901609	0.21661	0.185316	0.252412	0.0411581	0.0128738	1.89029	3
2	328337	0.167889	0.0892972	0.0901301	0.216567	0.185555	0.252314	0.0411553	0.0128653	1.89058	3
2	328455	0.167722	0.08966	0.089939	0.216538	0.185953	0.252075	0.0411517	0.0128205	1.8921	3
2	328525	0.167632	0.0899763	0.0897498	0.216589	0.186203	0.251941	0.0411471	0.0127726	1.89372	3
2	328531	0.167625	0.0900065	0.0897314	0.216596	0.186225	0.251929	0.0411466	0.0127679	1.89388	3
2	328557	0.167593	0.0901432	0.0896475	0.216628	0.18632	0.251881	0.0411444	0.0127464	1.89461	3
2	328569	0.167579	0.0902092	0.0896067	0.216644	0.186364	0.251859	0.0411433	0.012736	1.89497	3
2	328647	0.16749	0.0906797	0.0893145	0.216781	0.186653	0.25172	0.0411353	0.0126617	1.89751	3
2	328908	0.167238	0.0926617	0.0881127	0.217496	0.187615	0.251316	0.0410997	0.0123718	1.90757	3
2	329472	0.166836	0.0974847	0.0860193	0.219209	0.189096	0.250871	0.0410216	0.0120887	1.91762	3
2	329583	0.166764	0.0982536	0.0859687	0.219373	0.189196	0.250869	0.0410135	0.012179	1.91439	3
2	329654	0.166717	0.0986775	0.0860372	0.219421	0.189215	0.250885	0.0410106	0.0122752	1.91097	3
2	329730	0.166666	0.0990616	0.0862093	0.219414	0.18919	0.250917	0.0410098	0.0124161	1.90602	3
2	329757	0.166647	0.099184	0.0862956	0.219395	0.189168	0.250931	0.0410102	0.0124792	1.90381	3
2	329976	0.166431	0.10017	0.0873964	0.218891	0.188611	0.25096	0.041035	0.0133905	1.8732	3
2	330203	0.166123	0.101174	0.0891745	0.217833	0.187458	0.250875	0.0410934	0.0150567	1.82227	3
2	330495	0.165658	0.102421	0.0921447	0.215952	0.185411	0.25066	0.0412013	0.0182371	1.73904	3
2	330647	0.165409	0.103045	0.0938854	0.214854	0.184215	0.250531	0.0412654	0.0203171	1.69214	3
2	331253	0.16462	0.105298	0.100983	0.210886	0.179841	0.250194	0.0414964	0.0300807	1.52171	3
2	331350	0.164554	0.105616	0.102001	0.210458	0.179354	0.250203	0.0415201	0.0315302	1.50127	3
2	331446	0.164513	0.105917	0.102941	0.210127	0.17897	0.250239	0.0415375	0.0328154	1.48392	3
2	331527	0.164499	0.10616	0.103672	0.209931	0.178732	0.250292	0.0415469	0.0337469	1.47177	3
2	331557	0.164499	0.106248	0.103927	0.209879	0.178665	0.250317	0.041549	0.0340497	1.46789	3
2	331783	0.164599	0.106859	0.10552	0.209897	0.178594	0.250621	0.0415381	0.0354165	1.45079	3
2	331804	0.164618	0.106911	0.105635	0.209939	0.17863	0.25066	0.0415345	0.0354491	1.45039	3
2	331937	0.164783	0.107221	0.106362	0.210349	0.179019	0.251041	0.0414991	0.0353083	1.45212	0
2	331973	0.16484	0.1073	0.106563	0.210497	0.179165	0.251182	0.0414862	0.035182	1.45368	0
2	332399	0.165776	0.108089	0.108955	0.212921	0.181613	0.253446	0.0412779	0.0322539	1.49142	0
2	332412	0.165809	0.10811	0.109025	0.213002	0.181693	0.253517	0.0412712	0.0321546	1.49276	0
2	332422	0.165835	0.108126	0.109079	0.213065	0.181755	0.253572	0.041266	0.0320789	1.49378	0
2	332452	0.165911	0.108174	0.10924	0.213253	0.181937	0.253733	0.0412507	0.0318563	1.4968	0
2	332471	0.16596	0.108205	0.10934	0.21337	0.182051	0.253833	0.0412411	0.0317193	1.49868	0
2	332654	0.166422	0.108492	0.110258	0.214426	0.183023	0.25465	0.0411591	0.0306373	1.51375	0
2	332772	0.166701	0.108676	0.110789	0.214984	0.18347	0.254978	0.0411206	0.0302714	1.51897	0
2	332940	0.167048	0.108945	0.111438	0.215513	0.183741	0.255055	0.0410945	0.0304071	1.51702	0
2	332992	0.167138	0.109032	0.111609	0.215596	0.183716	0.254965	0.0410948	0.030645	1.51364	0
2	333015	0.167177	0.109071	0.111681	0.215624	0.183692	0.25491	0.0410959	0.0307744	1.51181	0
2	333043	0.167227	0.109116	0.111769	0.21566	0.183664	0.254842	0.0410973	0.0309339	1.50957	0
2	333044	0.167228	0.109118	0.111772	0.215661	0.183663	0.254839	0.0410973	0.0309396	1.50949	0
2	333129	0.167394	0.10925	0.112038	0.215779	0.183581	0.254613	0.0411017	0.0314375	1.50255	0
2	333194	0.167534	0.109345	0.11224	0.215876	0.183518	0.254422	0.0411053	0.0318327	1.49713	0
2	333196	0.167538	0.109348	0.112246	0.215879	0.183516	0.254416	0.0411054	0.031845	1.49696	0
2	333214	0.167579	0.109373	0.112302	0.215907	0.183499	0.254361	0.0411064	0.0319569	1.49544	0
2	333321	0.16783	0.109517	0.112627	0.216079	0.183392	0.254011	0.0411131	0.0326432	1.48621	0
2	333347	0.167894	0.10955	0.112705	0.216121	0.183365	0.253921	0.0411149	0.0328157	1.48392	0
2	333382	0.16798	0.109594	0.112809	0.216179	0.183327	0.253797	0.0411174	0.0330517	1.48081	0
2	334051	0.169463	0.11033	0.114406	0.217011	0.182022	0.250923	0.0412043	0.038544	1.41404	0
2	334070	0.169489	0.110351	0.114436	0.217018	0.18196	0.250832	0.0412082	0.0387321	1.41193	0
2	334452	0.169951	0.110692	0.114514	0.216857	0.180204	0.248572	0.0413242	0.043341	1.3631	0
2	334566	0.170071	0.110764	0.114357	0.216708	0.179509	0.247748	0.0413712	0.0450276	1.34652	0
2	334911	0.170385	0.110914	0.113472	0.216036	0.177021	0.244927	0.0415418	0.0509895	1.29252	0
2	334938	0.170406	0.110921	0.11338	0.215972	0.176806	0.244688	0.0415566	0.0515093	1.28811	0
2	335310	0.17066	0.110978	0.111867	0.214965	0.173602	0.241211	0.041777	0.0594041	1.22618	0
2	336720	0.170959	0.11078	0.105209	0.211187	0.160716	0.22777	0.0425917	0.0959441	1.01798	0
2	336747	0.170955	0.110776	0.105118	0.211148	0.160507	0.227555	0.042603	0.0966058	1.015	0
2	336860	0.170937	0.110763	0.104772	0.211008	0.159665	0.226685	0.0426478	0.0992953	1.00307	0
2	337074	0.170888	0.110751	0.10428	0.210866	0.158233	0.2252	0.0427198	0.10396	0.983133	0
2	337088	0.170884	0.11075	0.104256	0.210862	0.158148	0.225111	0.0427239	0.104243	0.981955	0
2	337332	0.170805	0.110763	0.104023	0.210938	0.156839	0.223738	0.0427829	0.108623	0.964076	0
2	337349	0.170799	0.110766	0.10402	0.210954	0.156761	0.223656	0.0427861	0.108887	0.963024	0
2	337658	0.170593	0.110748	0.104036	0.211174	0.15535	0.222108	0.0428457	0.113808	0.943828	0
2	338664	0.16903	0.110181	0.104663	0.211603	0.150885	0.216675	0.0430348	0.130368	0.88483	0
2	339083	0.168177	0.109892	0.105191	0.212049	0.14931	0.214566	0.0430926	0.136143	0.866004	0
2	339200	0.167936	0.109822	0.105368	0.212238	0.148921	0.214024	0.0431052	0.137498	0.861702	0
2	339511	0.167314	0.10968	0.105899	0.212922	0.14802	0.21272	0.0431304	0.140384	0.852682	0
2	339739	0.166888	0.109628	0.106346	0.213622	0.1475	0.211915	0.0431404	0.141718	0.848576	0
2	339813	0.166758	0.109623	0.106502	0.21389	0.147359	0.211686	0.043142	0.141988	0.847748	0
2	339902	0.166609	0.109626	0.106696	0.214242	0.14721	0.211434	0.0431427	0.1422	0.8471	0
2	339903	0.166607	0.109626	0.106698	0.214246	0.147209	0.211431	0.0431427	0.142202	0.847095	0
2	340287	0.166062	0.109766	0.107624	0.216165	0.146836	0.210656	0.0431296	0.141556	0.849072	0
2	340737	0.1657	0.110251	0.108893	0.219375	0.147031	0.21051	0.0430732	0.137171	0.862736	0
2	340913	0.16566	0.110553	0.109444	0.220955	0.147317	0.210712	0.0430353	0.134282	0.871983	0
2	341038	0.165664	0.110806	0.10991	0.22229	0.147697	0.211034	0.0429967	0.13131	0.881701	0
2	341186	0.16569	0.111136	0.110609	0.224197	0.14845	0.211694	0.0429308	0.1263	0.898597	0
2	341233	0.165703	0.111246	0.110859	0.224865	0.148747	0.211958	0.0429055	0.124438	0.905047	0
2	341533	0.16583	0.112007	0.112681	0.229663	0.151121	0.214086	0.0426995	0.110651	0.956044	0
2	341567	0.165849	0.112098	0.112904	0.230248	0.151427	0.214362	0.042672	0.108975	0.962672	0
2	341973	0.16613	0.113219	0.115598	0.237402	0.155182	0.217775	0.0423088	0.089669	1.04736	4
2	342023	0.16617	0.113358	0.115914	0.238263	0.155618	0.218174	0.0422632	0.0875527	1.05773	4
2	342025	0.166171	0.113364	0.115926	0.238297	0.155635	0.21819	0.0422614	0.0874699	1.05814	4
2	342041	0.166185	0.113408	0.116025	0.23857	0.155772	0.218315	0.0422469	0.0868123	1.06142	4
2	342210	0.166328	0.113874	0.11701	0.241337	0.157096	0.219535	0.0421008	0.0804928	1.09424	4
2	342383	0.166483	0.114337	0.117861	0.243883	0.158157	0.220525	0.0419715	0.0753942	1.12266	4
2	342723	0.166967	0.11554	0.119624	0.249337	0.160181	0.222681	0.0416946	0.0658684	1.18132	4
2	343142	0.167964	0.117733	0.122421	0.257902	0.163363	0.226549	0.0412418	0.0527075	1.27813	4
2	344938	0.173966	0.129839	0.135868	0.301267	0.179449	0.247502	0.0396424	0.0152564	1.81655	4
2	344942	0.173977	0.129861	0.135891	0.30135	0.17948	0.24754	0.0396414	0.0152202	1.81758	4
2	345050	0.174272	0.130436	0.136475	0.303526	0.180283	0.248518	0.0396176	0.0143005	1.84465	4
2	345172	0.174577	0.131029	0.137069	0.305835	0.181134	0.249523	0.0395984	0.0133868	1.87332	4
2	345288	0.174836	0.131533	0.137562	0.307866	0.181881	0.250373	0.0395864	0.0126307	1.89857	4
2	345345	0.174952	0.131757	0.137778	0.308801	0.182224	0.250749	0.0395825	0.0122965	1.91022	4
2	345769	0.175532	0.132867	0.138742	0.314255	0.184212	0.252561	0.0395774	0.0104844	1.97946	4
2	345781	0.17554	0.132883	0.138752	0.314366	0.184253	0.252584	0.0395776	0.0104488	1.98093	4
2	345849	0.175578	0.132953	0.138784	0.314951	0.184462	0.252684	0.0395788	0.0102618	1.98878	4
2	345853	0.17558	0.132956	0.138785	0.314982	0.184473	0.252689	0.0395788	0.0102516	1.98921	4
2	345955	0.175607	0.13298	0.138755	0.315698	0.184736	0.252716	0.0395808	0.0100126	1.99945	4
2	346172	0.175568	0.132687	0.138381	0.31665	0.185141	0.252291	0.039584	0.00962572	2.01657	4
2	346437	0.175354	0.131764	0.137413	0.316858	0.185378	0.25097	0.0395855	0.00934367	2.02948	4
2	346689	0.175005	0.130401	0.136051	0.316202	0.185376	0.249007	0.0395862	0.00924131	2.03427	4
2	347587	0.172938	0.123043	0.128915	0.308974	0.184116	0.238141	0.0396502	0.0100155	1.99933	4
2	348109	0.171433	0.118126	0.12416	0.302847	0.182947	0.230506	0.0397834	0.0112371	1.94935	4
2	348820	0.169455	0.112408	0.118518	0.294616	0.181539	0.220752	0.0400747	0.0136461	1.86499	4
2	349174	0.16864	0.110539	0.116566	0.291332	0.181141	0.216879	0.0402248	0.014972	1.82472	4
2	349415	0.168192	0.109813	0.115718	0.289646	0.181056	0.214837	0.0403071	0.0158103	1.80106	4
2	349446	0.168142	0.109757	0.115642	0.289468	0.181058	0.214616	0.0403159	0.0159104	1.79832	4
2	349467	0.16811	0.109723	0.115595	0.289353	0.181061	0.214472	0.0403216	0.015977	1.79651	4
2	349476	0.168096	0.10971	0.115576	0.289305	0.181062	0.214411	0.0403239	0.0160052	1.79574	4
2	349482	0.168086	0.109702	0.115563	0.289273	0.181064	0.214371	0.0403255	0.0160242	1.79522	4
2	349506	0.168047	0.109669	0.115513	0.289138	0.181068	0.214205	0.0403321	0.0161046	1.79305	4
2	349520	0.168022	0.109649	0.115483	0.289054	0.181071	0.214104	0.0403362	0.0161548	1.7917	4
2	349712	0.167589	0.109392	0.115077	0.28763	0.181098	0.212518	0.0404038	0.0170414	1.76849	4
2	349820	0.167307	0.109271	0.114862	0.286713	0.181111	0.211552	0.0404473	0.0176473	1.75332	4
2	349942	0.166996	0.10917	0.114647	0.285703	0.181127	0.210503	0.0404958	0.018352	1.73632	4
2	349989	0.166887	0.109144	0.114576	0.285345	0.181134	0.210131	0.0405131	0.0186139	1.73016	4
2	350030	0.166799	0.109129	0.11452	0.285054	0.181142	0.209828	0.0405273	0.0188321	1.7251	4
2	350081	0.166702	0.109121	0.114459	0.284728	0.181153	0.209484	0.0405433	0.0190851	1.71931	4
2	350135	0.166617	0.109125	0.114406	0.284435	0.181167	0.209168	0.0405578	0.0193237	1.71391	4
2	350166	0.166578	0.109134	0.114382	0.284294	0.181176	0.209012	0.0405648	0.0194441	1.71121	4
2	350168	0.166576	0.109135	0.114381	0.284286	0.181176	0.209003	0.0405653	0.0194514	1.71105	4
2	350178	0.166563	0.109137	0.114372	0.28424	0.181178	0.208953	0.0405676	0.0194906	1.71017	4
2	350197	0.166533	0.109135	0.114349	0.28413	0.181177	0.208838	0.0405731	0.0195801	1.70819	4
2	350219	0.166487	0.109122	0.11431	0.283968	0.181168	0.208676	0.0405814	0.0197065	1.70539	4
2	350220	0.166484	0.109121	0.114307	0.28396	0.181167	0.208668	0.0405818	0.0197128	1.70525	4
2	350225	0.166473	0.109117	0.114297	0.283918	0.181164	0.208627	0.0405839	0.019745	1.70454	4
2	350246	0.166417	0.109093	0.114247	0.283724	0.181146	0.208441	0.0405938	0.019892	1.70132	4
2	350323	0.166161	0.108954	0.114001	0.282824	0.181036	0.207604	0.0406403	0.0205676	1.68682	4
2	350376	0.165955	0.108832	0.113801	0.282102	0.180934	0.206949	0.0406781	0.0211172	1.67536	4
2	350491	0.165524	0.108605	0.113391	0.280572	0.180708	0.205581	0.0407592	0.0223432	1.65085	4
2	350563	0.165329	0.108559	0.11323	0.279859	0.180608	0.204949	0.0407972	0.0229754	1.63874	4
2	350580	0.165298	0.108566	0.11321	0.279739	0.180594	0.204843	0.0408035	0.023093	1.63652	4
2	350657	0.165134	0.108604	0.113096	0.279081	0.180444	0.204316	0.0408388	0.0237603	1.62415	4
2	350675	0.165085	0.10861	0.113058	0.278882	0.180384	0.204168	0.0408496	0.0239635	1.62045	4
2	350683	0.165062	0.108613	0.11304	0.278789	0.180354	0.204099	0.0408547	0.0240593	1.61872	4
2	350686	0.165054	0.108614	0.113033	0.278754	0.180342	0.204073	0.0408567	0.0240962	1.61805	4
2	350727	0.164925	0.108624	0.112929	0.278225	0.18016	0.203693	0.0408859	0.0246462	1.60825	4
2	350764	0.164796	0.10863	0.11282	0.277686	0.17996	0.203318	0.0409159	0.0252159	1.59833	4
2	350792	0.16469	0.108633	0.112729	0.277245	0.179789	0.203015	0.0409407	0.0256917	1.59021	4
2	350797	0.164671	0.108633	0.112712	0.277163	0.179757	0.202959	0.0409453	0.0257806	1.58871	4
2	350931	0.164088	0.108636	0.112196	0.274699	0.178728	0.201328	0.0410862	0.0285829	1.54389	4
2	351123	0.163149	0.108654	0.111344	0.270651	0.176924	0.198761	0.0413236	0.0337554	1.47166	4
2	351436	0.161824	0.108922	0.110171	0.264653	0.174187	0.195151	0.0416775	0.0429639	1.3669	4
2	351623	0.161452	0.109349	0.109917	0.262651	0.173336	0.194078	0.0417892	0.0467091	1.3306	4
2	351999	0.1617	0.111117	0.110525	0.261911	0.173122	0.194524	0.0417994	0.0495915	1.30459	4
2	352513	0.163454	0.115237	0.113033	0.264891	0.174363	0.198885	0.0415422	0.0480164	1.31861	4
2	352655	0.164164	0.116636	0.113997	0.266376	0.174963	0.200682	0.041427	0.0466761	1.33091	4
2	353774	0.17154	0.129364	0.123847	0.284133	0.182155	0.219327	0.0402543	0.030762	1.51199	4
2	353810	0.171795	0.129775	0.12419	0.284798	0.182428	0.219962	0.0402195	0.0302593	1.51914	4
2	353932	0.172649	0.131147	0.125349	0.287055	0.183359	0.222089	0.0401078	0.0286154	1.5434	4
2	354332	0.175286	0.135313	0.129001	0.29432	0.186402	0.228555	0.0398214	0.0239845	1.62007	4
2	354452	0.176002	0.136426	0.130023	0.296395	0.187289	0.230272	0.0397606	0.0228367	1.64137	4
2	354704	0.177346	0.138496	0.132006	0.300483	0.189072	0.233413	0.0396657	0.0207777	1.6824	4
2	355034	0.178689	0.140534	0.134167	0.30507	0.191167	0.236335	0.0395962	0.0187609	1.72675	4
2	355151	0.179028	0.14104	0.134787	0.30643	0.191823	0.236981	0.0395826	0.0182197	1.73946	4
2	355209	0.179166	0.141245	0.135063	0.307045	0.192129	0.237216	0.0395775	0.017984	1.74511	4
2	355349	0.179486	0.141706	0.135726	0.308549	0.192877	0.237747	0.039567	0.0174139	1.7591	4
2	355406	0.179622	0.141896	0.136008	0.309198	0.193195	0.237979	0.0395633	0.0171699	1.76523	4
2	355622	0.18015	0.142613	0.137116	0.311789	0.194452	0.238899	0.0395535	0.0162162	1.79005	4
2	355626	0.18016	0.142626	0.137137	0.311838	0.194476	0.238917	0.0395533	0.0161984	1.79053	4
2	355748	0.180457	0.143018	0.137775	0.313357	0.19521	0.239439	0.0395512	0.0156598	1.80521	4
2	355836	0.180667	0.143291	0.138234	0.314459	0.195743	0.239805	0.0395511	0.0152797	1.81588	4
2	355918	0.180856	0.143535	0.138655	0.315481	0.196239	0.24013	0.0395523	0.0149355	1.82578	4
2	356060	0.181164	0.143929	0.139364	0.317217	0.197089	0.240641	0.0395567	0.0143697	1.84255	4
2	356064	0.181172	0.143939	0.139384	0.317265	0.197113	0.240655	0.0395568	0.0143544	1.84302	4
2	356128	0.1813	0.144101	0.13969	0.318023	0.197489	0.240857	0.0395597	0.014115	1.85032	4
2	356462	0.181814	0.144761	0.141095	0.321579	0.19932	0.241515	0.0395799	0.0130548	1.88423	4
2	356546	0.181894	0.144867	0.141381	0.322329	0.199732	0.241548	0.0395853	0.0128454	1.89125	4
2	356648	0.181974	0.144978	0.141704	0.323181	0.200212	0.241551	0.0395918	0.0126131	1.89918	4
2	356897	0.182161	0.145247	0.142458	0.325149	0.201327	0.241555	0.039609	0.0120991	1.91725	4
2	356920	0.182177	0.145272	0.142525	0.325322	0.201426	0.241555	0.0396106	0.0120552	1.91883	4
2	357199	0.182367	0.145567	0.143304	0.327324	0.202578	0.241557	0.0396314	0.0115661	1.93681	4
2	357536	0.182573	0.145916	0.144164	0.329486	0.203846	0.241557	0.0396572	0.0110724	1.95576	4
2	357752	0.182692	0.146135	0.144671	0.33073	0.20459	0.241555	0.0396737	0.0108051	1.96637	4
2	358049	0.182839	0.146432	0.145313	0.332266	0.205529	0.241552	0.0396958	0.0104926	1.97912	4
2	358277	0.18294	0.146657	0.145764	0.333313	0.206187	0.241548	0.0397119	0.0102918	1.98751	4
2	358422	0.182999	0.146798	0.146033	0.33392	0.206577	0.241546	0.0397217	0.0101803	1.99224	4
2	365830	0.182802	0.153891	0.148498	0.325652	0.208292	0.242798	0.0396537	0.0142533	1.84609	4
2	371343	0.183386	0.161904	0.151989	0.314381	0.209235	0.248787	0.039598	0.0205592	1.68699	4
2	373280	0.185389	0.166679	0.157098	0.318783	0.215178	0.253891	0.0397392	0.0194073	1.71204	0
2	373440	0.18563	0.167161	0.15762	0.319336	0.215848	0.254447	0.03976	0.019238	1.71584	0
2	373782	0.186174	0.168228	0.158776	0.320598	0.21736	0.255691	0.0398104	0.0188553	1.72457	0
2	375571	0.189561	0.174475	0.165603	0.328551	0.226705	0.263166	0.0402125	0.0166742	1.77795	0
2	375972	0.190405	0.175988	0.167268	0.330547	0.229057	0.264994	0.0403355	0.0162028	1.79041	0
2	376298	0.191103	0.177237	0.168647	0.3322	0.231019	0.266503	0.0404438	0.0158355	1.80037	0
2	376428	0.191384	0.17774	0.169202	0.332865	0.231812	0.267109	0.040489	0.0156937	1.80428	0
2	376441	0.191412	0.17779	0.169258	0.332932	0.231891	0.267169	0.0404936	0.0156796	1.80466	0
2	376523	0.19159	0.178108	0.169609	0.333353	0.232395	0.267553	0.0405228	0.0155918	1.8071	0
2	376667	0.191902	0.178668	0.170229	0.334093	0.233283	0.268226	0.040575	0.0154405	1.81134	0
2	376970	0.192562	0.179852	0.171542	0.335655	0.235172	0.269648	0.040689	0.0151344	1.82003	0
2	384458	0.201529	0.203097	0.198466	0.355284	0.274067	0.29161	0.0441454	0.0163876	1.78548	0
2	384578	0.201431	0.203246	0.198671	0.354985	0.274338	0.29153	0.0441382	0.0164934	1.78269	0
2	384692	0.201328	0.203378	0.198858	0.354683	0.274596	0.291438	0.0441293	0.0165915	1.78011	0
2	384884	0.201131	0.203583	0.199155	0.354135	0.275028	0.291247	0.0441094	0.0167527	1.77591	0
2	385265	0.200667	0.203928	0.199684	0.352909	0.275858	0.290747	0.0440526	0.0170661	1.76787	0
2	385445	0.200421	0.204065	0.199909	0.352269	0.276226	0.290462	0.0440178	0.0172157	1.76407	0
2	385559	0.200257	0.204144	0.200045	0.351845	0.276447	0.290266	0.0439932	0.0173125	1.76164	0
2	385759	0.199959	0.204269	0.20027	0.351067	0.276811	0.289899	0.0439453	0.0174884	1.75725	0
2	385766	0.199948	0.204273	0.200277	0.351039	0.276823	0.289886	0.0439436	0.0174947	1.75709	0
2	385829	0.199851	0.204309	0.200345	0.350784	0.27693	0.289764	0.0439272	0.0175523	1.75567	0
2	385925	0.199702	0.204361	0.200445	0.350389	0.277084	0.289573	0.0439012	0.0176424	1.75344	0
2	386474	0.198821	0.204595	0.20097	0.34796	0.277752	0.288385	0.0437295	0.0182353	1.73909	0
2	386919	0.197741	0.20433	0.200958	0.345337	0.277754	0.287142	0.0435237	0.0186344	1.72969	0
2	386954	0.19763	0.204278	0.200927	0.345089	0.277727	0.287027	0.0435043	0.0186566	1.72917	0
2	386957	0.19762	0.204273	0.200924	0.345068	0.277724	0.287017	0.0435026	0.0186585	1.72912	0
2	387022	0.197404	0.204166	0.200856	0.344593	0.277664	0.286797	0.0434658	0.0186981	1.7282	0
2	387453	0.195741	0.203191	0.200142	0.34107	0.27702	0.285178	0.0432184	0.0189667	1.72201	0
2	387602	0.1951	0.202776	0.19982	0.339735	0.276724	0.284565	0.0431357	0.0190791	1.71944	0
2	387923	0.193671	0.201822	0.199069	0.336738	0.276019	0.283188	0.0429257	0.0192662	1.7152	0
2	387935	0.193618	0.201786	0.19904	0.336624	0.275992	0.283135	0.0429171	0.0192722	1.71507	0
2	387954	0.193532	0.201729	0.198995	0.336443	0.275949	0.283052	0.0429035	0.0192816	1.71486	0
2	388325	0.191909	0.200651	0.198155	0.332915	0.275124	0.281411	0.0426204	0.0194704	1.71063	0
2	388539	0.191042	0.200107	0.197747	0.330926	0.274697	0.280472	0.0424519	0.0196157	1.7074	0
2	388901	0.189786	0.199421	0.197293	0.327764	0.274148	0.278944	0.0421813	0.020013	1.69869	0
2	390461	0.180356	0.191655	0.19092	0.307005	0.264966	0.269106	0.04068	0.0226587	1.64477	0
2	390689	0.178453	0.189901	0.18942	0.30306	0.262747	0.267237	0.0404935	0.0234542	1.62978	0
2	391350	0.172712	0.18457	0.184861	0.291121	0.255769	0.261503	0.0400069	0.0265299	1.57626	0
2	391457	0.171781	0.183709	0.184128	0.289164	0.254605	0.260548	0.0399398	0.0271651	1.56599	0
2	391731	0.169438	0.181555	0.182303	0.284183	0.251634	0.25809	0.0397873	0.0290085	1.53747	0
2	392522	0.163351	0.176188	0.177874	0.270604	0.243639	0.251115	0.0395209	0.0365056	1.43764	0
2	393507	0.15851	0.172876	0.175616	0.257373	0.236691	0.243434	0.0394931	0.0517203	1.28634	0
2	393519	0.158477	0.172869	0.17562	0.257249	0.236638	0.243352	0.039494	0.0519523	1.2844	0
2	393698	0.158086	0.172864	0.175783	0.255528	0.235953	0.242168	0.0395075	0.0555528	1.25529	0
2	393708	0.158069	0.17287	0.175799	0.255439	0.23592	0.242104	0.0395083	0.0557618	1.25366	0
2	393884	0.157869	0.173092	0.176175	0.254011	0.235471	0.241024	0.0395221	0.0595767	1.22492	0
2	394616	0.157645	0.174933	0.178735	0.248315	0.233384	0.235822	0.0396151	0.082724	1.08237	0
2	394619	0.157645	0.174942	0.178748	0.248291	0.233373	0.235798	0.0396156	0.0828495	1.08171	0
2	394661	0.157648	0.175076	0.178927	0.247954	0.233222	0.235455	0.0396235	0.0846362	1.07244	0
2	394726	0.157656	0.175289	0.179212	0.247434	0.232985	0.234917	0.0396364	0.0875095	1.05794	0
2	395218	0.157882	0.177144	0.181625	0.243552	0.231091	0.23062	0.0397562	0.113786	0.94391	0
2	395258	0.157914	0.177314	0.181841	0.243245	0.230934	0.230258	0.0397676	0.116292	0.934451	0
2	395349	0.157995	0.17771	0.182343	0.242554	0.230581	0.229431	0.0397946	0.122206	0.912909	0
2	396967	0.161692	0.187284	0.19356	0.233598	0.226705	0.215552	0.0402992	0.270137	0.568415	0
2	397060	0.162056	0.187983	0.194326	0.233372	0.226739	0.21491	0.0403169	0.280032	0.552793	0
2	397567	0.164382	0.192084	0.198708	0.232919	0.227697	0.211963	0.0403629	0.332257	0.478526	0
2	397645	0.164793	0.192759	0.199412	0.232977	0.227972	0.211604	0.0403613	0.33977	0.468815	0
2	397813	0.165729	0.194253	0.200954	0.233227	0.228694	0.210928	0.0403489	0.355202	0.449525	0
2	397849	0.165945	0.194588	0.201296	0.233309	0.22888	0.210802	0.0403443	0.358383	0.445652	0
2	397984	0.166883	0.195994	0.202719	0.233777	0.22978	0.210404	0.0403157	0.370268	0.431484	0
2	398011	0.167094	0.196302	0.203029	0.2339	0.229997	0.210338	0.0403079	0.372637	0.428714	0
2	398062	0.167513	0.196909	0.203638	0.234158	0.230439	0.210224	0.0402915	0.377106	0.423537	0
2	399535	0.187693	0.223765	0.229907	0.252041	0.255962	0.211936	0.0394045	0.506251	0.295634	0
2	399739	0.191119	0.228203	0.234211	0.255405	0.260515	0.212648	0.0393154	0.524658	0.280124	0
2	399796	0.192078	0.229444	0.235413	0.256353	0.261791	0.212855	0.0392947	0.52982	0.275871	0
2	399952	0.194691	0.232824	0.23869	0.25895	0.26527	0.213433	0.0392475	0.543972	0.264424	0
2	399991	0.195339	0.233663	0.239504	0.259597	0.266134	0.213579	0.0392377	0.547511	0.261607	0
2	400504	0.203503	0.244248	0.249773	0.267799	0.276958	0.215471	0.0391726	0.593648	0.226471	0
2	400827	0.208052	0.250198	0.255564	0.272387	0.28289	0.216517	0.0391813	0.621831	0.206328	0
2	401413	0.214372	0.258682	0.26389	0.278677	0.290724	0.217762	0.0392348	0.669634	0.174163	0
2	401588	0.215797	0.260686	0.265888	0.280105	0.292303	0.217938	0.0392495	0.683684	0.165145	0
2	401604	0.215927	0.260872	0.266074	0.280241	0.292442	0.217952	0.0392509	0.685025	0.164294	0
2	401612	0.215993	0.260964	0.266167	0.280309	0.292512	0.217959	0.0392516	0.685698	0.163867	0
2	401823	0.217712	0.263443	0.268657	0.282164	0.294273	0.218108	0.0392704	0.704171	0.152322	0
2	401901	0.218346	0.264369	0.269592	0.282876	0.294891	0.218152	0.0392774	0.711291	0.147953	0
2	402866	0.225846	0.275663	0.281083	0.292191	0.301376	0.218563	0.0393746	0.802542	0.0955324	0
2	403241	0.22844	0.279632	0.285122	0.295671	0.303475	0.21889	0.0394252	0.833644	0.0790194	0
2	403281	0.228701	0.280031	0.285526	0.296025	0.30369	0.218937	0.0394312	0.83662	0.0774716	0
2	403324	0.228979	0.280453	0.285954	0.296401	0.30392	0.218992	0.0394378	0.839732	0.0758592	0
2	403621	0.230782	0.28318	0.288699	0.298847	0.305473	0.219474	0.0394882	0.858414	0.0663033	0
2	403944	0.232494	0.285703	0.291198	0.301135	0.307126	0.220249	0.0395526	0.872015	0.0594761	0
2	404004	0.23278	0.286113	0.291597	0.301509	0.307432	0.220427	0.0395657	0.873639	0.0586682	0
2	404101	0.233212	0.286729	0.292198	0.302089	0.30788	0.22073	0.0395868	0.875813	0.0575887	0
2	404455	0.234442	0.288489	0.293958	0.304038	0.308812	0.221926	0.0396557	0.8805	0.0552706	0
2	404468	0.234478	0.288541	0.294011	0.304105	0.308828	0.221972	0.0396581	0.880582	0.0552304	0
2	405080	0.235624	0.290205	0.295787	0.306968	0.30861	0.224306	0.039755	0.878259	0.0563773	0
2	405615	0.236108	0.290946	0.29659	0.309143	0.307788	0.226506	0.0398345	0.868451	0.0612548	0
2	405752	0.236213	0.291114	0.296751	0.309674	0.307636	0.227078	0.0398568	0.865124	0.0629219	0
2	405787	0.236241	0.291159	0.296792	0.309809	0.307607	0.227225	0.0398628	0.864233	0.0633692	0
2	406111	0.236548	0.29165	0.297191	0.311051	0.307592	0.228576	0.0399242	0.855377	0.0678422	0
2	406115	0.236553	0.291657	0.297196	0.311066	0.307596	0.228592	0.039925	0.855263	0.0679005	0
2	406281	0.236767	0.291994	0.297442	0.311707	0.307828	0.229276	0.0399624	0.850424	0.0703647	0
2	406300	0.236794	0.292037	0.297473	0.311781	0.307867	0.229354	0.039967	0.849862	0.0706514	0
2	406615	0.237	0.292419	0.297618	0.312797	0.308306	0.230751	0.0400407	0.836319	0.0776282	0
2	406787	0.236915	0.292362	0.297413	0.313193	0.308372	0.231597	0.0400785	0.82574	0.0831569	0
2	407067	0.236533	0.29194	0.296725	0.313638	0.308272	0.233073	0.0401399	0.804646	0.094395	0
2	407390	0.235802	0.291056	0.295505	0.31391	0.307917	0.23489	0.0402115	0.775807	0.110246	0
2	407630	0.235122	0.290205	0.294389	0.313996	0.30755	0.236289	0.0402648	0.752333	0.12359	0
2	407946	0.234137	0.288944	0.29277	0.314023	0.307015	0.238155	0.0403362	0.720209	0.142542	0
2	408019	0.233904	0.288644	0.292385	0.314023	0.306893	0.238586	0.0403531	0.712753	0.147061	0
2	408191	0.233363	0.287938	0.291481	0.314025	0.306622	0.239592	0.0403937	0.695344	0.1578	0
2	408195	0.233351	0.287922	0.29146	0.314025	0.306616	0.239615	0.0403947	0.694943	0.158051	0
2	408304	0.23302	0.287485	0.290898	0.314032	0.306461	0.240245	0.0404214	0.684124	0.164865	0
2	409172	0.231235	0.284994	0.28747	0.314672	0.306237	0.244772	0.040678	0.611515	0.213593	0
2	409364	0.231179	0.284853	0.287147	0.315058	0.30656	0.245595	0.0407521	0.600449	0.221524	0
2	409643	0.23117	0.284729	0.286752	0.31568	0.307199	0.246808	0.0408744	0.584595	0.233145	0
2	410027	0.231023	0.28437	0.285972	0.31646	0.308206	0.248694	0.0410671	0.55897	0.252612	0
2	410443	0.230752	0.28381	0.284916	0.317229	0.309437	0.250935	0.0413002	0.528354	0.277075	0
2	410803	0.230481	0.283252	0.283911	0.31785	0.310597	0.25296	0.0415138	0.501217	0.299974	0
2	410850	0.230445	0.283177	0.283778	0.317929	0.310754	0.253227	0.041542	0.497708	0.303026	0
2	410985	0.230347	0.282963	0.283396	0.318154	0.31121	0.253992	0.0416232	0.487728	0.311822	0
2	411003	0.230334	0.282935	0.283345	0.318184	0.311272	0.254094	0.041634	0.486411	0.312997	0
2	411152	0.230233	0.282704	0.28293	0.31843	0.311786	0.254934	0.0417231	0.475664	0.322699	0
2	411167	0.230224	0.282681	0.282889	0.318454	0.311838	0.255018	0.041732	0.474599	0.323673	0
2	411233	0.230183	0.282582	0.282709	0.318563	0.312069	0.255387	0.0417711	0.469955	0.327944	0
2	412487	0.23024	0.28152	0.280345	0.320731	0.316599	0.26147	0.0424096	0.401691	0.396108	0
2	412594	0.230355	0.281547	0.280292	0.320939	0.316984	0.261858	0.0424501	0.398217	0.39988	0
2	412642	0.230413	0.281566	0.280277	0.321035	0.317158	0.262025	0.0424677	0.396767	0.401465	0
2	415547	0.237561	0.286234	0.282909	0.330726	0.331504	0.270819	0.0442653	0.341391	0.466748	0
2	415724	0.238079	0.286524	0.283093	0.331222	0.332419	0.27119	0.0443809	0.339642	0.468979	0
2	415726	0.238085	0.286527	0.283095	0.331227	0.33243	0.271194	0.0443822	0.339623	0.469003	0
2	415846	0.238432	0.28671	0.283208	0.331534	0.333039	0.271429	0.0444564	0.338496	0.470446	0
2	415869	0.238498	0.286743	0.283228	0.33159	0.333155	0.271473	0.0444702	0.338285	0.470717	0
2	416376	0.239896	0.287343	0.283556	0.332554	0.335594	0.272301	0.0447364	0.334017	0.476232	0
2	416963	0.241317	0.287612	0.283562	0.332884	0.338063	0.272908	0.0449417	0.32989	0.481631	0
2	418178	0.243147	0.286076	0.281702	0.329882	0.341371	0.272736	0.0449579	0.323846	0.489662	0
2	418383	0.243258	0.285464	0.28107	0.32877	0.34162	0.27249	0.0448955	0.323087	0.49068	0
2	418404	0.243265	0.285395	0.280999	0.328645	0.341639	0.272461	0.0448878	0.323012	0.490781	0
2	418420	0.24327	0.285341	0.280944	0.328548	0.341654	0.272439	0.0448818	0.322955	0.490858	0
2	418450	0.243279	0.285238	0.28084	0.328362	0.341679	0.272395	0.0448701	0.322851	0.490998	0
2	418484	0.243289	0.285117	0.280718	0.328143	0.341705	0.272342	0.0448559	0.322739	0.491149	0
2	418505	0.243294	0.285039	0.280641	0.328004	0.34172	0.272308	0.0448468	0.322673	0.491237	0
2	419510	0.243238	0.279648	0.275657	0.318359	0.341579	0.269545	0.0440664	0.321942	0.492223	0
2	419913	0.243084	0.276849	0.273167	0.313324	0.341169	0.267964	0.0436243	0.322949	0.490866	0
2	419931	0.243076	0.27672	0.273052	0.31309	0.341148	0.267889	0.0436041	0.323017	0.490775	0
2	420047	0.243021	0.275878	0.272307	0.311566	0.341005	0.267399	0.0434741	0.323505	0.490119	0
2	420411	0.242833	0.273197	0.269935	0.306681	0.340513	0.265794	0.0430846	0.325738	0.487132	0
2	420567	0.242747	0.272049	0.268917	0.304568	0.34029	0.265085	0.0429347	0.327076	0.485352	0
2	420962	0.242523	0.269213	0.266388	0.299285	0.33972	0.26327	0.0426291	0.331654	0.479314	0
2	422148	0.241975	0.262507	0.260116	0.285911	0.338472	0.25825	0.0417694	0.346212	0.460658	0
2	423245	0.241433	0.257898	0.255215	0.274799	0.337249	0.253474	0.0409552	0.366403	0.436041	0
2	423264	0.24142	0.257814	0.255123	0.274585	0.337218	0.253381	0.040941	0.366878	0.435478	0
2	423282	0.241408	0.257733	0.255037	0.274383	0.33719	0.253293	0.0409277	0.367332	0.434941	0
2	423896	0.240984	0.254987	0.252065	0.267352	0.336146	0.250189	0.0405443	0.385059	0.414472	0
2	424490	0.240568	0.252398	0.2493	0.260649	0.335142	0.247172	0.0402881	0.404764	0.392798	0
2	424607	0.240491	0.251908	0.248785	0.259382	0.334961	0.246594	0.0402421	0.408651	0.388647	0
2	424643	0.240468	0.251759	0.248629	0.258997	0.334907	0.246417	0.0402282	0.409841	0.387385	0
2	424811	0.240362	0.251076	0.247919	0.257235	0.334667	0.245607	0.040166	0.41533	0.381607	0
2	425449	0.240033	0.248705	0.245558	0.251233	0.333995	0.242785	0.0399674	0.434436	0.362074	0
2	425500	0.240012	0.248534	0.245396	0.250812	0.333963	0.242581	0.0399543	0.435785	0.360728	0
2	425596	0.239977	0.248221	0.245105	0.250046	0.333911	0.242209	0.0399309	0.438228	0.3583	0
2	425780	0.239922	0.247654	0.244596	0.248686	0.33385	0.241537	0.0398905	0.442528	0.354059	0
2	425891	0.23989	0.247325	0.24431	0.247903	0.333827	0.241139	0.0398677	0.445031	0.35161	0
2	425982	0.239859	0.247054	0.244074	0.247252	0.333802	0.240801	0.0398487	0.44719	0.349508	0
2	426165	0.239785	0.246503	0.243601	0.24592	0.33374	0.240086	0.0398098	0.451816	0.345039	0
2	426289	0.239725	0.246128	0.243281	0.245002	0.333689	0.239577	0.039783	0.455157	0.341838	0
2	426299	0.23972	0.246097	0.243255	0.244928	0.333685	0.239535	0.0397808	0.455434	0.341575	0
2	426400	0.239667	0.24579	0.242994	0.244171	0.333638	0.239106	0.0397589	0.458286	0.338864	0
2	426608	0.239543	0.245154	0.24246	0.242591	0.333529	0.238187	0.0397135	0.46448	0.333033	0
2	426669	0.239503	0.244967	0.242304	0.242123	0.333493	0.237909	0.0397001	0.466376	0.331264	0
2	426776	0.239431	0.244638	0.242031	0.241298	0.333429	0.237412	0.0396768	0.469784	0.328102	0
2	426878	0.239358	0.244325	0.241771	0.240507	0.333363	0.236929	0.0396547	0.473128	0.325021	0
2	427153	0.239145	0.24348	0.241079	0.238356	0.333173	0.235583	0.0395958	0.482579	0.316432	0
2	431229	0.235752	0.233317	0.233744	0.21185	0.331038	0.215727	0.0391468	0.634684	0.197442	0
2	433856	0.235038	0.232176	0.234539	0.207617	0.333897	0.208377	0.0391293	0.681749	0.166375	0
2	433858	0.235038	0.232176	0.234541	0.207616	0.3339	0.208372	0.0391293	0.681776	0.166358	0
2	434350	0.23492	0.23232	0.235025	0.207553	0.334675	0.207168	0.0391269	0.68804	0.162386	0
2	434430	0.234901	0.232347	0.235105	0.207554	0.334802	0.206975	0.0391266	0.688994	0.161785	0
2	434637	0.234853	0.23242	0.235314	0.207571	0.33513	0.206482	0.0391256	0.69138	0.160283	0
2	436656	0.234368	0.232885	0.236783	0.207981	0.337903	0.201874	0.0391193	0.709482	0.149059	0
2	436888	0.234309	0.23285	0.236815	0.207972	0.338119	0.201355	0.0391194	0.711077	0.148084	0
2	437161	0.234238	0.23277	0.236799	0.207922	0.338333	0.200743	0.0391199	0.712857	0.146998	0
2	437754	0.234077	0.232424	0.236528	0.207635	0.338624	0.199403	0.039123	0.716422	0.144831	0
2	438085	0.233982	0.232112	0.236216	0.207344	0.338667	0.198646	0.0391261	0.718268	0.143713	0
2	438156	0.233961	0.232032	0.236133	0.207267	0.338664	0.198482	0.039127	0.718653	0.14348	0
2	438190	0.233951	0.231992	0.236091	0.207229	0.338661	0.198404	0.0391274	0.718837	0.14337	0
2	438423	0.233877	0.231717	0.235795	0.206968	0.338641	0.197863	0.0391305	0.719983	0.142678	0
2	438492	0.233854	0.231636	0.235705	0.206893	0.338636	0.197703	0.0391315	0.720281	0.142498	0
2	438954	0.233682	0.23109	0.235095	0.206432	0.338612	0.196627	0.0391385	0.721821	0.141571	0
2	441607	0.232848	0.227763	0.231176	0.205054	0.337747	0.191422	0.0391879	0.718131	0.143797	0
2	442031	0.23285	0.227169	0.230498	0.205046	0.337321	0.190914	0.0391961	0.716091	0.145032	0
2	442249	0.232877	0.226853	0.230145	0.205066	0.337055	0.190705	0.0392003	0.714939	0.145731	0
2	443543	0.233485	0.224817	0.228	0.20553	0.334657	0.190329	0.0392231	0.707107	0.150515	0
2	443734	0.233652	0.224489	0.227678	0.205649	0.334168	0.190416	0.0392262	0.705861	0.151281	0
2	443759	0.233675	0.224446	0.227636	0.205666	0.334101	0.190431	0.0392266	0.705697	0.151382	0
2	443924	0.23384	0.224155	0.227356	0.205782	0.333641	0.190544	0.0392291	0.704613	0.152049	0
2	444181	0.234133	0.223691	0.22692	0.205982	0.332864	0.190786	0.0392328	0.702918	0.153095	0
2	444205	0.234162	0.223647	0.226879	0.206002	0.332788	0.190812	0.0392332	0.702756	0.153195	0
2	444343	0.234322	0.223395	0.226643	0.206119	0.332372	0.190954	0.0392351	0.701691	0.153854	0
2	444358	0.234339	0.223367	0.226617	0.206132	0.332328	0.190969	0.0392353	0.701562	0.153934	0
2	444564	0.234557	0.222995	0.226262	0.206317	0.33176	0.191165	0.0392379	0.699573	0.155167	0
2	444664	0.234658	0.222817	0.22609	0.20641	0.3315	0.191255	0.0392391	0.698479	0.155847	0
2	444729	0.234722	0.222701	0.225978	0.206473	0.331335	0.191313	0.0392398	0.697732	0.156311	0
2	445482	0.235499	0.221397	0.224698	0.207296	0.329481	0.192071	0.0392468	0.688175	0.162301	0
2	445521	0.235546	0.221331	0.224634	0.207344	0.329379	0.192119	0.039247	0.68769	0.162607	0
2	445593	0.235636	0.22121	0.224516	0.207435	0.329185	0.192213	0.0392475	0.686813	0.163162	0
2	445614	0.235663	0.221175	0.224481	0.207462	0.329128	0.192242	0.0392477	0.686561	0.163321	0
2	445731	0.235819	0.220981	0.224292	0.207614	0.328798	0.19241	0.0392484	0.685207	0.164178	0
2	445764	0.235866	0.220926	0.22424	0.207658	0.328702	0.19246	0.0392486	0.684841	0.16441	0
2	445794	0.235909	0.220877	0.224192	0.207699	0.328614	0.192507	0.0392487	0.684509	0.164621	0
2	445875	0.236026	0.220745	0.224064	0.207812	0.328379	0.192635	0.0392491	0.683585	0.165207	0
2	446007	0.236221	0.220536	0.223858	0.208003	0.328005	0.192853	0.0392495	0.681996	0.166218	0
2	455916	0.260931	0.219437	0.216871	0.243005	0.325776	0.23133	0.0395829	0.386325	0.413047	0
2	456431	0.262508	0.219865	0.216803	0.245362	0.326735	0.234038	0.0396759	0.368869	0.433128	0
2	467023	0.290473	0.226151	0.214941	0.280587	0.356031	0.284166	0.0438253	0.150095	0.823635	0
2	468345	0.2925	0.225557	0.214096	0.281228	0.359866	0.288007	0.0443737	0.139015	0.856937	0
2	468870	0.293162	0.225173	0.213689	0.28113	0.361332	0.289281	0.0445531	0.135112	0.869307	0
2	470132	0.294388	0.223864	0.212524	0.280001	0.364683	0.291697	0.0448697	0.126656	0.897375	0
2	470537	0.294666	0.223322	0.21209	0.279357	0.365698	0.292267	0.0449348	0.124202	0.90587	0
2	470609	0.294709	0.223219	0.21201	0.279227	0.365875	0.292358	0.0449444	0.123779	0.907353	0
2	470789	0.294804	0.22296	0.211812	0.278848	0.366341	0.29257	0.0449655	0.122762	0.910936	0
2	470903	0.294853	0.222797	0.211691	0.27856	0.36666	0.292697	0.0449767	0.122153	0.913098	0
2	471033	0.2949	0.222613	0.211556	0.278191	0.367044	0.292833	0.0449878	0.121486	0.915475	0
2	471407	0.29499	0.222089	0.211187	0.276945	0.368259	0.293184	0.0450119	0.119696	0.92192	0
2	471887	0.295042	0.221433	0.210745	0.275105	0.370006	0.293561	0.0450345	0.117555	0.929758	0
2	472037	0.295052	0.221231	0.210612	0.274514	0.370583	0.293666	0.0450416	0.116894	0.932209	0
2	472319	0.295072	0.220856	0.210364	0.273427	0.371694	0.29385	0.0450575	0.115628	0.936937	0
2	472731	0.295123	0.220319	0.210005	0.271998	0.37335	0.294098	0.0450914	0.113661	0.944388	0
2	472853	0.295148	0.220163	0.209898	0.271632	0.37384	0.294168	0.045105	0.113038	0.946776	0
2	472949	0.295172	0.220041	0.209813	0.271369	0.374225	0.294224	0.045117	0.112531	0.948728	0
2	473060	0.295205	0.2199	0.209714	0.271093	0.374667	0.294288	0.0451327	0.111925	0.951074	0
2	473105	0.29522	0.219843	0.209674	0.270991	0.374846	0.294314	0.0451395	0.111672	0.952054	0
2	473108	0.295221	0.21984	0.209671	0.270985	0.374858	0.294315	0.04514	0.111655	0.95212	0
2	473109	0.295222	0.219838	0.20967	0.270983	0.374862	0.294316	0.0451402	0.11165	0.952142	0
2	473153	0.295237	0.219782	0.209631	0.270881	0.375034	0.294342	0.0451466	0.111406	0.953093	0
2	473605	0.295354	0.219058	0.209219	0.269397	0.376639	0.294637	0.045177	0.109287	0.961433	0
2	474261	0.295429	0.217628	0.208601	0.266091	0.378516	0.295131	0.0451248	0.107193	0.969833	0
2	474308	0.295431	0.217512	0.208555	0.265815	0.378634	0.295168	0.0451176	0.107075	0.970311	0
2	475550	0.295388	0.214026	0.207266	0.257614	0.381227	0.296114	0.0448288	0.104585	0.98053	0
2	475760	0.295374	0.213398	0.207029	0.256208	0.381612	0.296251	0.0447728	0.104158	0.982307	0
2	476525	0.295344	0.211155	0.206104	0.25159	0.383042	0.296633	0.0445951	0.102171	0.990672	0
2	476950	0.295359	0.210002	0.205545	0.249599	0.383924	0.29674	0.0445333	0.100611	0.997353	0
2	477006	0.295364	0.209857	0.205469	0.249378	0.384048	0.296748	0.0445281	0.100374	0.998378	0
2	477012	0.295364	0.209842	0.20546	0.249355	0.384062	0.296748	0.0445276	0.100348	0.99849	0
2	490921	0.291646	0.154482	0.158731	0.266972	0.381556	0.268114	0.0438767	0.0178535	1.74828	0
2	492025	0.291846	0.150365	0.154945	0.271385	0.381836	0.26453	0.0439535	0.0150442	1.82263	0
2	494373	0.293032	0.142858	0.14815	0.280506	0.384562	0.256986	0.0442398	0.0108707	1.96374	0
2	495627	0.294167	0.139713	0.145418	0.28497	0.387491	0.25311	0.0444755	0.0094526	2.02445	0
2	498348	0.298082	0.1355	0.142266	0.292835	0.398298	0.24542	0.0452133	0.00783086	2.10619	0
2	498404	0.298186	0.135456	0.142247	0.292962	0.398593	0.245275	0.0452315	0.00781507	2.10707	0
2	498500	0.298366	0.135385	0.142218	0.293178	0.399105	0.245029	0.045263	0.00778946	2.10849	0
2	498575	0.298509	0.135333	0.142201	0.293343	0.399513	0.244838	0.0452878	0.00777074	2.10954	0
2	498596	0.298549	0.135319	0.142196	0.293389	0.399628	0.244784	0.0452948	0.00776569	2.10982	0
2	498623	0.298601	0.135301	0.142191	0.293447	0.399776	0.244716	0.0453038	0.00775933	2.11018	0
2	498674	0.2987	0.135269	0.142182	0.293557	0.400059	0.244587	0.0453208	0.00774771	2.11083	0
2	498695	0.298741	0.135257	0.142179	0.293602	0.400176	0.244534	0.0453278	0.00774299	2.11109	0
2	498697	0.298745	0.135255	0.142179	0.293606	0.400187	0.244529	0.0453285	0.00774253	2.11112	0
2	498782	0.298907	0.135204	0.142169	0.29379	0.400659	0.244321	0.0453574	0.00772265	2.11223	0
2	498905	0.299132	0.13513	0.142157	0.294059	0.401338	0.244032	0.0453996	0.00769216	2.11395	0
2	498935	0.299185	0.135113	0.142155	0.294124	0.401502	0.243963	0.0454099	0.00768449	2.11439	0
2	498959	0.299228	0.135099	0.142152	0.294176	0.401634	0.243908	0.045418	0.0076783	2.11473	0
2	499010	0.299317	0.13507	0.142147	0.294285	0.401912	0.243793	0.0454353	0.00766503	2.11549	0
2	499037	0.299363	0.135054	0.142143	0.294342	0.402058	0.243732	0.0454443	0.00765796	2.11589	0
2	499049	0.299384	0.135048	0.142142	0.294367	0.402123	0.243705	0.0454483	0.0076548	2.11607	0
2	499070	0.29942	0.135036	0.142138	0.29441	0.402237	0.243657	0.0454552	0.00764927	2.11638	0
2	499194	0.299626	0.13497	0.142114	0.294655	0.402901	0.243378	0.0454948	0.0076166	2.11824	0
2	499401	0.299956	0.13487	0.142038	0.295	0.403981	0.242899	0.0455538	0.00756373	2.12126	0
2	499454	0.30004	0.13485	0.142012	0.295071	0.404252	0.242778	0.0455675	0.00755171	2.12195	0
2	499494	0.300105	0.134841	0.141996	0.295118	0.404458	0.242694	0.0455779	0.00754388	2.12241	0
2	499621	0.300316	0.134838	0.141956	0.295238	0.405113	0.242471	0.0456116	0.00752553	2.12346	0
2	499937	0.300875	0.134986	0.141932	0.295364	0.406743	0.242152	0.0456977	0.00751509	2.12407	0
2	499985	0.300962	0.135024	0.141937	0.295367	0.406988	0.242129	0.045711	0.00751694	2.12396	0
2	500276	0.301488	0.135321	0.142001	0.295326	0.408448	0.242097	0.0457914	0.00754043	2.1226	0
2	500498	0.301875	0.135596	0.142082	0.295265	0.409514	0.242167	0.0458519	0.00756568	2.12115	0
2	500795	0.302345	0.135981	0.142216	0.295213	0.410842	0.242321	0.0459301	0.00759603	2.11941	0
2	500843	0.302414	0.136042	0.142239	0.295212	0.411044	0.242348	0.0459423	0.00759958	2.11921	0
2	500915	0.302513	0.13613	0.142274	0.295218	0.41134	0.242387	0.0459604	0.00760381	2.11897	0
2	500944	0.302551	0.136164	0.142287	0.295223	0.411456	0.242402	0.0459676	0.0076051	2.1189	0
2	500945	0.302552	0.136166	0.142288	0.295223	0.41146	0.242402	0.0459679	0.00760514	2.11889	0
2	501201	0.302867	0.136542	0.142521	0.295131	0.412471	0.242712	0.0460312	0.0076387	2.11698	0
2	501490	0.303174	0.137107	0.142994	0.294776	0.413575	0.243403	0.0461022	0.00771679	2.11256	0
2	501527	0.303209	0.137187	0.143066	0.294718	0.413713	0.24351	0.0461112	0.00772857	2.1119	0
2	501537	0.303219	0.137209	0.143085	0.294702	0.41375	0.24354	0.0461136	0.00773179	2.11172	0
2	501576	0.303255	0.137295	0.143164	0.29464	0.413894	0.243658	0.0461231	0.00774449	2.11101	0
2	502224	0.303677	0.138778	0.144541	0.29367	0.416075	0.245843	0.046273	0.00792615	2.10094	0
2	502292	0.303701	0.138923	0.144669	0.293614	0.416276	0.246061	0.0462878	0.00793482	2.10046	0
2	502305	0.303705	0.13895	0.144693	0.293606	0.416314	0.246102	0.0462906	0.00793611	2.10039	0
2	502313	0.303707	0.138967	0.144707	0.2936	0.416337	0.246126	0.0462923	0.00793683	2.10035	0
2	502447	0.303738	0.139232	0.144929	0.293552	0.41671	0.246519	0.0463214	0.00794246	2.10005	5
2	502627	0.303752	0.139543	0.145159	0.293616	0.417169	0.246961	0.0463627	0.00792861	2.1008	5
2	503109	0.303408	0.140539	0.145656	0.294239	0.418256	0.248204	0.0465024	0.00781306	2.10718	5
2	503196	0.303286	0.14076	0.145746	0.294397	0.418434	0.248467	0.046533	0.00778542	2.10872	5
2	503310	0.303103	0.141061	0.145863	0.294622	0.418657	0.248826	0.0465753	0.00774697	2.11087	5
2	503967	0.301743	0.142896	0.146499	0.296287	0.419684	0.251079	0.0468599	0.00749501	2.12523	5
2	504587	0.300416	0.144328	0.146985	0.298305	0.420137	0.253207	0.0471556	0.00724068	2.14022	5
2	504615	0.300365	0.144376	0.147004	0.298403	0.420143	0.253296	0.0471687	0.00722922	2.14091	5
2	504739	0.300152	0.144565	0.147079	0.298846	0.420155	0.253683	0.0472255	0.00717865	2.14396	5
2	504741	0.300149	0.144568	0.14708	0.298853	0.420155	0.253689	0.0472264	0.00717784	2.14401	5
2	504833	0.300008	0.144682	0.147131	0.299188	0.420147	0.253964	0.0472673	0.00714055	2.14627	5
2	505396	0.299585	0.144768	0.147333	0.30131	0.419741	0.25534	0.0474822	0.00691931	2.15994	5
2	505399	0.299585	0.144765	0.147334	0.301321	0.419737	0.255346	0.0474831	0.00691817	2.16001	5
2	505431	0.299589	0.144732	0.147339	0.301444	0.419695	0.255405	0.0474929	0.00690609	2.16077	5
2	505640	0.29965	0.144412	0.14737	0.302338	0.419303	0.255774	0.0475547	0.00681954	2.16624	5
2	505691	0.299672	0.144308	0.147378	0.302581	0.419178	0.255861	0.0475694	0.00679627	2.16773	5
2	505856	0.299758	0.143906	0.147402	0.303428	0.418701	0.256137	0.0476155	0.00671618	2.17288	5
2	506292	0.300092	0.142471	0.147455	0.306008	0.417023	0.256794	0.0477278	0.00648036	2.1884	5
2	506342	0.300138	0.142281	0.147459	0.306327	0.416801	0.256861	0.0477397	0.00645206	2.1903	5
2	506364	0.300158	0.142196	0.147461	0.306468	0.416702	0.25689	0.0477449	0.00643957	2.19114	5
2	506696	0.300498	0.140846	0.147474	0.308649	0.415134	0.25728	0.0478177	0.00625117	2.20404	5
2	506915	0.300742	0.139925	0.147466	0.310099	0.414064	0.257482	0.0478601	0.00613066	2.21249	5
2	507219	0.301094	0.138679	0.147426	0.31205	0.412615	0.257677	0.047911	0.00597507	2.22366	5
2	507274	0.301158	0.138464	0.147415	0.312389	0.412364	0.257701	0.0479192	0.0059489	2.22556	5
2	507938	0.301883	0.136386	0.147163	0.315866	0.409913	0.257668	0.0479919	0.00570169	2.244	5
2	508130	0.302061	0.136045	0.147043	0.316575	0.409493	0.257535	0.0480033	0.00566002	2.24718	5
2	508226	0.302152	0.135896	0.146966	0.316912	0.409311	0.257424	0.0480066	0.00564178	2.24858	5
2	508255	0.302183	0.135845	0.146938	0.317024	0.409251	0.257379	0.0480071	0.00563577	2.24905	5
2	508385	0.302334	0.135588	0.146795	0.317565	0.408957	0.257123	0.0480068	0.0056066	2.2513	5
2	508631	0.302675	0.135012	0.146454	0.318722	0.408332	0.256453	0.0479976	0.00554534	2.25607	5
2	508784	0.302912	0.134627	0.146215	0.319473	0.407932	0.255968	0.0479885	0.00550666	2.25911	5
2	508875	0.303059	0.1344	0.146069	0.319913	0.4077	0.255672	0.0479825	0.00548457	2.26086	5
2	508946	0.303175	0.134227	0.145956	0.320247	0.407527	0.255443	0.0479778	0.00546818	2.26216	5
2	509103	0.303436	0.13387	0.145714	0.320936	0.40718	0.254961	0.0479682	0.00543569	2.26475	5
2	509108	0.303444	0.13386	0.145707	0.320957	0.407169	0.254947	0.0479679	0.00543476	2.26482	5
2	509222	0.303632	0.133635	0.145545	0.321394	0.40696	0.254637	0.0479624	0.00541566	2.26635	5
2	509396	0.303909	0.133367	0.145332	0.321925	0.40673	0.254266	0.0479576	0.00539575	2.26795	5
2	509507	0.304076	0.133258	0.145226	0.322156	0.406654	0.254112	0.0479578	0.00539014	2.2684	5
2	509627	0.304255	0.133181	0.145124	0.322321	0.406631	0.253982	0.0479586	0.00538955	2.26845	5
2	509717	0.304394	0.133139	0.145043	0.322403	0.406644	0.253878	0.0479579	0.00539179	2.26827	5
2	509720	0.304398	0.133138	0.14504	0.322405	0.406645	0.253874	0.0479579	0.0053919	2.26826	5
2	509885	0.304661	0.133095	0.144884	0.322465	0.406737	0.253669	0.047954	0.00540169	2.26747	5
2	510237	0.305256	0.13313	0.14452	0.322257	0.407186	0.253179	0.0479359	0.00544399	2.26408	5
2	511946	0.308418	0.134717	0.142491	0.317859	0.411987	0.250523	0.0477718	0.00588057	2.23058	5
2	512167	0.308815	0.134965	0.142235	0.317264	0.412646	0.250233	0.0477552	0.00594064	2.22617	5
2	512285	0.309021	0.13509	0.142102	0.316977	0.412979	0.25009	0.047748	0.00597078	2.22397	5
2	512345	0.309125	0.135151	0.142035	0.31684	0.413141	0.250021	0.0477448	0.00598545	2.2229	5
2	512880	0.309993	0.135597	0.141485	0.316001	0.414329	0.249535	0.0477341	0.00608986	2.21539	5
2	512993	0.310161	0.135661	0.141381	0.315931	0.414505	0.249467	0.0477367	0.00610421	2.21437	5
2	513202	0.310444	0.135829	0.141175	0.315728	0.414889	0.249313	0.0477383	0.00613434	2.21223	5
2	513451	0.310732	0.136163	0.140894	0.315239	0.415528	0.249047	0.0477297	0.00618483	2.20867	5
2	513591	0.310877	0.136398	0.140724	0.314878	0.415948	0.248872	0.0477211	0.00621866	2.2063	5
2	513601	0.310887	0.136416	0.140712	0.314851	0.41598	0.248859	0.0477204	0.0062212	2.20613	5
2	513777	0.311058	0.136746	0.140491	0.314336	0.416546	0.248624	0.0477071	0.00626799	2.20287	5
2	513994	0.31126	0.137179	0.140216	0.313658	0.417262	0.248335	0.0476888	0.00632954	2.19863	5
2	514077	0.311337	0.137346	0.140112	0.313398	0.417532	0.24823	0.0476818	0.00635361	2.19698	5
2	514089	0.311349	0.13737	0.140097	0.313361	0.41757	0.248215	0.0476808	0.00635709	2.19674	5
2	514468	0.311727	0.138079	0.139651	0.31229	0.418665	0.247824	0.0476538	0.0064641	2.18949	5
2	514806	0.312134	0.138539	0.139324	0.311679	0.419303	0.247677	0.0476447	0.00654472	2.18411	5
2	514842	0.312183	0.138574	0.139295	0.311643	0.419344	0.247677	0.047645	0.0065519	2.18363	5
2	514935	0.312317	0.138646	0.139226	0.311582	0.419421	0.247693	0.0476471	0.00656888	2.18251	5
2	515050	0.312492	0.138718	0.139147	0.311545	0.41949	0.247745	0.0476529	0.00658712	2.1813	5
2	515064	0.312514	0.138727	0.139137	0.311542	0.419498	0.247753	0.0476538	0.00658917	2.18117	5
2	515130	0.312619	0.138765	0.139093	0.311531	0.419538	0.2478	0.0476591	0.00659836	2.18056	5
2	515157	0.312662	0.13878	0.139075	0.311528	0.419554	0.247822	0.0476616	0.00660189	2.18033	5
2	515316	0.312926	0.138863	0.138972	0.311532	0.41965	0.247985	0.04768	0.0066202	2.17913	5
2	515542	0.313321	0.138965	0.138831	0.311588	0.419783	0.248308	0.0477161	0.00663957	2.17786	5
2	515767	0.313734	0.139047	0.138698	0.311692	0.419907	0.248722	0.0477616	0.00665223	2.17703	5
2	516344	0.314853	0.13919	0.138382	0.312096	0.42016	0.250112	0.0479067	0.00666356	2.17629	5
2	516358	0.314881	0.139193	0.138374	0.312107	0.420165	0.25015	0.0479105	0.00666358	2.17629	5
2	516443	0.31505	0.139206	0.13833	0.312174	0.42019	0.250385	0.0479338	0.00666356	2.17629	0
2	516525	0.315213	0.139218	0.138288	0.312238	0.420212	0.250617	0.0479563	0.00666334	2.17631	0
2	518754	0.318993	0.139307	0.137158	0.311774	0.41875	0.256258	0.0482161	0.00682314	2.16602	0
2	519972	0.319311	0.137642	0.134292	0.306442	0.413064	0.256503	0.0474559	0.0068797	2.16243	0
2	520025	0.319288	0.137507	0.134092	0.306106	0.412692	0.256467	0.0474042	0.00687497	2.16273	0
2	521328	0.318264	0.133478	0.128376	0.296246	0.401902	0.254827	0.0461647	0.00709771	2.14888	0
2	521820	0.317814	0.131932	0.126265	0.29215	0.397591	0.253982	0.0456677	0.0072753	2.13815	0
2	522406	0.317394	0.130378	0.124186	0.287389	0.392827	0.252961	0.0449936	0.00744882	2.12791	0
2	523715	0.317531	0.129239	0.122838	0.278732	0.385756	0.251198	0.0438649	0.00854151	2.06847	0
2	523760	0.317575	0.129281	0.122905	0.278513	0.385643	0.251161	0.0438433	0.00860858	2.06507	0
2	523940	0.317782	0.129516	0.123261	0.277707	0.3853	0.251038	0.0437695	0.00890024	2.0506	0
2	523943	0.317786	0.129521	0.123268	0.277694	0.385296	0.251036	0.0437685	0.00890543	2.05035	0
2	524659	0.319194	0.131643	0.126306	0.27573	0.385881	0.250956	0.0436798	0.0104757	1.97982	0
2	524698	0.3193	0.131819	0.126553	0.275687	0.386012	0.250973	0.0436849	0.0105825	1.97541	0
2	524735	0.319404	0.131991	0.126796	0.275653	0.386146	0.250992	0.0436907	0.0106862	1.97118	0
2	525072	0.320572	0.134064	0.129745	0.275547	0.387964	0.251329	0.0437979	0.0119022	1.92437	0
2	525342	0.321785	0.136347	0.133017	0.275742	0.390143	0.251819	0.0439585	0.0132775	1.87688	0
2	525363	0.321888	0.136546	0.133301	0.275769	0.390337	0.251864	0.0439739	0.0134006	1.87288	0
2	525674	0.323562	0.1398	0.13795	0.276366	0.393578	0.252669	0.0442539	0.0155145	1.80926	0
2	526248	0.327218	0.147077	0.148195	0.278593	0.401066	0.254729	0.0450092	0.0208946	1.67997	0
2	526428	0.328477	0.14961	0.151699	0.279625	0.403718	0.255514	0.0452924	0.0229277	1.63964	0
2	526512	0.329078	0.150822	0.153362	0.280166	0.404992	0.255902	0.0454276	0.0239128	1.62137	0
2	527412	0.335777	0.164363	0.171202	0.288562	0.419426	0.260793	0.0468471	0.0343119	1.46455	0
2	527451	0.336068	0.16495	0.171936	0.289043	0.420058	0.261032	0.0469313	0.034795	1.45848	0
2	527493	0.336381	0.16558	0.172719	0.289572	0.420737	0.261292	0.047025	0.0353176	1.45201	0
2	527516	0.336552	0.165924	0.173145	0.289866	0.421108	0.261435	0.0470775	0.0356043	1.4485	0
2	527518	0.336567	0.165954	0.173182	0.289892	0.421141	0.261447	0.0470821	0.0356292	1.44819	0
2	527528	0.336641	0.166105	0.173368	0.290022	0.421303	0.261511	0.0471055	0.035755	1.44666	0
2	527601	0.337202	0.16726	0.174784	0.291006	0.422556	0.262027	0.0472889	0.0367179	1.43512	0
2	528069	0.34135	0.176505	0.185762	0.29862	0.432742	0.267102	0.0487775	0.0439143	1.35739	0
2	528108	0.341727	0.177382	0.186782	0.299338	0.433714	0.267628	0.0488927	0.0444551	1.35208	0
2	528511	0.345737	0.186869	0.197639	0.307269	0.444231	0.273508	0.0500263	0.0495234	1.30519	0
2	528775	0.348352	0.193101	0.204592	0.312772	0.451098	0.277424	0.0510088	0.053682	1.27017	0
2	529032	0.350762	0.198779	0.210767	0.318171	0.457279	0.280913	0.0512946	0.0543694	1.26465	0
2	529081	0.351198	0.199789	0.211845	0.319192	0.458367	0.281516	0.0513	0.0542421	1.26566	0
2	529129	0.351616	0.200752	0.212864	0.320187	0.459399	0.282082	0.0512988	0.0540789	1.26697	0
2	529255	0.352664	0.203134	0.215344	0.322766	0.461926	0.283441	0.0512716	0.0535037	1.27162	0
2	529298	0.353005	0.203893	0.216121	0.323633	0.462722	0.283857	0.0512563	0.053269	1.27353	0
2	529327	0.353231	0.204404	0.216639	0.324226	0.463256	0.284136	0.0512443	0.0530928	1.27496	0
2	529459	0.354249	0.206924	0.21915	0.32717	0.465905	0.28555	0.051169	0.0519867	1.28411	0
2	529507	0.354614	0.207906	0.220114	0.328329	0.46694	0.286114	0.0511332	0.051473	1.28842	0
2	529552	0.354954	0.208851	0.221034	0.329451	0.467937	0.286661	0.0510961	0.0509453	1.2929	0
2	529633	0.355559	0.2106	0.222722	0.331548	0.469783	0.287683	0.0510217	0.0499004	1.3019	0
2	529840	0.357058	0.215194	0.227071	0.33722	0.474627	0.290396	0.050663	0.0462572	1.33482	0
2	529864	0.357227	0.215725	0.227566	0.337895	0.475186	0.29071	0.0505732	0.0456188	1.34086	0
2	530040	0.358428	0.219506	0.23104	0.342864	0.479139	0.292938	0.0496899	0.04012	1.39664	0
2	530080	0.358692	0.220321	0.231775	0.343983	0.479985	0.293414	0.0494608	0.0388056	1.41111	0
2	530098	0.358809	0.220681	0.232098	0.344484	0.480357	0.293623	0.0493573	0.0382206	1.4177	0
2	530153	0.359163	0.221749	0.23305	0.346	0.481458	0.29424	0.0490446	0.0364793	1.43795	0
2	530473	0.361057	0.226689	0.237212	0.354093	0.486375	0.296915	0.0476882	0.0289774	1.53794	0
2	530521	0.36132	0.227213	0.237596	0.35521	0.486851	0.297155	0.0475731	0.0282554	1.5489	0
2	530672	0.362155	0.228719	0.238512	0.359142	0.488073	0.29775	0.0472994	0.026149	1.58254	0
2	531175	0.364856	0.232129	0.238752	0.375184	0.489529	0.298172	0.0463426	0.0186171	1.73009	0
2	531256	0.365253	0.232441	0.238445	0.377943	0.489446	0.298045	0.0461861	0.0174739	1.75761	0
2	531481	0.366261	0.232947	0.237181	0.385468	0.488845	0.297452	0.0457871	0.0146239	1.83494	0
2	531496	0.366322	0.232961	0.237078	0.385954	0.488787	0.297401	0.0457631	0.0144532	1.84003	0
2	531664	0.366947	0.232962	0.235771	0.391177	0.488017	0.296742	0.0455219	0.0127198	1.89552	0
2	532114	0.367947	0.231436	0.231249	0.401911	0.485094	0.29433	0.0451928	0.00968928	2.01371	0
2	532216	0.368006	0.230772	0.230086	0.403397	0.484326	0.293686	0.0451948	0.00931718	2.03072	0
2	532286	0.368005	0.230247	0.229271	0.404161	0.483789	0.29323	0.045215	0.00912791	2.03963	0
2	532452	0.367857	0.228773	0.227304	0.405047	0.482505	0.29211	0.0453278	0.00889772	2.05072	0
2	532473	0.367823	0.228564	0.227054	0.405059	0.482343	0.291966	0.0453488	0.00889106	2.05105	0
2	532578	0.367631	0.227286	0.225513	0.405183	0.481275	0.291043	0.045482	0.00887211	2.05197	0
2	532597	0.367593	0.227018	0.225187	0.40522	0.481039	0.290844	0.0455105	0.00886994	2.05208	0
2	532609	0.367568	0.226845	0.224976	0.405244	0.480886	0.290715	0.0455289	0.00886893	2.05213	0
2	532643	0.367495	0.226342	0.224363	0.405309	0.480439	0.290339	0.0455831	0.00886792	2.05218	0
2	532654	0.367471	0.226175	0.224162	0.405328	0.480292	0.290216	0.0456012	0.00886826	2.05216	0
2	532658	0.367462	0.226115	0.224088	0.405335	0.480238	0.290171	0.0456078	0.00886848	2.05215	0
2	532659	0.36746	0.226099	0.22407	0.405336	0.480224	0.290159	0.0456095	0.00886854	2.05215	0
2	532705	0.367352	0.225394	0.22322	0.405392	0.479601	0.289639	0.0456872	0.00887507	2.05183	0
2	532782	0.367151	0.224226	0.221845	0.405357	0.478605	0.288807	0.0458199	0.00890571	2.05033	0
2	532827	0.367021	0.223583	0.221115	0.405225	0.478091	0.288377	0.0458959	0.00893783	2.04877	0
2	532850	0.366951	0.223274	0.220774	0.405117	0.477859	0.288181	0.0459336	0.00895901	2.04774	0
2	532864	0.366907	0.223087	0.22057	0.405045	0.477721	0.288064	0.0459566	0.00897289	2.04707	0
2	532899	0.366796	0.222594	0.220025	0.404884	0.477344	0.287744	0.0460168	0.00900733	2.0454	0
2	532929	0.3667	0.222146	0.219521	0.404764	0.47699	0.287441	0.0460712	0.00903686	2.04398	0
2	533002	0.366456	0.220972	0.218185	0.404513	0.476031	0.286619	0.0462128	0.00911094	2.04044	0
2	533078	0.366187	0.21966	0.216684	0.404252	0.474939	0.285681	0.0463703	0.00919557	2.03642	0
2	533095	0.366125	0.219358	0.21634	0.404187	0.474688	0.285466	0.0464065	0.00921609	2.03545	0
2	533102	0.366098	0.219233	0.216198	0.404158	0.474584	0.285377	0.0464215	0.00922474	2.03505	0
2	533146	0.36593	0.218444	0.215304	0.403959	0.473932	0.28482	0.0465162	0.00928213	2.03235	0
2	533152	0.365906	0.218336	0.215183	0.403929	0.473844	0.284745	0.0465292	0.0092904	2.03197	0
2	533246	0.365517	0.216656	0.213328	0.403308	0.472502	0.283613	0.0467319	0.00943666	2.02518	0
2	533310	0.365226	0.215553	0.212165	0.402682	0.471679	0.282934	0.0468665	0.00955821	2.01962	0
2	533325	0.365155	0.215302	0.211909	0.402506	0.471502	0.28279	0.0468972	0.00958981	2.01819	0
2	533657	0.363681	0.209141	0.205877	0.397346	0.467979	0.27988	0.0475385	0.0101731	1.99255	0
2	533723	0.36341	0.207774	0.204578	0.396074	0.467348	0.279346	0.0476508	0.0102484	1.98934	0
2	533727	0.363394	0.20769	0.204498	0.395995	0.46731	0.279314	0.0476577	0.010253	1.98915	0
2	533745	0.363321	0.207309	0.204138	0.395634	0.467142	0.279171	0.0476902	0.0102755	1.9882	0
2	533760	0.363261	0.206989	0.203837	0.39533	0.467003	0.279052	0.047719	0.0102968	1.9873	0
2	533767	0.363233	0.206839	0.203696	0.395186	0.466939	0.278997	0.047733	0.0103075	1.98685	0
2	534745	0.359394	0.182817	0.181878	0.369332	0.459259	0.272322	0.0510481	0.0138713	1.85788	0
2	535517	0.355307	0.162959	0.164159	0.345785	0.453176	0.267585	0.0515782	0.0130482	1.88445	0
2	535535	0.355188	0.162522	0.163767	0.345256	0.453014	0.26747	0.0515812	0.0130199	1.88539	0
2	535549	0.355095	0.162184	0.163463	0.344846	0.452887	0.267381	0.0515831	0.0129975	1.88614	0
2	535736	0.353767	0.157795	0.159493	0.339504	0.451104	0.266162	0.0515762	0.0126722	1.89715	0
2	536426	0.347296	0.144397	0.146915	0.323096	0.442734	0.261042	0.0503746	0.0101939	1.99166	0
2	536917	0.339477	0.137	0.139408	0.312966	0.432828	0.255466	0.0490973	0.00888616	2.05129	0
2	538047	0.309762	0.121546	0.122806	0.285418	0.394999	0.234557	0.0438419	0.00607613	2.21637	0
2	538381	0.299425	0.117551	0.118349	0.277057	0.381586	0.227216	0.0425057	0.00597922	2.22336	0
2	538919	0.282829	0.111816	0.111869	0.264275	0.359586	0.215259	0.0407043	0.00645425	2.19015	0
2	538968	0.281365	0.111341	0.111329	0.263179	0.357608	0.21419	0.0406083	0.00659692	2.18066	0
2	539253	0.273139	0.108748	0.108378	0.257102	0.346339	0.208119	0.0401346	0.00761953	2.11807	0
2	539483	0.266975	0.106877	0.106251	0.252637	0.337666	0.203477	0.0398608	0.00871314	2.05983	0
2	539981	0.255684	0.103563	0.102532	0.244667	0.320858	0.194597	0.039579	0.0119832	1.92143	0
2	540187	0.252059	0.10251	0.101385	0.242178	0.314946	0.191533	0.0395603	0.0136515	1.86482	0
2	540838	0.245869	0.100523	0.0994848	0.23814	0.301677	0.184983	0.039655	0.0190484	1.72014	0
2	541091	0.24604	0.100341	0.0995239	0.238382	0.299212	0.183986	0.0396803	0.0205695	1.68678	0
2	541093	0.246048	0.100341	0.0995261	0.238389	0.299199	0.183982	0.0396804	0.020579	1.68658	0
2	541103	0.246095	0.100343	0.0995395	0.238427	0.299144	0.183967	0.0396806	0.0206225	1.68566	0
2	541108	0.246123	0.100346	0.099548	0.238451	0.299122	0.183963	0.0396805	0.0206415	1.68526	0
2	541139	0.246373	0.100385	0.0996261	0.238667	0.299061	0.183989	0.0396784	0.0207206	1.6836	0
2	541156	0.24656	0.100422	0.0996862	0.23883	0.29908	0.184038	0.039676	0.0207374	1.68325	0
2	541186	0.246966	0.10051	0.0998188	0.239187	0.299195	0.184176	0.0396699	0.020726	1.68348	0
2	541386	0.251159	0.101578	0.101228	0.242912	0.301596	0.186142	0.0396048	0.0198738	1.70172	0
2	541425	0.252058	0.101817	0.101534	0.243712	0.302173	0.186591	0.0395933	0.0196683	1.70623	0
2	541489	0.253417	0.102179	0.101998	0.244916	0.303021	0.187259	0.0395782	0.0193863	1.7125	0
2	541524	0.254056	0.102348	0.102218	0.24548	0.303391	0.18756	0.0395721	0.0192781	1.71494	0
2	541574	0.254787	0.102538	0.102472	0.246119	0.303746	0.187874	0.0395661	0.0192015	1.71666	0
2	541579	0.254846	0.102553	0.102492	0.246171	0.303768	0.187897	0.0395656	0.0191998	1.7167	0
2	541582	0.254881	0.102562	0.102504	0.246201	0.303781	0.18791	0.0395654	0.019199	1.71672	0
2	541588	0.254952	0.10258	0.102529	0.246262	0.303808	0.187937	0.0395649	0.0191967	1.71677	0
2	542003	0.263452	0.104994	0.105617	0.253642	0.309915	0.1923	0.0395434	0.0175301	1.75622	0
2	542283	0.271687	0.107505	0.108652	0.260854	0.317282	0.197152	0.0396364	0.0156348	1.80591	0
2	542402	0.275374	0.108672	0.110014	0.264109	0.32079	0.199434	0.0397188	0.0148479	1.82833	0
2	542430	0.276238	0.10895	0.110333	0.264875	0.321629	0.199979	0.0397419	0.0146699	1.83357	0
2	542433	0.27633	0.10898	0.110367	0.264957	0.321719	0.200037	0.0397444	0.014651	1.83413	0
2	542481	0.277801	0.109457	0.11091	0.266263	0.323162	0.200974	0.0397873	0.014354	1.84303	0
2	542486	0.277953	0.109507	0.110966	0.266399	0.323312	0.201072	0.039792	0.0143237	1.84395	0
2	542535	0.27943	0.109993	0.111511	0.267716	0.324783	0.202027	0.0398399	0.0140323	1.85287	0
2	542592	0.281111	0.110555	0.112132	0.269222	0.326483	0.203131	0.0398997	0.0137075	1.86304	0
2	542664	0.283159	0.111253	0.112887	0.271067	0.328593	0.204504	0.0399801	0.0133195	1.87551	0
[truncated: 33,020 more rows]
