# Supplementary material for: Mapping Ethanol Tolerance in Budding Yeast Reveals High Genetic Variation in a Wild Isolate
Source: Front Genet. 2019 Nov 20;10:998. doi: 10.3389/fgene.2019.00998 (PMC6879558; doi:10.3389/fgene.2019.00998)
Supplement: Supplementary Data sheet 3 — QTL listing. [file DataSheet_3.xlsx]

## Sheet: Legend
QTL	serial number within trait
Chr	chromosome
Distance	distance between QTLs on the same chromosome
Open Reading Frame:
no.	number of genes
Genes	genes acronyms
QTL	the serial number of the shared QTL in the other trait.

## Sheet: A-Growth
QTL	Chr	Start	End	Size	Distance	Open Reading Frame		Survival QTL
						no.	Genes
1	2	228106	249570	21465		10	YBL002W;YBL003C;YBL004W;YBR001C;YBR002C;YBR003W;YBR004C;YBR005W;YBR006W;YBR007C;	2
2	2	313673	325701	12029		7	YBR038W;YBR039W;YBR040W;YBR041W;YBR042C;YBR043C;YBR044C;	3
3	2	344938	357199	12262	95369	7	YBR055C;YBR056W;YBR056W-A;YBR057C;YBR058C;YBR058C-A;YBR059C;	4
4	3	26192	33566	7375		3	YCL054W;YCL055W;YCL057W;
5	3	34008	41015	7008		4	YCL049C;YCL050C;YCL051W;YCL052C;
6	4	154072	161635	7564		2	YDL167C;YDL171C;
7	4	1485812	1493260	7449		6	YDR523C;YDR524C;YDR524C-B;YDR525W;YDR526C;YDR527W;
8	4	1521369	1522807	1439	1359735	0		21
9	6	191655	192358	704		0		30
10	7	23509	66339	42831		24	YGL229C;YGL230C;YGL231C;YGL232W;YGL233W;YGL234W;YGL236C;YGL237C;YGL238W;YGL239C;YGL240W;YGL241W;YGL242C;YGL243W;YGL244W;YGL245W;YGL246C;YGL247W;YGL248W;YGL249W;YGL250W;YGL251C;YGL252C;YGL253W;	33
11	7	175526	187003	11478		5	YGL169W;YGL170C;YGL171W;YGL172W;YGL173C;
12	7	906984	911599	4616	840646	4	YGR204W;YGR205W;YGR206W;YGR207C;	38
13	7	933869	941292	7424	746867	6	YGR218W;YGR219W;YGR220C;YGR221C;YGR222W;YGR223C;
14	7	959587	966466	6880	47989	5	YGR234W;YGR235C;YGR236C;YGR237C;YGR238C;	39
15	7	970290	979683	9394	28999	6	YGR240C;YGR240C-A;YGR241C;YGR242W;YGR243W;YGR244C;
16	8	55265	63183	7919		3	YHL022C;YHL023C;YHL025W;	41
17	8	93752	93770	19		1	YHL008C;	43
18	8	96300	96393	94	33118	1	YHL007C;	44
19	8	143824	153195	9372	50055	6	YHR020W;YHR021C;YHR021W-A;YHR022C;YHR022C-A;YHR023W;	46
20	9	164475	179398	14924		8	YIL099W;YIL100C-A;YIL101C;YIL103W;YIL104C;YIL105C;YIL106W;YIL107C;	48
21	9	337905	350729	12825		8	YIL002C;YIL002W-A;YIL003W;YIL004C;YIL005W;YIL006W;YIL007C;YIL009W;
22	10	392321	393564	1244		1	YJL026W;
23	10	564269	574310	10042		10	YJR066W;YJR067C;YJR068W;YJR069C;YJR070C;YJR071W;YJR072C;YJR073C;YJR074W;YJR075W;
24	10	726314	727128	815	332751	1	YJR154W;	55
25	11	223233	227436	4204		4	YKL112W;YKL113C;YKL114C;YKL115C;
26	11	249846	256761	6916		2	YKL100C;YKL101W;
27	11	510755	518633	7879	283320	5	YKR037C;YKR038C;YKR039W;YKR040C;YKR041W;	59
28	11	588930	589078	149	332170	1	YKR079C;
29	11	652034	658515	6482	133402	2	YKR103W;YKR104W;	63
30	12	269206	279169	9964		6	YLR067C;YLR068W;YLR069C;YLR070C;YLR071C;YLR072W;
31	13	220725	229786	9062		8	YML021C;YML022W;YML023C;YML024W;YML025C;YML026C;YML027W;YML028W;
32	13	624780	632286	7507		5	YMR182C;YMR182W-A;YMR183C;YMR184W;YMR185W;
33	13	862890	874942	12053	633105	6	YMR297W;YMR299C;YMR300C;YMR301C;YMR302C;YMR303C;	75
34	13	883606	896227	12622	251321	6	YMR306C-A;YMR306W;YMR307W;YMR308C;YMR309C;YMR310C;	76
35	14	264232	275434	11203		7	YNL193W;YNL195C;YNL196C;YNL197C;YNL198C;YNL199C;YNL200C;
36	14	479875	490250	10376		6	YNL073W;YNL074C;YNL075W;YNL076W;YNL077W;YNL078W;
37	14	733411	736859	3449	457978	3	YNR057C;YNR058W;YNR059W;
38	14	749402	761395	11994	259153	5	YNR064C;YNR065C;YNR066C;YNR067C;YNR069C;
39	15	74576	90174	15599		8	YOL122C;YOL124C;YOL125W;YOL126C;YOL127W;YOL128C;YOL129W;YOL130W;
40	15	216247	285417	69171		30	YOL021C;YOL023W;YOL024W;YOL026C;YOL027C;YOL028C;YOL029C;YOL030W;YOL031C;YOL032W;YOL034W;YOL036W;YOL038C-A;YOL040C;YOL041C;YOL042W;YOL043C;YOL044W;YOL045W;YOL046C;YOL047C;YOL048C;YOL049W;YOL051W;YOL052C;YOL053W;YOL054W;YOL056W;YOL057W;YOL058W;
41	15	681208	702970	21763	591035	8	YOR185C;YOR186W;YOR187W;YOR188W;YOR189W;YOR190W;YOR191W;YOR192C;
42	15	821660	831051	9392	536244	4	YOR266W;YOR267C;YOR269W;YOR270C;
43	15	846763	865788	19026	143794	10	YOR281C;YOR283W;YOR284W;YOR285W;YOR286W;YOR287C;YOR288C;YOR290C;YOR291W;YOR292C;
44	16	80419	91627	11209		7	YPL242C;YPL243W;YPL244C;YPL245W;YPL246C;YPL247C;YPL248C;	86
45	16	95750	115252	19503		10	YPL230W;YPL231W;YPL232W;YPL233W;YPL234C;YPL235W;YPL236C;YPL238C;YPL239W;YPL241C;
46	16	221495	247847	26353	129869	15	YPL160W;YPL161C;YPL162C;YPL163C;YPL164C;YPL165C;YPL166W;YPL167C;YPL168W;YPL169C;YPL170W;YPL171C;YPL172C;YPL173W;YPL174C;	89
47	16	304831	319901	15071	189580	9	YPL122C;YPL123C;YPL124W;YPL125W;YPL126W;YPL127C;YPL128C;YPL129W;YPL130W;
48	16	413248	422588	9341	165402	5	YPL070W;YPL071C;YPL072W;YPL074W;YPL075W;
49	16	876931	882103	5173	557031	3	YPR167C;YPR168W;YPR169W;
50	16	920832	933594	12763	498245	4	YPR192W;YPR194C;YPR195C;YPR196W;
51	16	935125	942317	7193	53023	4	YPR198W;YPR199C;YPR200C;YPR201W;	96

## Sheet: B-Survival
QTL	Chr	Start	End	Size	Distance	Open Reading Frame		Growth QTL
						no.	Genes
1	2	14472	26500	12029		4	YBL101C;YBL102W;YBL104C;YBL105C;
2	2	238080	239951	1872		1	YBR001C;	1
3	2	320188	331804	11617	293689	6	YBR041W;YBR042C;YBR043C;YBR044C;YBR045C;YBR046C;	2
4	2	341973	371343	29371	102023	13	YBR054W;YBR055C;YBR056W;YBR056W-A;YBR057C;YBR058C;YBR058C-A;YBR059C;YBR060C;YBR061C;YBR062C;YBR063C;YBR065C;	3
5	2	502447	516358	13912	170644	6	YBR133C;YBR134W;YBR136W;YBR137W;YBR138C;YBR139W;
6	2	544692	556105	11414	173350	5	YBR151W;YBR152W;YBR153W;YBR154C;YBR157C;
7	2	743899	754355	10457	227542	6	YBR270C;YBR271W;YBR272C;YBR273C;YBR274W;YBR275C;
8	2	785761	792752	6992	229657	2	YBR293W;YBR294W;
9	3	44959	51305	6347		7	YCL040W;YCL041C;YCL042W;YCL043C;YCL044C;YCL045C;YCL046W;
10	3	54441	64391	9951		7	YCL032W;YCL033C;YCL034W;YCL036W;YCL037C;YCL038C;YCL039W;
11	3	201189	202431	1243	149885	2	YCR041W;YCR042C;
12	3	236598	245066	8469	172208	4	YCR068W;YCR069W;YCR072C;YCR073C;
13	4	213112	233134	20023		12	YDL128W;YDL129W;YDL130W;YDL130W-A;YDL131W;YDL132W;YDL133W;YDL134C;YDL135C;YDL136W;YDL137W;YDL138W;
14	4	239583	248311	8729		7	YDL118W;YDL119C;YDL120W;YDL122W;YDL123W;YDL124W;YDL125C;
15	4	249699	259676	9978	16566	6	YDL112W;YDL113C;YDL114W;YDL115C;YDL116W;YDL117W;
16	4	1156050	1167232	11183	907740	4	YDR343C;YDR344C;YDR345C;YDR346C;
17	4	1176840	1182448	5609	917165	3	YDR350C;YDR351W;YDR352W;
18	4	1284111	1294560	10450	116880	5	YDR407C;YDR408C;YDR409W;YDR410C;YDR411C;
19	4	1391718	1403669	11952	209271	9	YDR464W;YDR465C;YDR466W;YDR467C;YDR468C;YDR469W;YDR470C;YDR471W;YDR472W;
20	4	1406179	1429122	22944	111620	7	YDR475C;YDR477W;YDR480W;YDR481C;YDR482C;YDR485C;YDR487C;
21	4	1522055	1522807	753	118387	0		8
22	5	197724	211502	13779		8	YER021W;YER022W;YER023W;YER024W;YER025W;YER026C;YER027C;YER028C;
23	5	240112	243372	3261		2	YER045C;YER046W;
24	5	255344	273721	18378	43843	9	YER051W;YER052C;YER053C;YER054C;YER055C;YER056C;YER056C-A;YER058W;YER059W;
25	5	313933	324121	10189	70562	6	YER077C;YER078C;YER078W-A;YER079W;YER080W;YER081W;
26	5	336549	347037	10489	62829	5	YER089C;YER090W;YER091C;YER092W;YER093C;
27	5	362788	374887	12100	38668	7	YER102W;YER103W;YER104W;YER105C;YER106W;YER107C;YER107W-A;
28	5	387695	432695	45001	40659	22	YER112W;YER113C;YER114C;YER115C;YER116C;YER117W;YER118C;YER119C;YER119C-A;YER120W;YER121W;YER122C;YER123W;YER124C;YER125W;YER127W;YER128W;YER129W;YER130C;YER131W;YER132C;YER133W;
29	5	568377	568471	95	193491	1	YER188W;
30	6	191392	192358	967		0		9
31	7	8977	16946	7970		4	YGL256W;YGL257C;YGL258W;YGL258W-A;
32	7	18315	22111	3797		1	YGL255W;
33	7	51531	66126	14596	34586	9	YGL229C;YGL230C;YGL231C;YGL232W;YGL233W;YGL234W;YGL236C;YGL237C;YGL238W;	10
34	7	122622	159705	37084	100512	21	YGL181W;YGL182C;YGL183C;YGL184C;YGL185C;YGL186C;YGL187C;YGL188C;YGL189C;YGL190C;YGL191W;YGL192W;YGL193C;YGL194C;YGL194C-A;YGL195W;YGL196W;YGL197W;YGL198W;YGL199C;YGL200C;
35	7	199690	205830	6141	133565	3	YGL159W;YGL160W;YGL161C;
36	7	219731	226152	6422	60027	3	YGL149W;YGL150C;YGL151W;
37	7	799814	808336	8523	593985	6	YGR155W;YGR156W;YGR157W;YGR158C;YGR159C;YGR160W;
38	7	901731	907907	6177	675580	5	YGR200C;YGR201C;YGR202C;YGR203W;YGR204W;	12
39	7	960867	968764	7898	152532	5	YGR234W;YGR235C;YGR236C;YGR237C;YGR238C;	14
40	8	7576	14600	7025		5	YHL044W;YHL045W;YHL046C;YHL046W-A;YHL047C;
41	8	54496	64446	9951		3	YHL022C;YHL023C;YHL025W;	16
42	8	80077	92971	12895	65478	4	YHL008C;YHL009C;YHL010C;YHL012W;
43	8	93752	93770	19	29307	1	YHL008C;	17
44	8	96300	96685	386	3330	1	YHL007C;	18
45	8	101246	121477	20232	7477	13	YHL001W;YHL002C-A;YHL002W;YHL003C;YHR001W;YHR001W-A;YHR002W;YHR003C;YHR004C;YHR005C;YHR005C-A;YHR006W;YHR007C;
46	8	143214	153731	10518	46530	7	YHR019C;YHR020W;YHR021C;YHR021W-A;YHR022C;YHR022C-A;YHR023W;	19
47	9	26200	28067	1868		0
48	9	160007	167860	7854		5	YIL105C;YIL106W;YIL107C;YIL108W;YIL109C;	20
49	9	271960	292353	20394	243894	14	YIL032C;YIL033C;YIL034C;YIL035C;YIL036W;YIL037C;YIL038C;YIL039W;YIL040W;YIL041W;YIL042C;YIL043C;YIL044C;YIL045W;
50	9	417395	428609	11215	249536	4	YIR033W;YIR034C;YIR035C;YIR036C;
51	10	39991	53880	13890		6	YJL203W;YJL204C;YJL205C;YJL206C;YJL207C;YJL208C;
52	10	80359	93121	12763		10	YJL176C;YJL177W;YJL178C;YJL179W;YJL180C;YJL181W;YJL183W;YJL184W;YJL185C;YJL186W;
53	10	118772	134235	15464	64893	8	YJL154C;YJL155C;YJL156C;YJL156W-A;YJL157C;YJL158C;YJL159W;YJL160C;
54	10	649368	657109	7742	556248	3	YJR124C;YJR125C;YJR126C;
55	10	725020	727128	2109	590786	1	YJR154W;	24
56	11	234252	244570	10319		6	YKL104C;YKL105C;YKL106C-A;YKL106W;YKL107W;YKL108W;
57	11	401736	419256	17521		10	YKL012W;YKL013C;YKL014C;YKL015W;YKL016C;YKL017C;YKL018C-A;YKL018W;YKL019W;YKL020C;
58	11	487297	493329	6033	242728	4	YKR024C;YKR025W;YKR026C;YKR027W;
59	11	503357	518633	15277	84102	9	YKR031C;YKR032W;YKR035C;YKR036C;YKR037C;YKR038C;YKR039W;YKR040C;YKR041W;	27
60	11	535712	545136	9425	42384	1	YKR054C;
61	11	553078	561071	7994	34446	6	YKR058W;YKR059W;YKR060W;YKR061W;YKR062W;YKR063C;
62	11	565796	584447	18652	20661	13	YKR065C;YKR066C;YKR067W;YKR068C;YKR069W;YKR070W;YKR071C;YKR072C;YKR073C;YKR074W;YKR075C;YKR076W;YKR077W;
63	11	656736	658515	1780	95666	2	YKR103W;YKR104W;	29
64	12	17957	21053	3097		1	YLL061W;
65	12	31899	62374	30476		11	YLL040C;YLL041C;YLL042C;YLL043W;YLL045C;YLL047W;YLL048C;YLL050C;YLL051C;YLL052C;YLL054C;
66	12	176084	190285	14202	155032	10	YLR015W;YLR016C;YLR017W;YLR018C;YLR019W;YLR020C;YLR021W;YLR022C;YLR023C;YLR024C;
67	12	287397	289660	2264	225024	2	YLR079W;YLR080W;
68	12	299037	308814	9778	108753	4	YLR084C;YLR085C;YLR086W;YLR087C;
69	12	361865	370799	8935	72206	7	YLR106C;YLR107W;YLR108C;YLR109W;YLR110C;YLR111W;YLR112W;
70	12	389347	391675	2329	80534	3	YLR121C;YLR122C;YLR124W;
71	13	56748	78303	21556		10	YML098W;YML099C;YML099W-A;YML100W;YML100W-A;YML102W;YML103C;YML104C;YML105C;YML106W;
72	13	562752	567163	4412		3	YMR151W;YMR153W;YMR154C;
73	13	742337	755501	13165	664035	9	YMR235C;YMR236W;YMR237W;YMR238W;YMR239C;YMR240C;YMR241W;YMR242C;YMR243C;
74	13	777456	832299	54844	210294	14	YMR257C;YMR258C;YMR259C;YMR260C;YMR261C;YMR263W;YMR265C;YMR267W;YMR273C;YMR276W;YMR277W;YMR278W;YMR279C;YMR280C;
75	13	857214	879414	22201	101714	13	YMR294W;YMR294W-A;YMR295C;YMR296C;YMR297W;YMR299C;YMR300C;YMR301C;YMR302C;YMR303C;YMR304C-A;YMR304W;YMR305C;	33
76	13	881283	905868	24586	48985	13	YMR306C-A;YMR306W;YMR307W;YMR308C;YMR309C;YMR310C;YMR312W;YMR313C;YMR314W;YMR315W;YMR315W-A;YMR316C-A;YMR316W;	34
77	14	235815	236202	388		1	YNL219C;
78	14	238429	238429	1		1	YNL218W;
79	14	243530	257114	13585	7329	7	YNL206C;YNL207W;YNL208W;YNL209W;YNL210W;YNL215W;YNL216W;
80	14	397996	404051	6056	159568	5	YNL118C;YNL119W;YNL120C;YNL121C;YNL122C;
81	14	602521	643259	40739	345408	11	YNL007C;YNL008C;YNL009W;YNL010W;YNL011C;YNL012W;YNL014W;YNL016W;YNR002C;YNR007C;YNR009W;
82	14	768862	777358	8497	364812	3	YNR070W;YNR072W;YNR073C;
83	15	710559	752970	42412		21	YOR193W;YOR194C;YOR195W;YOR196C;YOR197W;YOR199W;YOR201C;YOR202W;YOR204W;YOR205C;YOR206W;YOR207C;YOR208W;YOR211C;YOR212W;YOR213C;YOR214C;YOR215C;YOR216C;YOR217W;YOR219C;
84	15	1030315	1055830	25516		8	YOR370C;YOR371C;YOR372C;YOR373W;YOR374W;YOR378W;YOR380W;YOR381W;
85	16	40694	73474	32781		13	YPL252C;YPL253C;YPL254W;YPL255W;YPL256C;YPL258C;YPL259C;YPL260W;YPL261C;YPL262W;YPL263C;YPL264C;YPL265W;
86	16	83645	91627	7983		6	YPL242C;YPL243W;YPL244C;YPL245W;YPL246C;YPL247C;	44
87	16	139660	152472	12813	66187	4	YPL212C;YPL215W;YPL216W;YPL217C;
88	16	167913	176411	8499	76287	7	YPL195W;YPL196W;YPL198W;YPL199C;YPL200W;YPL201C;YPL202C;
89	16	212295	236471	24177	59824	12	YPL167C;YPL168W;YPL169C;YPL170W;YPL171C;YPL172C;YPL173W;YPL174C;YPL175W;YPL176C;YPL177C;YPL178W;	46
90	16	256995	269012	12018	80585	5	YPL150W;YPL151C;YPL152W;YPL153C;YPL155C;
91	16	328197	337348	9152	91727	4	YPL113C;YPL115C;YPL116W;YPL117C;
92	16	611302	620415	9114	342291	3	YPR024W;YPR025C;YPR026W;
93	16	722078	738527	16450	384731	9	YPR095C;YPR096C;YPR097W;YPR098C;YPR100W;YPR101W;YPR103W;YPR104C;YPR105C;
94	16	753479	782203	28725	133065	8	YPR114W;YPR115W;YPR116W;YPR117W;YPR118W;YPR119W;YPR120C;YPR122W;
95	16	788440	818975	30536	49914	14	YPR125W;YPR127W;YPR128C;YPR129W;YPR131C;YPR132W;YPR133C;YPR136C;YPR138C;YPR139C;YPR140W;YPR141C;YPR142C;YPR143W;
96	16	935320	941176	5857	153118	4	YPR198W;YPR199C;YPR200C;YPR201W;	51
