# Supplementary material for: Mapping Ethanol Tolerance in Budding Yeast Reveals High Genetic Variation in a Wild Isolate
Source: Front Genet. 2019 Nov 20;10:998. doi: 10.3389/fgene.2019.00998 (PMC6879558; doi:10.3389/fgene.2019.00998)
Supplement: Supplementary Data sheet 4 — The positions of mapped SNPs and indels. [file DataSheet_4.xlsx]

## Sheet: Legened
Chromosome	the chromosome which the mutation located in
Position	the position of the mutation in the chromosome ( bp)
QTL	the QTL serial number
Feature type	the type of genetic element which the mutation represents
Reference Allele	allele of the reference genome
Alternative Allele	allele of YE-531
Feature Systematic name	according to systematic nomenclature. For regulation and binding sites the feature is indirectly linked to the given position.
Feature Standard Name	the official name of the gene (genetic name). If a gene has no genetic name, the systematic name is given.
P value after frequency and SD smoothing	numinal P value (NA is for SNPs that were filtered out of analysis; See Methods, Quality control)
Reference codon	reference genome
Alternative codon	alternative SNP (only for SNP located inside a ORF)
Reference amino acid	reference genome
Alternative amino acid	alternative codon

## Sheet: Mutations in QTLs- Growth
Chromosome	Position	Feature type	Reference Allele	Alternative Allele	QTL	P value after frequency and SD smoothing. NA is for SNPs that were filtered out of analysis	Feature Systematic name	Standard Name (for genes)	Reference codon	Alternative codon	Reference amino acid	Synonymous substitution	Nonsynonymous substitution
2	228106	gene	T	C	1	2.29701	YBL004W	UTP20	TAT	TAC	Tyrosine	Tyrosine	-
2	228142	gene	A	G	1	2.29708	YBL004W	UTP20	AAA	AAG	Lysine	Lysine	-
2	228251	gene	T	C	1	2.29791	YBL004W	UTP20	TCT	CCT	Serine	-	Proline
2	228551	gene	C	T	1	2.30499	YBL004W	UTP20	CTC	TTC	Leucine	-	Phenylalanine
2	228581	gene	A	G	1	2.30608	YBL004W	UTP20	AAA	GAA	Lysine	-	Glutamic_acid
2	228645	gene	C	T	1	2.30866	YBL004W	UTP20	ACT	ATT	Threonine	-	Isoleucine
2	229777	gene	T	C	1	2.40763	YBL004W	UTP20	GAT	GAC	Aspartic_acid	Aspartic_acid	-
2	230037	gene	A	T	1	2.44248	YBL004W	UTP20	TAT	TTT	Tyrosine	-	Phenylalanine
2	230255	gene	C	T	1	2.47468	YBL004W	UTP20	CTT	TTT	Leucine	-	Phenylalanine
2	230463	gene	G	A	1	NA	YBL004W	UTP20	AGA	AAA	Arginine	NA	NA
2	230576	gene	A	G	1	2.52695	YBL004W	UTP20	AGC	GGC	Serine	-	Glycine
2	230849	gene	A	G	1	2.57599	YBL004W	UTP20	ACA	GCA	Threonine	-	Alanine
2	231614	gene	A	G	1	2.72414	YBL004W	UTP20	ACT	GCT	Threonine	-	Alanine
2	231704	gene	A	G	1	2.74081	YBL004W	UTP20	AAT	GAT	Asparagine	-	Aspartic_acid
2	231837	gene	A	G	1	2.76492	YBL004W	UTP20	AAT	AGT	Asparagine	-	Serine
2	232488	gene	A	T	1	2.87142	YBL004W	UTP20	AAT	ATT	Asparagine	-	Isoleucine
2	232618	gene	C	T	1	2.88989	YBL004W	UTP20	ATC	ATT	Isoleucine	Isoleucine	-
2	233125	gene	A	G	1	2.95057	YBL004W	UTP20	ATA	ATG	Isoleucine	-	Methionine
2	233405	gene	C	T	1	2.97496	YBL004W	UTP20	CTA	TTA	Leucine	Leucine	-
2	233455	gene	G	A	1	NA	YBL004W	UTP20	AAG	AAA	Lysine	NA	NA
2	233983	gene	A	G	1	3.00703	YBL004W	UTP20	CCA	CCG	Proline	Proline	-
2	234340	gene	T	C	1	3.0177	YBL004W	UTP20	ATT	ATC	Isoleucine	Isoleucine	-
2	234385	gene	G	A	1	3.01867	YBL004W	UTP20	GCG	GCA	Alanine	Alanine	-
2	234386	gene	G	A	1	NA	YBL004W	UTP20	GCA	ACA	Alanine	NA	NA
2	234604	gene	T	C	1	3.02241	YBL004W	UTP20	ACT	ACC	Threonine	Threonine	-
2	234613	gene	T	A	1	3.02254	YBL004W	UTP20	GAT	GAA	Aspartic_acid	-	Glutamic_acid
2	234673	gene	G	A	1	3.0233	YBL004W	UTP20	TCG	TCA	Serine	Serine	-
2	234856	gene	C	G	1	3.02513	YBL004W	UTP20	CGC	CGG	Arginine	Arginine	-
2	235113	gene	C	T	1	3.02682	YBL004W	UTP20	GCC	GTC	Alanine	-	Valine
2	235634	gene	T	C	1	NA	YBL003C	HTA2	CTA	CTG	Leucine	NA	NA
2	235838	no match	TA	T	1	NA
2	235845	no match	A	G	1	3.03265
2	236156	binding site	C	T	1	3.03904	YDL056W	MBP1
2	236256	regulation site	T	A	1	3.04198	YDL056W	MBP1
2	236313	no match	C	T	1	3.04384
2	236383	no match	G	A	1	3.04628
2	236390	no match	G	A	1	3.04653
2	236391	no match	G	A	1	3.04657
2	236427	no match	TTTC	T	1	NA
2	236441	no match	T	A	1	3.04841
2	236489	no match	C	A	1	3.05023
2	236626	gene	T	C	1	NA	YBL002W	HTB2	ATT	ATC	Isoleucine	NA	NA
2	237151	no match	A	G	1	3.07716
2	237541	no match	C	T	1	3.08964
2	237656	no match	C	T	1	3.09211
2	237660	no match	T	C	1	3.09218
2	237729	ARS	A	G	1	3.0933	ARS208
2	237751	ARS	G	GA	1	NA	ARS208
2	237911	ARS	C	T	1	NA	ARS208
2	237971	no match	A	T	1	3.09484
2	238080	no match	G	C	1	3.09511
2	238097	no match	C	T	1	NA
2	238105	no match	GA	G	1	NA
2	238111	no match	A	G	1	NA
2	238137	no match	T	C	1	3.09551
2	238163	no match	A	T	1	3.09573
2	238186	no match	G	A	1	3.09592
2	238189	no match	C	T	1	3.09595
2	238224	centromere	T	A	1	3.09623	CEN2
2	238239	centromere	G	A	1	3.09635	CEN2
2	238241	centromere	A	G	1	NA	CEN2
2	238287	centromere	A	C	1	3.09666	CEN2
2	238291	centromere	T	C	1	3.09668	CEN2
2	238314	centromere	A	G	1	NA	CEN2
2	238346	no match	T	G	1	3.09687
2	238382	no match	C	CA	1	NA
2	238452	regulation site	A	G	1	3.09645	YMR070W	MOT3
2	238608	no match	A	C	1	3.0942
2	238611	no match	C	T	1	3.09414
2	238675	no match	C	T	1	3.09283
2	238737	no match	G	A	1	3.09135
2	238925	no match	C	T	1	NA
2	239405	gene	A	G	1	NA	YBR001C	NTH2	TTA	CTA	Leucine	NA	NA
2	239528	gene	A	C	1	3.05667	YBR001C	NTH2	TAT	GAT	Tyrosine	-	Aspartic_acid
2	239597	gene	C	T	1	NA	YBR001C	NTH2	GAG	AAG	Glutamic_acid	NA	NA
2	239951	gene	A	G	1	3.02781	YBR001C	NTH2	TCT	CCT	Serine	-	Proline
2	240048	gene	C	A	1	NA	YBR001C	NTH2	TTG	TTT	Leucine	NA	NA
2	240542	gene	C	T	1	NA	YBR001C	NTH2	GGC	AGC	Glycine	NA	NA
2	240840	gene	G	A	1	NA	YBR001C	NTH2	CAC	CAT	Histidine	NA	NA
2	240963	gene	C	T	1	NA	YBR001C	NTH2	CTG	CTA	Leucine	NA	NA
2	241143	gene	A	G	1	NA	YBR001C	NTH2	CAT	CAC	Histidine	NA	NA
2	241196	gene	C	T	1	NA	YBR001C	NTH2	GGT	AGT	Glycine	NA	NA
2	241422	no match	T	C	1	NA
2	241482	no match	C	T	1	NA
2	242012	gene	T	C	1	2.83047	YBR002C	RER2	GAC	GGC	Aspartic_acid	-	Glycine
2	242038	gene	A	G	1	2.82775	YBR002C	RER2	GTT	GTC	Valine	Valine	-
2	242053	gene	C	G	1	NA	YBR002C	RER2	ATG	ATC	Methionine	NA	NA
2	242434	gene	G	A	1	2.78674	YBR002C	RER2	TTC	TTT	Phenylalanine	Phenylalanine	-
2	242639	no match	AT	A	1	NA
2	242746	no match	C	G	1	2.75533
2	243238	gene	C	A	1	2.70858	YBR003W	COQ1	CTT	ATT	Leucine	-	Isoleucine
2	243436	gene	G	A	1	2.69105	YBR003W	COQ1	GCT	ACT	Alanine	-	Threonine
2	243486	gene	G	A	1	2.68676	YBR003W	COQ1	GGG	GGA	Glycine	Glycine	-
2	243609	gene	T	C	1	2.67651	YBR003W	COQ1	GAT	GAC	Aspartic_acid	Aspartic_acid	-
2	243768	gene	C	T	1	2.6638	YBR003W	COQ1	ACC	ACT	Threonine	Threonine	-
2	243834	gene	A	C	1	NA	YBR003W	COQ1	TCA	TCC	Serine	NA	NA
2	243846	gene	C	T	1	2.65777	YBR003W	COQ1	ATC	ATT	Isoleucine	Isoleucine	-
2	244011	gene	A	G	1	2.64542	YBR003W	COQ1	CCA	CCG	Proline	Proline	-
2	244093	gene	G	A	1	NA	YBR003W	COQ1	GGT	AGT	Glycine	NA	NA
2	244215	gene	A	G	1	2.6308	YBR003W	COQ1	CTA	CTG	Leucine	Leucine	-
2	244779	gene	A	G	1	2.5929	YBR004C	GPI18	TTA	CTA	Leucine	Leucine	-
2	245034	gene	C	T	1	2.57637	YBR004C	GPI18	GCT	ACT	Alanine	-	Threonine
2	245073	gene	A	G	1	2.57384	YBR004C	GPI18	TCG	CCG	Serine	-	Proline
2	245255	gene	A	C	1	2.56203	YBR004C	GPI18	ATA	AGA	Isoleucine	-	Arginine
2	245305	gene	C	T	1	2.55876	YBR004C	GPI18	TTG	TTA	Leucine	Leucine	-
2	245747	no match	T	C	1	NA
2	245763	no match	G	GAAA,GAAAA	1	NA
2	245769	no match	A	AAAAGTAAGCCTCATCATCG	1	NA
2	245877	no match	G	A	1	2.52005
2	246027	gene	T	G	1	2.50825	YBR005W	RCR1	ATA	AGA	Isoleucine	-	Arginine
2	246059	gene	G	A	1	2.50544	YBR005W	RCR1	GTA	ATA	Valine	-	Isoleucine
2	246172	gene	G	A	1	2.49482	YBR005W	RCR1	CAG	CAA	Glutamine	Glutamine	-
2	246293	gene	A	G	1	2.48235	YBR005W	RCR1	AAG	GAG	Lysine	-	Glutamic_acid
2	246430	gene	C	T	1	NA	YBR005W	RCR1	AGC	AGT	Serine	NA	NA
2	246575	no match	T	C	1	2.44991
2	246579	no match	A	C	1	2.44943
2	246816	no match	G	A	1	NA
2	246942	no match	CT	C	1	NA
2	246960	no match	C	T	1	2.40167
2	247040	gene	C	T	1	2.39151	YBR006W	UGA2	CTA	TTA	Leucine	Leucine	-
2	247234	gene	A	G	1	NA	YBR006W	UGA2	ACA	ACG	Threonine	NA	NA
2	247522	gene	G	A	1	NA	YBR006W	UGA2	ACG	ACA	Threonine	NA	NA
2	247531	gene	C	T	1	NA	YBR006W	UGA2	GCC	GCT	Alanine	NA	NA
2	247603	gene	A	T	1	NA	YBR006W	UGA2	GCA	GCT	Alanine	NA	NA
2	247759	gene	G	A	1	2.30553	YBR006W	UGA2	TTG	TTA	Leucine	Leucine	-
2	247789	gene	A	G	1	2.30248	YBR006W	UGA2	AAA	AAG	Lysine	Lysine	-
2	247813	gene	C	T	1	2.30009	YBR006W	UGA2	AAC	AAT	Asparagine	Asparagine	-
2	247993	gene	C	T	1	2.28367	YBR006W	UGA2	GGC	GGT	Glycine	Glycine	-
2	248152	gene	A	T	1	2.26992	YBR006W	UGA2	GTA	GTT	Valine	Valine	-
2	248212	gene	A	G	1	2.26447	YBR006W	UGA2	TTA	TTG	Leucine	Leucine	-
2	248555	no match	G	T	1	2.23106
2	248659	no match	G	A	1	2.22036
2	248671	no match	C	G	1	2.21911
2	248682	no match	A	T	1	NA
2	248728	no match	A	G	1	2.21315
2	248758	no match	CT	C	1	NA
2	248918	gene	C	T	1	2.19301	YBR007C	DSF2	AGG	AAG	Arginine	-	Lysine
2	249073	gene	G	A	1	2.17642	YBR007C	DSF2	TAC	TAT	Tyrosine	Tyrosine	-
2	249283	gene	G	A	1	NA	YBR007C	DSF2	AAC	AAT	Asparagine	NA	NA
2	249533	gene	T	C	1	2.12794	YBR007C	DSF2	CAC	CGC	Histidine	-	Arginine
2	249570	gene	G	A	1	2.12418	YBR007C	DSF2	CTA	TTA	Leucine	Leucine	-
2	313673	gene	C	T	2	2.44792	YBR038W	CHS2	CCC	CCT	Proline	Proline	-
2	313835	gene	G	A	2	2.46701	YBR038W	CHS2	CAG	CAA	Glutamine	Glutamine	-
2	314198	gene	A	G	2	2.51392	YBR038W	CHS2	CTA	CTG	Leucine	Leucine	-
2	314258	gene	G	A	2	2.52142	YBR038W	CHS2	ACG	ACA	Threonine	Threonine	-
2	314330	gene	G	A	2	2.53019	YBR038W	CHS2	GAG	GAA	Glutamic_acid	Glutamic_acid	-
2	314492	gene	G	A	2	2.54887	YBR038W	CHS2	AAG	AAA	Lysine	Lysine	-
2	315082	no match	T	C	2	2.60105
2	315178	no match	A	G	2	2.60675
2	315179	no match	G	A	2	2.60681
2	315271	no match	C	T	2	2.61146
2	315318	no match	T	A	2	2.61354
2	315344	no match	T	A	2	2.61459
2	315524	no match	C	T	2	2.6202
2	315559	no match	A	T	2	2.621
2	315655	gene	T	C	2	2.62421	YBR039W	ATP3	ACT	ACC	Threonine	Threonine	-
2	315988	gene	C	T	2	2.65133	YBR039W	ATP3	GCC	GCT	Alanine	Alanine	-
2	316012	gene	A	G	2	2.65416	YBR039W	ATP3	AAA	AAG	Lysine	Lysine	-
2	316150	gene	C	T	2	2.67252	YBR039W	ATP3	TAC	TAT	Tyrosine	Tyrosine	-
2	316693	no match	C	CT	2	NA
2	316711	no match	C	T	2	NA
2	316739	no match	A	T	2	NA
2	316923	no match	T	C	2	NA
2	316949	no match	C	CAAAAAAAAAAAAAAAA,CAAAAAAAA,CAAAAAAAAAAAA	2	NA
2	316951	no match	A	AAAC,*	2	NA
2	316952	no match	A	AAC	2	NA
2	317078	gene	T	G	2	NA	YBR040W	FIG1	TGT	TGG	Cysteine	NA	NA
2	317339	gene	C	T	2	NA	YBR040W	FIG1	GAC	GAT	Aspartic_acid	NA	NA
2	317577	gene	G	A	2	3.00373	YBR040W	FIG1	GTT	ATT	Valine	-	Isoleucine
2	317648	gene	A	G	2	NA	YBR040W	FIG1	TCA	TCG	Serine	NA	NA
2	317666	gene	C	T	2	NA	YBR040W	FIG1	ATC	ATT	Isoleucine	NA	NA
2	317726	gene	T	C	2	3.04605	YBR040W	FIG1	CTT	CTC	Leucine	Leucine	-
2	317847	gene	T	C	2	NA	YBR040W	FIG1	TTG	CTG	Leucine	NA	NA
2	317897	no match	C	T	2	NA
2	318003	no match	G	C	2	NA
2	318167	no match	C	CA	2	NA
2	318192	no match	G	C	2	NA
2	318379	gene	T	C	2	3.22428	YBR041W	FAT1	GGT	GGC	Glycine	Glycine	-
2	318380	gene	A	G	2	NA	YBR041W	FAT1	AAT	GAT	Asparagine	NA	NA
2	318484	gene	A	G	2	NA	YBR041W	FAT1	AGA	AGG	Arginine	NA	NA
2	318817	gene	T	C	2	NA	YBR041W	FAT1	AAT	AAC	Asparagine	NA	NA
2	318926	gene	G	T	2	NA	YBR041W	FAT1	GAC	TAC	Aspartic_acid	NA	NA
2	319057	gene	T	A	2	3.36171	YBR041W	FAT1	CCT	CCA	Proline	Proline	-
2	319900	gene	G	A	2	3.39594	YBR041W	FAT1	ACG	ACA	Threonine	Threonine	-
2	320188	gene	T	C	2	3.36912	YBR041W	FAT1	ACT	ACC	Threonine	Threonine	-
2	320539	gene	A	G	2	3.32302	YBR042C	CST26	CCT	CCC	Proline	Proline	-
2	320583	gene	G	A	2	3.31581	YBR042C	CST26	CTA	TTA	Leucine	Leucine	-
2	320632	gene	C	T	2	3.30836	YBR042C	CST26	GAG	GAA	Glutamic_acid	Glutamic_acid	-
2	320644	gene	T	G	2	3.30662	YBR042C	CST26	CCA	CCC	Proline	Proline	-
2	320656	gene	A	G	2	3.30492	YBR042C	CST26	GTT	GTC	Valine	Valine	-
2	320788	gene	A	T	2	3.2881	YBR042C	CST26	CTT	CTA	Leucine	Leucine	-
2	320830	gene	T	C	2	3.28338	YBR042C	CST26	CTA	CTG	Leucine	Leucine	-
2	320836	gene	T	C	2	3.28273	YBR042C	CST26	ACA	ACG	Threonine	Threonine	-
2	320851	gene	T	C	2	3.28112	YBR042C	CST26	CTA	CTG	Leucine	Leucine	-
2	320890	gene	A	G	2	3.27707	YBR042C	CST26	TAT	TAC	Tyrosine	Tyrosine	-
2	321553	gene	G	A	2	3.21315	YBR042C	CST26	TCC	TCT	Serine	Serine	-
2	321773	no match	C	T	2	3.18434
2	321857	no match	G	T	2	3.17204
2	321859	no match	C	CTTA	2	NA
2	321867	no match	C	T	2	3.17053
2	321906	gene	A	G	2	3.16433	YBR043C	QDR3	GAT	GAC	Aspartic_acid	Aspartic_acid	-
2	321960	gene	G	A	2	3.1547	YBR043C	QDR3	AGC	AGT	Serine	Serine	-
2	322041	gene	G	A	2	3.13801	YBR043C	QDR3	GTC	GTT	Valine	Valine	-
2	322610	gene	G	C	2	2.9796	YBR043C	QDR3	CAG	GAG	Glutamine	-	Glutamic_acid
2	323106	gene	C	T	2	2.87894	YBR043C	QDR3	ACG	ACA	Threonine	Threonine	-
2	323173	gene	C	T	2	2.86014	YBR043C	QDR3	CGC	CAC	Arginine	-	Histidine
2	323214	gene	C	G	2	2.8509	YBR043C	QDR3	GCG	GCC	Alanine	Alanine	-
2	324192	binding site	A	T	2	2.66723	YKL038W	RGT1
2	325202	gene	A	G	2	2.63012	YBR044C	TCM62	GTT	GTC	Valine	Valine	-
2	325595	gene	T	C	2	2.61017	YBR044C	TCM62	CGA	CGG	Arginine	Arginine	-
2	325701	gene	T	C	2	2.60691	YBR044C	TCM62	CAG	CGG	Glutamine	-	Arginine
2	344938	gene	C	T	3	2.67044	YBR055C	PRP6	TCG	TCA	Serine	Serine	-
2	344942	gene	C	A	3	2.67139	YBR055C	PRP6	AGT	ATT	Serine	-	Isoleucine
2	345050	gene	C	T	3	2.69583	YBR055C	PRP6	GGT	GAT	Glycine	-	Aspartic_acid
2	345172	gene	C	T	3	2.72098	YBR055C	PRP6	AAG	AAA	Lysine	Lysine	-
2	345288	gene	A	G	3	2.74297	YBR055C	PRP6	TTA	CTA	Leucine	Leucine	-
2	345345	gene	T	C	3	2.75319	YBR055C	PRP6	ATA	GTA	Isoleucine	-	Valine
2	345769	gene	A	G	3	2.81899	YBR055C	PRP6	TGT	TGC	Cysteine	Cysteine	-
2	345781	gene	C	T	3	2.82058	YBR055C	PRP6	CAG	CAA	Glutamine	Glutamine	-
2	345849	gene	C	A	3	2.82929	YBR055C	PRP6	GTT	TTT	Valine	-	Phenylalanine
2	345853	gene	A	C	3	2.82979	YBR055C	PRP6	AAT	AAG	Asparagine	-	Lysine
2	345955	gene	C	A	3	2.84235	YBR055C	PRP6	GAG	GAT	Glutamic_acid	-	Aspartic_acid
2	346172	gene	T	C	3	2.86862	YBR055C	PRP6	AAT	AGT	Asparagine	-	Serine
2	346437	gene	C	T	3	2.89964	YBR055C	PRP6	GTT	ATT	Valine	-	Isoleucine
2	346689	gene	T	G	3	2.92824	YBR055C	PRP6	AAG	CAG	Lysine	-	Glutamine
2	347587	no match	A	G	3	3.0279
2	348109	gene	C	A	3	3.07399	YBR056W	YBR056W	AGC	AGA	Serine	-	Arginine
2	348820	gene	G	A	3	3.08849	YBR056W	YBR056W	AAG	AAA	Lysine	Lysine	-
2	349174	gene	T	C	3	3.07509	YBR056W	YBR056W	AAT	AAC	Asparagine	Asparagine	-
2	349415	no match	A	T	3	3.06553
2	349446	no match	A	C	3	3.06438
2	349467	no match	G	A	3	3.06361
2	349476	no match	T	C	3	3.06328
2	349482	no match	G	A	3	3.06307
2	349506	no match	A	G	3	3.0622
2	349520	no match	T	C	3	3.0617
2	349712	no match	C	T	3	3.05481
2	349816	no match	A	AAT	3	NA
2	349818	no match	CA	C	3	NA
2	349820	no match	A	T	3	3.05071
2	349942	no match	G	T	3	3.04567
2	349989	no match	C	T	3	3.04356
2	350030	no match	G	A	3	3.04162
2	350081	no match	T	C	3	3.03909
2	350135	no match	C	T	3	3.03623
2	350166	no match	A	G	3	3.0345
2	350168	no match	A	G	3	3.03439
2	350178	no match	C	T	3	3.03384
2	350197	no match	G	A	3	3.0329
2	350216	no match	T	TG	3	NA
2	350219	no match	A	G	3	3.03198
2	350220	no match	T	A	3	3.03194
2	350225	no match	T	G	3	3.03175
2	350246	no match	C	T	3	3.03104
2	350323	no match	C	G	3	3.02926
2	350376	no match	T	C	3	3.02841
2	350378	no match	A	AC	3	NA
2	350491	long_terminal_repeat	G	A	3	3.02599	YBRWdelta17
2	350563	long_terminal_repeat	G	A	3	3.02295	YBRWdelta17
2	350580	long_terminal_repeat	G	A	3	3.02195	YBRWdelta17
2	350657	long_terminal_repeat	G	A	3	3.0167	YBRWdelta17
2	350675	long_terminal_repeat	C	T	3	3.01535	YBRWdelta17
2	350683	long_terminal_repeat	T	C	3	3.01474	YBRWdelta17
2	350686	long_terminal_repeat	A	C	3	3.0145	YBRWdelta17
2	350727	long_terminal_repeat	T	C	3	3.0112	YBRWdelta17
2	350764	no match	A	T	3	3.00803
2	350792	no match	A	G	3	3.00552
2	350797	no match	A	G	3	3.00506
2	350814	no match	C	CCTGTTGTATTACGGGCTCGAGTAATACCGGAGTGTCTTGA	3	NA
2	350815	no match	C	CTGTTGTATTACGGGCTCGAGTAATACCGGAGTGTCTTG	3	NA
2	350931	no match	C	A	3	2.99183
2	350935	no match	CTT	C	3	NA
2	350939	no match	G	GAA	3	NA
2	351031	no match	A	AAG	3	NA
2	351083	no match	CA	C	3	NA
2	351123	no match	G	A	3	2.97033
2	351147	no match	A	T	3	NA
2	351230	no match	CA	C	3	NA
2	351436	gene	G	A	3	2.93293	YBR056W-A	YBR056W-A	AGC	AAC	Serine	-	Asparagine
2	351450	gene	ATGTAAGCTGTGGTTTGCCT	A	3	NA	YBR056W-A	YBR056W-A	ATG	ATG	Methionine	NA	NA
2	351623	no match	A	G	3	2.91238
2	351849	no match	C	T	3	NA
2	351945	no match	C	CTAAGTAAATAAA	3	NA
2	351999	no match	G	A	3	2.87098
2	352414	gene	A	C	3	NA	YBR057C	MUM2	TAT	GAT	Tyrosine	NA	NA
2	352513	gene	C	A	3	2.80495	YBR057C	MUM2	GCA	TCA	Alanine	-	Serine
2	352655	gene	C	T	3	2.78506	YBR057C	MUM2	AGG	AGA	Arginine	Arginine	-
2	353447	no match	T	A	3	NA
2	353485	no match	CA	C	3	NA
2	353592	no match	CAA	C	3	NA
2	353595	no match	AAT	A	3	NA
2	353604	no match	ATATATATATATATATATATATATATATATATGTGTGTG	A	3	NA
2	353622	no match	ATATATATATATATGTG	ATG,*	3	NA
2	353774	gene	G	T	3	2.61614	YBR058C	UBP14	GAC	GAA	Aspartic_acid	-	Glutamic_acid
2	353810	gene	A	G	3	2.61044	YBR058C	UBP14	GGT	GGC	Glycine	Glycine	-
2	353932	gene	A	G	3	2.59041	YBR058C	UBP14	TTT	CTT	Phenylalanine	-	Leucine
2	354093	gene	A	T	3	NA	YBR058C	UBP14	GTC	GAC	Valine	NA	NA
2	354277	gene	G	T	3	NA	YBR058C	UBP14	CGT	AGT	Arginine	NA	NA
2	354317	gene	A	G	3	NA	YBR058C	UBP14	GAT	GAC	Aspartic_acid	NA	NA
2	354332	gene	T	A	3	2.51991	YBR058C	UBP14	TTA	TTT	Leucine	-	Phenylalanine
2	354370	gene	T	C	3	NA	YBR058C	UBP14	ATA	GTA	Isoleucine	NA	NA
2	354452	gene	T	C	3	2.49822	YBR058C	UBP14	ACA	ACG	Threonine	Threonine	-
2	354704	gene	A	G	3	2.45333	YBR058C	UBP14	ATT	ATC	Isoleucine	Isoleucine	-
2	355034	gene	C	T	3	2.39793	YBR058C	UBP14	TTG	TTA	Leucine	Leucine	-
2	355151	gene	T	C	3	2.37959	YBR058C	UBP14	CTA	CTG	Leucine	Leucine	-
2	355209	gene	C	G	3	2.37079	YBR058C	UBP14	AGT	ACT	Serine	-	Threonine
2	355349	gene	C	T	3	2.34951	YBR058C	UBP14	TCG	TCA	Serine	Serine	-
2	355374	gene	T	C	3	NA	YBR058C	UBP14	GAA	GGA	Glutamic_acid	NA	NA
2	355406	gene	G	A	3	2.34072	YBR058C	UBP14	TGC	TGT	Cysteine	Cysteine	-
2	355622	gene	C	T	3	2.30706	YBR058C	UBP14	AAG	AAA	Lysine	Lysine	-
2	355626	gene	G	A	3	2.30644	YBR058C	UBP14	TCG	TTG	Serine	-	Leucine
2	355748	gene	T	G	3	2.28742	YBR058C	UBP14	GAA	GAC	Glutamic_acid	-	Aspartic_acid
2	355836	gene	A	G	3	2.27379	YBR058C	UBP14	ATC	ACC	Isoleucine	-	Threonine
2	355918	gene	G	C	3	2.26122	YBR058C	UBP14	CTC	GTC	Leucine	-	Valine
2	356060	no match	T	C	3	2.23983
2	356064	no match	C	T	3	2.23924
2	356128	no match	T	C	3	2.22982
2	356277	no match	C	T	3	NA
2	356462	gene	C	G	3	2.18346	YBR058C-A	TSC3	GTG	GTC	Valine	Valine	-
2	356546	gene	C	T	3	2.1727	YBR058C-A	TSC3	TCG	TCA	Serine	Serine	-
2	356648	no match	T	C	3	2.15999
2	356897	gene	C	T	3	2.12971	YBR059C	AKL1	AGG	AGA	Arginine	Arginine	-
2	356920	gene	T	C	3	2.12697	YBR059C	AKL1	AGT	GGT	Serine	-	Glycine
2	357199	gene	A	G	3	2.09436	YBR059C	AKL1	TCA	CCA	Serine	-	Proline
3	26192	gene	G	A	4	1.06828	YCL057W	PRD1	GCG	GCA	Alanine	Alanine	-
3	26423	gene	A	G	4	1.13837	YCL057W	PRD1	TCA	TCG	Serine	Serine	-
3	26609	gene	T	A	4	1.19172	YCL057W	PRD1	GAT	GAA	Aspartic_acid	-	Glutamic_acid
3	26769	gene	G	A	4	1.23264	YCL057W	PRD1	GCC	ACC	Alanine	-	Threonine
3	26798	gene	T	C	4	1.23938	YCL057W	PRD1	ATT	ATC	Isoleucine	Isoleucine	-
3	26807	gene	T	C	4	1.24145	YCL057W	PRD1	GCT	GCC	Alanine	Alanine	-
3	26923	no match	A	C	4	1.26982
3	27372	no match	T	A	4	1.40358
3	27651	no match	C	T	4	1.49744
3	27657	no match	G	GGAAAAAAAAAA	4	NA
3	27658	no match	TAAAAA	TAAAAAA,T,TAAAAAAAAAAAAA	4	NA
3	27717	no match	T	C	4	1.51982
3	27724	no match	G	C	4	1.52219
3	27744	no match	A	G	4	1.52894
3	28362	gene	G	A	4	1.71115	YCL055W	KAR4	AGA	AAA	Arginine	-	Lysine
3	28477	gene	A	G	4	1.73643	YCL055W	KAR4	GAA	GAG	Glutamic_acid	Glutamic_acid	-
3	28543	gene	G	A	4	1.75074	YCL055W	KAR4	ACG	ACA	Threonine	Threonine	-
3	28567	gene	C	T	4	1.75589	YCL055W	KAR4	CAC	CAT	Histidine	Histidine	-
3	28570	gene	T	C	4	1.75654	YCL055W	KAR4	TGT	TGC	Cysteine	Cysteine	-
3	28597	gene	G	A	4	1.76231	YCL055W	KAR4	AGG	AGA	Arginine	Arginine	-
3	28955	no match	C	T	4	1.83447
3	29261	no match	G	A	4	1.88697
3	29325	regulation site	C	CA	4	1.89654	YNL068C	FKH2
3	29326	regulation site	T	TGTTTGTTTGTTTGTTTGCA	4	NA	YNL068C	FKH2
3	29373	no match	T	G	4	1.90325
3	29388	no match	G	A	4	1.90525
3	29458	regulation site	ATTTGTTTATTTAT	A	4	NA	YNL068C	FKH2
3	29511	regulation site	A	C	4	1.92027	YNL068C	FKH2
3	29631	regulation site	C	CTT	4	NA	YOL028C	YAP7
3	29635	no match	G	T	4	1.93396
3	29668	no match	G	A	4	1.93755
3	29675	no match	T	A	4	1.93831
3	29700	no match	A	G	4	1.94106
3	29722	regulation site	A	G	4	1.94351	YHR084W	STE12
3	29724	regulation site	A	T	4	1.94374	YHR084W	STE12
3	29747	no match	A	G	4	1.94626
3	29774	no match	C	T	4	1.94908
3	29830	binding site	T	A	4	1.95448	YPR199C	ARR1
3	29840	regulation site	C	T	4	1.95538	YGL237C	HAP2
3	29922	no match	A	G	4	1.96204
3	30004	no match	C	T	4	1.96746
3	30013	no match	C	T	4	1.96799
3	30246	ARS	C	A	4	1.97685	ARS304
3	30338	ARS	C	T	4	1.97809	ARS304
3	30479	ARS	T	C	4	1.97796	ARS304
3	30860	no match	T	G	4	NA
3	31008	no match	A	G	4	1.96577
3	31089	no match	G	C	4	1.964
3	31156	no match	A	T	4	1.96291
3	31227	no match	T	A	4	1.96223
3	31414	no match	A	G	4	1.95718
3	32243	gene	G	C	4	1.87185	YCL054W	SPB1	ACG	ACC	Threonine	Threonine	-
3	32373	gene	G	C	4	1.8544	YCL054W	SPB1	GTC	CTC	Valine	-	Leucine
3	32547	gene	G	A	4	1.83142	YCL054W	SPB1	GTC	ATC	Valine	-	Isoleucine
3	32927	gene	T	C	4	1.78749	YCL054W	SPB1	GAT	GAC	Aspartic_acid	Aspartic_acid	-
3	33140	gene	T	C	4	1.76968	YCL054W	SPB1	TTT	TTC	Phenylalanine	Phenylalanine	-
3	33329	gene	T	C	4	1.7598	YCL054W	SPB1	GAT	GAC	Aspartic_acid	Aspartic_acid	-
3	33566	gene	T	C	4	1.75727	YCL054W	SPB1	CAT	CAC	Histidine	Histidine	-
3	34008	no match	T	C	5	1.75756
3	34592	gene	G	A	5	1.76281	YCL052C	PBN1	CTA	TTA	Leucine	Leucine	-
3	34635	gene	C	T	5	1.7646	YCL052C	PBN1	TTG	TTA	Leucine	Leucine	-
3	34667	gene	G	A	5	1.76613	YCL052C	PBN1	CCT	TCT	Proline	-	Serine
3	34749	gene	C	T	5	1.77118	YCL052C	PBN1	ACG	ACA	Threonine	Threonine	-
3	34755	gene	G	A	5	1.77163	YCL052C	PBN1	CAC	CAT	Histidine	Histidine	-
3	34905	gene	G	A	5	1.78568	YCL052C	PBN1	CTC	CTT	Leucine	Leucine	-
3	36388	gene	A	G	5	2.12992	YCL051W	LRE1	AAC	AGC	Asparagine	-	Serine
3	36653	gene	G	A	5	2.2041	YCL051W	LRE1	ACG	ACA	Threonine	Threonine	-
3	36684	gene	T	A	5	2.21245	YCL051W	LRE1	TCG	ACG	Serine	-	Threonine
3	36822	gene	G	T	5	2.24838	YCL051W	LRE1	GAC	TAC	Aspartic_acid	-	Tyrosine
3	36852	gene	C	T	5	2.25588	YCL051W	LRE1	CTA	TTA	Leucine	Leucine	-
3	37159	gene	T	C	5	2.32422	YCL051W	LRE1	GTC	GCC	Valine	-	Alanine
3	37395	gene	G	A	5	2.36319	YCL051W	LRE1	GCG	ACG	Alanine	-	Threonine
3	37484	gene	C	T	5	2.37404	YCL051W	LRE1	AAC	AAT	Asparagine	Asparagine	-
3	37525	gene	A	G	5	2.37824	YCL051W	LRE1	GAT	GGT	Aspartic_acid	-	Glycine
3	37664	no match	A	G	5	2.38848
3	37731	no match	C	T	5	NA
3	37788	no match	C	CAT	5	NA
3	38022	gene	G	A	5	2.38234	YCL050C	APA1	CGC	CGT	Arginine	Arginine	-
3	38178	gene	A	G	5	2.36296	YCL050C	APA1	TCT	TCC	Serine	Serine	-
3	38318	gene	G	A	5	2.34042	YCL050C	APA1	CTG	TTG	Leucine	Leucine	-
3	38503	gene	T	C	5	2.30944	YCL050C	APA1	GAA	GGA	Glutamic_acid	-	Glycine
3	38664	gene	A	G	5	2.28075	YCL050C	APA1	AGT	AGC	Serine	Serine	-
3	38814	no match	T	G	5	2.25211
3	39123	no match	A	T	5	2.18597
3	39265	ARS	T	C	5	2.15177	ARS305
3	39326	ARS	T	G	5	2.13623	ARS305
3	39512	ARS	A	G	5	2.0853	ARS305
3	39524	ARS	G	C	5	2.08183	ARS305
3	39525	ARS	A	C	5	2.08154	ARS305
3	39539	ARS	T	A	5	2.07752	ARS305
3	39540	ARS	C	A	5	2.07723	ARS305
3	39552	ARS	T	C	5	2.0738	ARS305
3	39607	ARS	A	G	5	2.0582	ARS305
3	39640	ARS	C	CG	5	NA	ARS305
3	39967	gene	A	G	5	1.95429	YCL049C	YCL049C	TTG	TCG	Leucine	-	Serine
3	40008	gene	G	A	5	1.94132	YCL049C	YCL049C	CCC	CCT	Proline	Proline	-
3	40089	gene	G	A	5	1.91411	YCL049C	YCL049C	GTC	GTT	Valine	Valine	-
3	40109	gene	C	A	5	1.90704	YCL049C	YCL049C	GAT	TAT	Aspartic_acid	-	Tyrosine
3	40144	gene	C	T	5	1.89435	YCL049C	YCL049C	AGG	AAG	Arginine	-	Lysine
3	40374	gene	G	C	5	1.80165	YCL049C	YCL049C	GAC	GAG	Aspartic_acid	-	Glutamic_acid
3	40386	gene	T	G	5	NA	YCL049C	YCL049C	GCA	GCC	Alanine	NA	NA
3	40410	gene	G	A	5	1.7858	YCL049C	YCL049C	AAC	AAT	Asparagine	Asparagine	-
3	40515	gene	G	C	5	1.73779	YCL049C	YCL049C	CAC	CAG	Histidine	-	Glutamine
3	40583	gene	C	T	5	1.70538	YCL049C	YCL049C	GAC	AAC	Aspartic_acid	-	Asparagine
3	40885	no match	C	CAAAAAAAAAAAAA,CAAAAAAAAAAAAAA,CAAAAAAAAAAA	5	NA
3	40987	regulation site	G	A	5	1.49615	YDR310C	SUM1
3	41007	no match	T	G	5	1.48522
3	41015	no match	T	C	5	1.48084
4	154072	gene	G	A	6	2.0776	YDL171C	GLT1	TTC	TTT	Phenylalanine	Phenylalanine	-
4	159407	no match	C	T	6	2.15906
4	161421	gene	C	T	6	2.06261	YDL167C	NRP1	ATG	ATA	Methionine	-	Isoleucine
4	161635	gene	C	G	6	2.05971	YDL167C	NRP1	AGA	ACA	Arginine	-	Threonine
4	1485812	gene	A	G	7	1.94334	YDR523C	SPS1	CAT	CAC	Histidine	Histidine	-
4	1486110	gene	T	C	7	1.94391	YDR523C	SPS1	AAA	AGA	Lysine	-	Arginine
4	1486166	gene	C	T	7	1.94431	YDR523C	SPS1	AAG	AAA	Lysine	Lysine	-
4	1486178	gene	A	G	7	1.94441	YDR523C	SPS1	ATT	ATC	Isoleucine	Isoleucine	-
4	1486808	gene	T	C	7	1.95726	YDR523C	SPS1	ACA	ACG	Threonine	Threonine	-
4	1487095	ARS	T	A	7	1.97459	ARS446
4	1487183	no match	G	GA	7	NA
4	1487220	no match	G	A	7	1.98607
4	1487384	regulation site	CA	C	7	NA	YDR310C	SUM1
4	1487442	no match	C	G	7	2.01037
4	1487490	no match	G	A	7	2.01608
4	1487491	no match	A	G	7	2.0162
4	1487875	gene	A	G	7	2.06319	YDR524C	AGE1	ATT	ATC	Isoleucine	Isoleucine	-
4	1487917	gene	C	A	7	2.06812	YDR524C	AGE1	ACG	ACT	Threonine	Threonine	-
4	1487920	gene	T	C	7	2.06847	YDR524C	AGE1	GGA	GGG	Glycine	Glycine	-
4	1487967	gene	A	G	7	2.07385	YDR524C	AGE1	TCT	CCT	Serine	-	Proline
4	1488034	gene	G	A	7	2.08124	YDR524C	AGE1	ATC	ATT	Isoleucine	Isoleucine	-
4	1488040	gene	T	C	7	2.08188	YDR524C	AGE1	AGA	AGG	Arginine	Arginine	-
4	1488084	gene	A	T	7	2.08721	YDR524C	AGE1	TTA	ATA	Leucine	-	Isoleucine
4	1488306	gene	G	A	7	2.13197	YDR524C	AGE1	CTG	TTG	Leucine	Leucine	-
4	1488682	gene	C	T	7	2.26406	YDR524C	AGE1	CTG	CTA	Leucine	Leucine	-
4	1488904	gene	C	T	7	2.36194	YDR524C	AGE1	CAG	CAA	Glutamine	Glutamine	-
4	1489122	no match	T	C	7	2.46126
4	1489201	no match	TA	T	7	NA
4	1489245	no match	C	T	7	2.51643
4	1489545	no match	A	T	7	2.64167
4	1489546	no match	A	T	7	2.64205
4	1489717	gene	G	C	7	2.70345	YDR524C-B	YDR524C-B	CGT	GGT	Arginine	-	Glycine
4	1490059	gene	G	T	7	2.79001	YDR525W	API2	GGA	GTA	Glycine	-	Valine
4	1490249	no match	C	T	7	2.80789
4	1490594	no match	C	T	7	2.76821
4	1490862	no match	C	T	7	2.68981
4	1490904	no match	CTT	C	7	NA
4	1490977	no match	G	A	7	2.64946
4	1491114	gene	A	C	7	2.59947	YDR526C	YDR526C	ACT	ACG	Threonine	Threonine	-
4	1491138	gene	T	C	7	2.59069	YDR526C	YDR526C	ACA	ACG	Threonine	Threonine	-
4	1491321	gene	C	G	7	2.52571	YDR526C	YDR526C	TCG	TCC	Serine	Serine	-
4	1491519	gene	C	T	7	2.4642	YDR526C	YDR526C	CAG	CAA	Glutamine	Glutamine	-
4	1491574	gene	G	A	7	2.44959	YDR527W	RBA50	GAT	AAT	Aspartic_acid	-	Asparagine
4	1491605	gene	T	A	7	2.44192	YDR527W	RBA50	ATG	AAG	Methionine	-	Lysine
4	1491619	gene	G	A	7	2.4386	YDR527W	RBA50	GCA	ACA	Alanine	-	Threonine
4	1491666	gene	A	G	7	2.42815	YDR527W	RBA50	GAA	GAG	Glutamic_acid	Glutamic_acid	-
4	1491852	gene	A	G	7	2.37072	YDR527W	RBA50	TTA	TTG	Leucine	Leucine	-
4	1491879	gene	C	T	7	2.35982	YDR527W	RBA50	CCC	CCT	Proline	Proline	-
4	1491889	gene	G	A	7	2.35565	YDR527W	RBA50	GAC	AAC	Aspartic_acid	-	Asparagine
4	1491939	gene	C	T	7	2.33382	YDR527W	RBA50	TAC	TAT	Tyrosine	Tyrosine	-
4	1491981	gene	C	T	7	2.31439	YDR527W	RBA50	GGC	GGT	Glycine	Glycine	-
4	1492309	gene	T	G	7	2.14754	YDR527W	RBA50	TCC	GCC	Serine	-	Alanine
4	1492425	no match	AAT	A	7	NA
4	1492430	no match	T	TA	7	2.08912
4	1492481	noncoding_exon	G	A	7	2.06656	snR84
4	1492503	noncoding_exon	T	TG	7	NA	snR84
4	1492576	noncoding_exon	C	T	7	2.02901	snR84
4	1492673	noncoding_exon	TATTA	T	7	NA	snR84
4	1492707	noncoding_exon	A	G	7	1.98947	snR84
4	1492708	noncoding_exon	G	A	7	1.98923	snR84
4	1492828	noncoding_exon	C	T	7	1.95938	snR84
4	1492922	noncoding_exon	G	A	7	1.93483	snR84
4	1492990	noncoding_exon	C	CA	7	NA	snR84
4	1493045	no match	A	G	7	1.90232
4	1493055	no match	T	C	7	1.89969
4	1493077	no match	AT	A	7	NA
4	1493088	no match	C	T	7	1.89108
4	1493251	no match	A	G	7	1.85042
4	1493255	no match	C	T	7	1.84948
4	1493260	regulation site	G	T	7	1.8483	YER111C	SWI4
4	1521369	no match	A	C	8	3.18462
4	1521435	no match	A	T	8	3.24245
4	1521557	no match	T	C	8	3.35547
4	1521561	no match	TA	T	8	NA
4	1521563	no match	A	G	8	3.36119
4	1521594	no match	T	C	8	3.39094
4	1521638	regulation site	C	T	8	3.43352
4	1521711	no match	T	C	8	3.50418
4	1521818	no match	C	CAAA	8	NA
4	1521834	no match	A	G	8	NA
4	1521847	no match	CAAGTGCTAATTATATCTTTTCCTTGACAA	C	8	NA
4	1521941	no match	A	G	8	3.69636
4	1522055	no match	T	C	8	3.77157
4	1522245	no match	A	G	8	3.89454
4	1522332	no match	T	C	8	3.95953
4	1522334	regulation site	A	G	8	3.96078
4	1522398	regulation site	G	A	8	3.99165	YBR240C	THI2
4	1522415	no match	G	A	8	3.99726
4	1522423	no match	C	T	8	3.99959
4	1522428	no match	A	AT	8	NA
4	1522430	no match	AT	A	8	NA
4	1522501	no match	C	T	8	4.01445
4	1522520	no match	T	TG	8	NA
4	1522527	no match	T	G	8	NA
4	1522539	no match	T	C	8	4.01894
4	1522544	no match	C	T	8	4.01952
4	1522592	regulation site	A	T	8	4.02622
4	1522616	no match	C	T	8	4.03112
4	1522631	no match	G	C	8	4.03503
4	1522634	no match	C	T	8	4.0359
4	1522636	no match	G	A	8	4.03651
4	1522700	no match	G	A	8	4.06595
4	1522713	no match	T	G	8	4.07498
4	1522718	no match	G	A	8	4.0788
4	1522722	no match	T	C	8	4.082
4	1522755	no match	T	C	8	NA
4	1522807	no match	C	T	8	4.14015
6	191655	no match	T	C	9	5.96404
6	191656	no match	A	G	9	NA
6	191661	no match	T	A	9	5.97195
6	191671	no match	G	T	9	5.98828
6	191674	no match	T	C	9	5.99386
6	191680	no match	C	T	9	6.00584
6	191687	long_terminal_repeat	A	G	9	6.02105	YFRCdelta9
6	191758	long_terminal_repeat	A	G	9	6.19646	YFRCdelta9
6	191775	long_terminal_repeat	T	C	9	6.22789	YFRCdelta9
6	191780	long_terminal_repeat	C	T	9	6.23516	YFRCdelta9
6	191793	long_terminal_repeat	T	C	9	6.24891	YFRCdelta9
6	191794	long_terminal_repeat	A	G	9	6.24963	YFRCdelta9
6	191799	long_terminal_repeat	A	G	9	6.2537	YFRCdelta9
6	191814	long_terminal_repeat	C	T	9	NA	YFRCdelta9
6	191827	long_terminal_repeat	T	C	9	6.29457	YFRCdelta9
6	191830	long_terminal_repeat	T	C	9	NA	YFRCdelta9
6	191836	long_terminal_repeat	C	T	9	6.31209	YFRCdelta9
6	191847	long_terminal_repeat	G	T	9	6.33479	YFRCdelta9
6	191856	no match	A	C	9	6.35359
6	191857	no match	T	A	9	NA
6	191860	no match	T	C	9	6.36182
6	191880	no match	T	C	9	6.39928
6	191885	no match	G	A	9	6.4071
6	191914	no match	T	C	9	6.43169
6	191930	no match	G	A	9	6.4328
6	191945	no match	T	C	9	6.43341
6	191963	no match	G	C	9	6.43325
6	191977	no match	C	T	9	NA
6	191994	no match	G	T	9	6.42944
6	192013	no match	C	T	9	6.42407
6	192028	no match	C	T	9	6.41778
6	192045	no match	A	G	9	6.40809
6	192050	no match	A	C	9	6.40467
6	192065	no match	C	G	9	6.3927
6	192074	no match	A	G	9	6.38421
6	192100	no match	C	T	9	6.34518
6	192104	no match	A	G	9	6.33714
6	192122	no match	G	A	9	6.29574
6	192128	regulation site	C	A	9	6.28033	YKL020C	SPT23
6	192134	regulation site	T	C	9	6.26426	YKL020C	SPT23
6	192166	no match	G	C	9	6.17158
6	192172	no match	T	C	9	6.15462
6	192184	no match	C	T	9	NA
6	192234	no match	T	C	9	6.02438
6	192240	no match	C	T	9	6.01618
6	192288	no match	T	C	9	NA
6	192358	no match	G	A	9	5.76456
7	23509	no match	A	G	10	0.998374
7	23602	no match	A	G	10	1.04079
7	23642	binding site	C	CACGACGACGACG	10	NA	YLR176C	RFX1
7	23854	no match	C	G	10	1.15643
7	24058	gene	C	A	10	NA	YGL253W	HXK2	CAA	AAA	Glutamine	NA	NA
7	24468	gene	T	C	10	1.40591	YGL253W	HXK2	TTT	TTC	Phenylalanine	Phenylalanine	-
7	24525	gene	T	C	10	1.42424	YGL253W	HXK2	ACT	ACC	Threonine	Threonine	-
7	25042	gene	G	T	10	1.57672	YGL253W	HXK2	GGT	TGT	Glycine	-	Cysteine
7	25442	no match	C	T	10	1.67539
7	25552	no match	TTA	T	10	NA
7	25624	no match	T	C	10	1.71457
7	25663	no match	A	G	10	1.72251
7	26801	gene	G	A	10	1.88554	YGL252C	RTG2	GAC	GAT	Aspartic_acid	Aspartic_acid	-
7	27002	gene	A	G,C	10	NA	YGL252C	RTG2	GGT	GGC	Glycine	NA	NA
7	27661	no match	G	A	10	1.91885
7	28243	gene	C	G	10	NA	YGL251C	HFM1	GCC	CCC	Alanine	NA	NA
7	28245	gene	T	G	10	NA	YGL251C	HFM1	TAC	TCC	Tyrosine	NA	NA
7	28246	gene	A	G	10	NA	YGL251C	HFM1	TAC	CAC	Tyrosine	NA	NA
7	28284	gene	T	G	10	NA	YGL251C	HFM1	GAC	GCC	Aspartic_acid	NA	NA
7	28371	gene	C	T	10	1.90503	YGL251C	HFM1	AGT	AAT	Serine	-	Asparagine
7	28799	gene	C	G	10	1.88668	YGL251C	HFM1	AAG	AAC	Lysine	-	Asparagine
7	30876	gene	C	G	10	1.73022	YGL251C	HFM1	AGA	ACA	Arginine	-	Threonine
7	31760	regulation site	A	C	10	NA	YDR207C	UME6
7	32564	gene	A	G	10	1.60903	YGL250W	RMR1	ACA	GCA	Threonine	-	Alanine
7	32848	no match	C	T	10	1.59325
7	32927	no match	T	A	10	1.58845
7	33274	gene	C	T	10	1.56548	YGL249W	ZIP2	AAC	AAT	Asparagine	Asparagine	-
7	33441	gene	G	A	10	1.55341	YGL249W	ZIP2	GGG	GAG	Glycine	-	Glutamic_acid
7	33654	gene	G	A	10	NA	YGL249W	ZIP2	AGC	AAC	Serine	NA	NA
7	33815	gene	A	C	10	NA	YGL249W	ZIP2	AAT	CAT	Asparagine	NA	NA
7	34019	gene	C	T	10	NA	YGL249W	ZIP2	CTA	TTA	Leucine	NA	NA
7	34081	gene	T	C	10	NA	YGL249W	ZIP2	TTT	TTC	Phenylalanine	NA	NA
7	34292	gene	C	G	10	1.48434	YGL249W	ZIP2	CAA	GAA	Glutamine	-	Glutamic_acid
7	34339	gene	T	C	10	1.48027	YGL249W	ZIP2	AAT	AAC	Asparagine	Asparagine	-
7	34612	gene	A	C	10	NA	YGL249W	ZIP2	GTA	GTC	Valine	NA	NA
7	34666	gene	T	C	10	NA	YGL249W	ZIP2	AAT	AAC	Asparagine	NA	NA
7	34691	gene	T	C	10	NA	YGL249W	ZIP2	TCT	CCT	Serine	NA	NA
7	34702	gene	C	A	10	1.44826	YGL249W	ZIP2	GGC	GGA	Glycine	Glycine	-
7	34805	gene	G	A	10	NA	YGL249W	ZIP2	GTA	ATA	Valine	NA	NA
7	34992	gene	G	A	10	1.42214	YGL249W	ZIP2	AGA	AAA	Arginine	-	Lysine
7	35217	no match	A	G	10	NA
7	35336	no match	C	A	10	NA
7	35451	no match	C	G	10	NA
7	35543	no match	T	C	10	1.37157
7	35566	no match	A	G	10	NA
7	35796	gene	G	A	10	NA	YGL248W	PDE1	CGG	CGA	Arginine	NA	NA
7	35799	gene	G	A	10	NA	YGL248W	PDE1	GAG	GAA	Glutamic_acid	NA	NA
7	35877	gene	A	G	10	NA	YGL248W	PDE1	CCA	CCG	Proline	NA	NA
7	35919	gene	A	T	10	NA	YGL248W	PDE1	GGA	GGT	Glycine	NA	NA
7	36018	gene	C	G	10	NA	YGL248W	PDE1	ACC	ACG	Threonine	NA	NA
7	36691	gene	T	C	10	NA	YGL248W	PDE1	TTA	CTA	Leucine	NA	NA
7	36711	gene	A	G	10	NA	YGL248W	PDE1	TTA	TTG	Leucine	NA	NA
7	36979	gene	A	C	10	NA	YGL247W	BRR6	AAC	ACC	Asparagine	NA	NA
7	37058	gene	G	A	10	NA	YGL247W	BRR6	TTG	TTA	Leucine	NA	NA
7	37094	gene	T	C	10	NA	YGL247W	BRR6	TTT	TTC	Phenylalanine	NA	NA
7	37198	gene	A	C	10	NA	YGL247W	BRR6	GAA	GCA	Glutamic_acid	NA	NA
7	37220	gene	C	T	10	NA	YGL247W	BRR6	TGC	TGT	Cysteine	NA	NA
7	37569	no match	T	A	10	NA
7	37581	no match	T	C	10	NA
7	37655	gene	A	T	10	NA	YGL246C	RAI1	TCG	ACG	Serine	NA	NA
7	37703	gene	C	T	10	NA	YGL246C	RAI1	GAA	AAA	Glutamic_acid	NA	NA
7	37815	gene	G	A	10	NA	YGL246C	RAI1	CTC	CTT	Leucine	NA	NA
7	38036	gene	C	T	10	NA	YGL246C	RAI1	GCG	ACG	Alanine	NA	NA
7	38202	gene	A	G	10	NA	YGL246C	RAI1	ACT	ACC	Threonine	NA	NA
7	38265	gene	T	C	10	NA	YGL246C	RAI1	GAA	GAG	Glutamic_acid	NA	NA
7	38616	gene	C	T	10	NA	YGL246C	RAI1	AGG	AGA	Arginine	NA	NA
7	38736	gene	T	C	10	NA	YGL246C	RAI1	ACA	ACG	Threonine	NA	NA
7	38775	gene	A	G	10	NA	YGL246C	RAI1	GGT	GGC	Glycine	NA	NA
7	38848	no match	T	A	10	NA
7	39412	gene	C	T	10	NA	YGL245W	GUS1	TCC	TCT	Serine	NA	NA
7	39454	gene	T	C	10	NA	YGL245W	GUS1	GTT	GTC	Valine	NA	NA
7	39493	gene	C	T	10	NA	YGL245W	GUS1	CCC	CCT	Proline	NA	NA
7	39549	gene	G	A	10	NA	YGL245W	GUS1	AGT	AAT	Serine	NA	NA
7	39772	gene	A	G	10	NA	YGL245W	GUS1	GAA	GAG	Glutamic_acid	NA	NA
7	39784	gene	C	T	10	NA	YGL245W	GUS1	GAC	GAT	Aspartic_acid	NA	NA
7	39847	gene	C	T	10	NA	YGL245W	GUS1	GAC	GAT	Aspartic_acid	NA	NA
7	39953	gene	G	A	10	NA	YGL245W	GUS1	GTT	ATT	Valine	NA	NA
7	39973	gene	T	C	10	NA	YGL245W	GUS1	GAT	GAC	Aspartic_acid	NA	NA
7	39988	gene	G	A	10	NA	YGL245W	GUS1	GAG	GAA	Glutamic_acid	NA	NA
7	39991	gene	C	T	10	NA	YGL245W	GUS1	AAC	AAT	Asparagine	NA	NA
7	40063	gene	C	T	10	NA	YGL245W	GUS1	ATC	ATT	Isoleucine	NA	NA
7	40138	gene	C	T	10	NA	YGL245W	GUS1	ACC	ACT	Threonine	NA	NA
7	40408	gene	T	C	10	NA	YGL245W	GUS1	ACT	ACC	Threonine	NA	NA
7	40507	gene	C	T	10	NA	YGL245W	GUS1	AAC	AAT	Asparagine	NA	NA
7	40984	gene	T	C	10	NA	YGL245W	GUS1	GAT	GAC	Aspartic_acid	NA	NA
7	41032	gene	C	T	10	NA	YGL245W	GUS1	ATC	ATT	Isoleucine	NA	NA
7	41041	gene	A	G	10	NA	YGL245W	GUS1	GAA	GAG	Glutamic_acid	NA	NA
7	41301	no match	G	T	10	NA
7	41417	no match	A	C	10	NA
7	41439	no match	C	T	10	NA
7	41491	no match	T	C	10	NA
7	41650	gene	G	GGAT	10	NA	YGL244W	RTF1	GAG	GAG	Glutamic_acid	NA	NA
7	41833	gene	A	G	10	NA	YGL244W	RTF1	CAA	CAG	Glutamine	NA	NA
7	42721	gene	G	A	10	NA	YGL244W	RTF1	TTG	TTA	Leucine	NA	NA
7	43204	no match	A	T	10	0.952076
7	43266	no match	CAAAA	C,CAA,CAAA	10	NA
7	43308	gene	T	G	10	0.94978	YGL243W	TAD1	ATG	AGG	Methionine	-	Arginine
7	43336	gene	C	A	10	NA	YGL243W	TAD1	TGC	TGA	Cysteine	NA	NA
7	43400	gene	A	G	10	0.948138	YGL243W	TAD1	ATT	GTT	Isoleucine	-	Valine
7	43483	gene	T	G	10	NA	YGL243W	TAD1	GGT	GGG	Glycine	NA	NA
7	43683	gene	G	A	10	0.945249	YGL243W	TAD1	GGT	GAT	Glycine	-	Aspartic_acid
7	43794	gene	G	C	10	0.944963	YGL243W	TAD1	AGT	ACT	Serine	-	Threonine
7	43798	gene	C	T	10	0.944962	YGL243W	TAD1	TTC	TTT	Phenylalanine	Phenylalanine	-
7	44086	gene	T	C	10	NA	YGL243W	TAD1	GAT	GAC	Aspartic_acid	NA	NA
7	44099	gene	C	T	10	0.945835	YGL243W	TAD1	CAT	TAT	Histidine	-	Tyrosine
7	44171	gene	C	A	10	NA	YGL243W	TAD1	CCA	ACA	Proline	NA	NA
7	44224	gene	T	C	10	NA	YGL243W	TAD1	AGT	AGC	Serine	NA	NA
7	44254	gene	C	T	10	NA	YGL243W	TAD1	ACC	ACT	Threonine	NA	NA
7	44308	gene	A	C	10	0.946965	YGL243W	TAD1	AAA	AAC	Lysine	-	Asparagine
7	44336	gene	G	A	10	NA	YGL243W	TAD1	GTA	ATA	Valine	NA	NA
7	44508	gene	A	AAT,AATATATATAT,AATATATATATAT	10	NA	YGL243W	TAD1	TAA	TAA	Stop_codon	NA	NA
7	44739	gene	A	G	10	NA	YGL242C	YGL242C	AGT	AGC	Serine	NA	NA
7	44796	gene	A	G	10	0.950718	YGL242C	YGL242C	GGT	GGC	Glycine	Glycine	-
7	44898	gene	C	T	10	0.951646	YGL242C	YGL242C	GAG	GAA	Glutamic_acid	Glutamic_acid	-
7	44995	gene	T	C	10	0.952564	YGL242C	YGL242C	AAG	AGG	Lysine	-	Arginine
7	45002	gene	G	A	10	0.952632	YGL242C	YGL242C	CTC	TTC	Leucine	-	Phenylalanine
7	45353	no match	GA	G	10	NA
7	45371	no match	C	T	10	NA
7	45398	no match	C	T	10	NA
7	45399	no match	G	A	10	NA
7	45537	gene	C	A	10	0.957757	YGL241W	KAP114	TCC	TCA	Serine	Serine	-
7	45593	gene	C	T	10	0.95825	YGL241W	KAP114	TCT	TTT	Serine	-	Phenylalanine
7	45639	gene	C	T	10	0.958855	YGL241W	KAP114	ATC	ATT	Isoleucine	Isoleucine	-
7	45669	gene	A	T	10	0.959339	YGL241W	KAP114	TCA	TCT	Serine	Serine	-
7	45694	gene	A	G	10	0.959794	YGL241W	KAP114	ATA	GTA	Isoleucine	-	Valine
7	45723	gene	G	A	10	0.960377	YGL241W	KAP114	GTG	GTA	Valine	Valine	-
7	45733	gene	T	C	10	NA	YGL241W	KAP114	TTA	CTA	Leucine	NA	NA
7	46050	gene	A	G	10	0.970067	YGL241W	KAP114	CTA	CTG	Leucine	Leucine	-
7	46197	gene	C	T	10	0.975473	YGL241W	KAP114	TCC	TCT	Serine	Serine	-
7	46424	gene	G	A	10	NA	YGL241W	KAP114	AGT	AAT	Serine	NA	NA
7	46524	gene	A	G	10	0.988553	YGL241W	KAP114	GTA	GTG	Valine	Valine	-
7	46545	gene	A	G	10	0.989389	YGL241W	KAP114	GCA	GCG	Alanine	Alanine	-
7	46634	gene	A	G	10	0.992819	YGL241W	KAP114	AAC	AGC	Asparagine	-	Serine
7	46743	gene	A	G	10	NA	YGL241W	KAP114	CAA	CAG	Glutamine	NA	NA
7	46860	gene	T	C	10	NA	YGL241W	KAP114	GAT	GAC	Aspartic_acid	NA	NA
7	46890	gene	T	C	10	1.00063	YGL241W	KAP114	TCT	TCC	Serine	Serine	-
7	46944	gene	T	C	10	NA	YGL241W	KAP114	ATT	ATC	Isoleucine	NA	NA
7	47026	gene	G	A	10	1.00293	YGL241W	KAP114	GAA	AAA	Glutamic_acid	-	Lysine
7	47220	gene	A	T	10	NA	YGL241W	KAP114	GTA	GTT	Valine	NA	NA
7	47302	gene	T	C	10	NA	YGL241W	KAP114	TTA	CTA	Leucine	NA	NA
7	47307	gene	T	C	10	1.00735	YGL241W	KAP114	TGT	TGC	Cysteine	Cysteine	-
7	47358	gene	A	G	10	NA	YGL241W	KAP114	AGA	AGG	Arginine	NA	NA
7	47512	gene	T	C	10	NA	YGL241W	KAP114	TTA	CTA	Leucine	NA	NA
7	47565	gene	G	C	10	1.01198	YGL241W	KAP114	ATG	ATC	Methionine	-	Isoleucine
7	47598	gene	A	G	10	NA	YGL241W	KAP114	CTA	CTG	Leucine	NA	NA
7	47968	gene	A	G	10	1.0239	YGL241W	KAP114	AAA	GAA	Lysine	-	Glutamic_acid
7	47998	gene	A	G	10	1.02517	YGL241W	KAP114	AAC	GAC	Asparagine	-	Aspartic_acid
7	49026	gene	A	T	10	NA	YGL240W	DOC1	ATA	ATT	Isoleucine	NA	NA
7	49083	gene	G	A	10	NA	YGL240W	DOC1	GCG	GCA	Alanine	NA	NA
7	49323	gene	C	T	10	NA	YGL240W	DOC1	CTC	CTT	Leucine	NA	NA
7	49415	no match	CT	C	10	NA
7	49694	gene	A	C	10	NA	YGL239C	YGL239C	TTT	GTT	Phenylalanine	NA	NA
7	50143	gene	T	A	10	NA	YGL238W	CSE1	TCG	ACG	Serine	NA	NA
7	50394	gene	T	C	10	NA	YGL238W	CSE1	TTT	TTC	Phenylalanine	NA	NA
7	50439	gene	G	A	10	NA	YGL238W	CSE1	CTG	CTA	Leucine	NA	NA
7	50484	gene	G	A	10	NA	YGL238W	CSE1	AAG	AAA	Lysine	NA	NA
7	50625	gene	A	G	10	NA	YGL238W	CSE1	GAA	GAG	Glutamic_acid	NA	NA
7	50656	gene	C	T	10	NA	YGL238W	CSE1	CTG	TTG	Leucine	NA	NA
7	50865	gene	T	C	10	NA	YGL238W	CSE1	ATT	ATC	Isoleucine	NA	NA
7	51249	gene	A	G	10	NA	YGL238W	CSE1	AAA	AAG	Lysine	NA	NA
7	51531	gene	T	C	10	1.25024	YGL238W	CSE1	TAT	TAC	Tyrosine	Tyrosine	-
7	51900	gene	G	T	10	NA	YGL238W	CSE1	ACG	ACT	Threonine	NA	NA
7	52326	gene	A	G	10	NA	YGL238W	CSE1	GCA	GCG	Alanine	NA	NA
7	52589	no match	G	A	10	1.33887
7	52604	no match	GAAAC	G	10	NA
7	52610	no match	AG	A	10	NA
7	52694	no match	C	CT	10	NA
7	52732	gene	T	C	10	1.34832	YGL237C	HAP2	TAA	TGA	Stop_codon	Stop_codon	-
7	52740	gene	T	A	10	1.34882	YGL237C	HAP2	AAA	AAT	Lysine	-	Asparagine
7	52959	gene	T	C	10	1.36201	YGL237C	HAP2	GAA	GAG	Glutamic_acid	Glutamic_acid	-
7	53130	gene	T	TTGC	10	NA	YGL237C	HAP2	CAA	CAA	Glutamine	NA	NA
7	53152	gene	T	TGCC	10	NA	YGL237C	HAP2	CAG	CAG	Glutamine	NA	NA
7	53213	gene	T	C	10	1.37767	YGL237C	HAP2	ACT	GCT	Threonine	-	Alanine
7	53334	gene	A	G	10	NA	YGL237C	HAP2	GAT	GAC	Aspartic_acid	NA	NA
7	53416	gene	T	G	10	1.39445	YGL237C	HAP2	GAG	GCG	Glutamic_acid	-	Alanine
7	53419	gene	T	C	10	1.39475	YGL237C	HAP2	CAA	CGA	Glutamine	-	Arginine
7	53662	no match	T	TCC	10	NA
7	53700	no match	G	A	10	1.42686
7	53702	no match	T	A	10	1.42709
7	53953	gene	T	C	10	NA	YGL236C	MTO1	GAT	GGT	Aspartic_acid	NA	NA
7	54056	gene	C	T	10	NA	YGL236C	MTO1	GTC	ATC	Valine	NA	NA
7	54122	gene	G	A	10	NA	YGL236C	MTO1	CTA	TTA	Leucine	NA	NA
7	54197	gene	A	G	10	NA	YGL236C	MTO1	TTA	CTA	Leucine	NA	NA
7	54246	gene	T	G	10	NA	YGL236C	MTO1	ACA	ACC	Threonine	NA	NA
7	54306	gene	C	T	10	NA	YGL236C	MTO1	GGG	GGA	Glycine	NA	NA
7	54324	gene	G	C	10	1.49276	YGL236C	MTO1	CCC	CCG	Proline	Proline	-
7	54455	gene	C	G	10	1.50644	YGL236C	MTO1	GAA	CAA	Glutamic_acid	-	Glutamine
7	54561	gene	A	G	10	1.51818	YGL236C	MTO1	AAT	AAC	Asparagine	Asparagine	-
7	54605	gene	C	G	10	1.5232	YGL236C	MTO1	GAA	CAA	Glutamic_acid	-	Glutamine
7	54618	gene	T	C	10	NA	YGL236C	MTO1	TTA	TTG	Leucine	NA	NA
7	54732	gene	A	G	10	NA	YGL236C	MTO1	TCT	TCC	Serine	NA	NA
7	54816	gene	A	G	10	1.5482	YGL236C	MTO1	TTT	TTC	Phenylalanine	Phenylalanine	-
7	54821	gene	T	G	10	1.54881	YGL236C	MTO1	AGG	CGG	Arginine	Arginine	-
7	54876	gene	C	T	10	NA	YGL236C	MTO1	CAG	CAA	Glutamine	NA	NA
7	54879	gene	A	G	10	1.55593	YGL236C	MTO1	ATT	ATC	Isoleucine	Isoleucine	-
7	54933	gene	G	A	10	1.56325	YGL236C	MTO1	ACC	ACT	Threonine	Threonine	-
7	54942	gene	G	A	10	NA	YGL236C	MTO1	GGC	GGT	Glycine	NA	NA
7	55015	gene	G	T	10	1.57682	YGL236C	MTO1	GCG	GAG	Alanine	-	Glutamic_acid
7	55016	gene	C	T	10	1.577	YGL236C	MTO1	GCG	ACG	Alanine	-	Threonine
7	55023	gene	C	T	10	1.57829	YGL236C	MTO1	AAG	AAA	Lysine	Lysine	-
7	55107	gene	G	A	10	1.5951	YGL236C	MTO1	GGC	GGT	Glycine	Glycine	-
7	55152	gene	C	T	10	1.60501	YGL236C	MTO1	GAG	GAA	Glutamic_acid	Glutamic_acid	-
7	55263	gene	C	T	10	NA	YGL236C	MTO1	CTG	CTA	Leucine	NA	NA
7	55299	gene	G	A	10	1.64027	YGL236C	MTO1	CCC	CCT	Proline	Proline	-
7	55419	gene	T	C	10	1.67005	YGL236C	MTO1	AGA	AGG	Arginine	Arginine	-
7	55455	gene	C	A	10	1.67874	YGL236C	MTO1	CTG	CTT	Leucine	Leucine	-
7	55464	gene	G	A	10	1.68088	YGL236C	MTO1	TTC	TTT	Phenylalanine	Phenylalanine	-
7	55494	gene	G	A	10	NA	YGL236C	MTO1	GGC	GGT	Glycine	NA	NA
7	55836	no match	T	C	10	NA
7	55850	no match	G	A	10	1.74776
7	55935	no match	C	G	10	1.75512
7	56041	no match	C	T	10	NA
7	56091	no match	C	T	10	1.76837
7	56095	no match	A	T	10	1.76873
7	56133	no match	A	T	10	NA
7	56168	no match	A	T	10	NA
7	56199	no match	C	T	10	1.77838
7	56225	no match	C	CTT,CTTT,CTTTT	10	NA
7	56250	binding site	AT	A	10	NA	YML065W	ORC1
7	56348	no match	A	G	10	NA
7	56448	no match	A	C	10	1.80191
7	56745	gene	G	T	10	NA	YGL234W	ADE5,7	GTG	GTT	Valine	NA	NA
7	57021	gene	C	T	10	NA	YGL234W	ADE5,7	ACC	ACT	Threonine	NA	NA
7	57822	gene	A	G	10	NA	YGL234W	ADE5,7	AAA	AAG	Lysine	NA	NA
7	57855	gene	T	C	10	NA	YGL234W	ADE5,7	TCT	TCC	Serine	NA	NA
7	58290	gene	T	C	10	NA	YGL234W	ADE5,7	ACT	ACC	Threonine	NA	NA
7	58485	gene	A	G	10	NA	YGL234W	ADE5,7	TTA	TTG	Leucine	NA	NA
7	59010	binding site	C	T	10	NA	YGL073W	HSF1
7	59068	no match	A	T	10	NA
7	59379	gene	T	C	10	NA	YGL233W	SEC15	AAT	AAC	Asparagine	NA	NA
7	59601	gene	A	G	10	NA	YGL233W	SEC15	CTA	CTG	Leucine	NA	NA
7	59721	gene	T	C	10	NA	YGL233W	SEC15	AGT	AGC	Serine	NA	NA
7	59748	gene	T	C	10	NA	YGL233W	SEC15	TTT	TTC	Phenylalanine	NA	NA
7	59754	gene	T	C	10	NA	YGL233W	SEC15	AAT	AAC	Asparagine	NA	NA
7	60011	gene	T	C	10	NA	YGL233W	SEC15	TTT	TCT	Phenylalanine	NA	NA
7	60182	gene	C	T	10	NA	YGL233W	SEC15	ACA	ATA	Threonine	NA	NA
7	60240	gene	C	A	10	NA	YGL233W	SEC15	ACC	ACA	Threonine	NA	NA
7	60270	gene	C	T	10	NA	YGL233W	SEC15	TTC	TTT	Phenylalanine	NA	NA
7	60280	gene	C	T	10	NA	YGL233W	SEC15	CTA	TTA	Leucine	NA	NA
7	60719	gene	G	A	10	NA	YGL233W	SEC15	GGC	GAC	Glycine	NA	NA
7	60729	gene	T	C	10	1.47652	YGL233W	SEC15	CTT	CTC	Leucine	Leucine	-
7	60960	gene	G	A	10	NA	YGL233W	SEC15	ACG	ACA	Threonine	NA	NA
7	61349	gene	G	A	10	NA	YGL233W	SEC15	GGT	GAT	Glycine	NA	NA
7	61624	gene	C	A	10	NA	YGL233W	SEC15	CAG	AAG	Glutamine	NA	NA
7	61899	no match	A	T	10	NA
7	61936	no match	C	T	10	1.29634
7	61961	no match	AT	A	10	NA
7	62026	no match	C	T	10	NA
7	62065	no match	T	C	10	NA
7	62321	gene	G	A	10	1.24119	YGL232W	TAN1	GGA	AGA	Glycine	-	Arginine
7	62447	gene	G	A	10	NA	YGL232W	TAN1	GGA	AGA	Glycine	NA	NA
7	62492	gene	T	C	10	NA	YGL232W	TAN1	TGA	CGA	Stop_codon	NA	NA
7	62756	gene	C	T	10	NA	YGL232W	TAN1	CAA	TAA	Glutamine	NA	NA
7	62921	gene	A	G	10	NA	YGL232W	TAN1	AAC	GAC	Asparagine	NA	NA
7	63294	gene	T	C	10	NA	YGL231C	EMC4	CTA	CTG	Leucine	NA	NA
7	63391	gene	G	A	10	NA	YGL231C	EMC4	GCG	GTG	Alanine	NA	NA
7	63922	gene	G	A	10	NA	YGL230C	YGL230C	ATC	ATT	Isoleucine	NA	NA
7	64302	ARS	G	A	10	NA	ARS702
7	64305	ARS	A	G	10	NA	ARS702
7	64340	ARS	C	T	10	NA	ARS702
7	64632	gene	A	T	10	NA	YGL229C	SAP4	GTT	GTA	Valine	NA	NA
7	65202	gene	A	C	10	NA	YGL229C	SAP4	TTT	TTG	Phenylalanine	NA	NA
7	65309	gene	T	TATC	10	NA	YGL229C	SAP4	ATG	ATG	Methionine	NA	NA
7	65331	gene	G	T	10	NA	YGL229C	SAP4	GAC	GAA	Aspartic_acid	NA	NA
7	65487	gene	T	C	10	NA	YGL229C	SAP4	TTA	TTG	Leucine	NA	NA
7	65798	gene	C	T	10	NA	YGL229C	SAP4	GAG	AAG	Glutamic_acid	NA	NA
7	65975	gene	G	A	10	NA	YGL229C	SAP4	CTT	TTT	Leucine	NA	NA
7	66126	gene	T	G	10	0.930736	YGL229C	SAP4	GAA	GAC	Glutamic_acid	-	Aspartic_acid
7	66339	gene	G	A	10	0.928533	YGL229C	SAP4	AAC	AAT	Asparagine	Asparagine	-
7	175526	no match	T	C	11	2.81248
7	175590	gene	A	G	11	2.84862	YGL173C	XRN1	TGT	TGC	Cysteine	Cysteine	-
7	175678	gene	T	C	11	NA	YGL173C	XRN1	CAC	CGC	Histidine	NA	NA
7	175774	gene	G	C	11	NA	YGL173C	XRN1	CCA	CGA	Proline	NA	NA
7	175787	gene	A	G	11	2.947	YGL173C	XRN1	TCC	CCC	Serine	-	Proline
7	175866	gene	G	A	11	2.97956	YGL173C	XRN1	CAC	CAT	Histidine	Histidine	-
7	175871	gene	A	G	11	2.98146	YGL173C	XRN1	TTA	CTA	Leucine	Leucine	-
7	175893	gene	C	G	11	2.98961	YGL173C	XRN1	ACG	ACC	Threonine	Threonine	-
7	176107	gene	T	C	11	3.06572	YGL173C	XRN1	GAT	GGT	Aspartic_acid	-	Glycine
7	176189	gene	C	T	11	3.09417	YGL173C	XRN1	GGA	AGA	Glycine	-	Arginine
7	176415	gene	A	G	11	NA	YGL173C	XRN1	AAT	AAC	Asparagine	NA	NA
7	177152	gene	A	C	11	NA	YGL173C	XRN1	TCC	GCC	Serine	NA	NA
7	177165	gene	C	T	11	3.39263	YGL173C	XRN1	CCG	CCA	Proline	Proline	-
7	177524	gene	T	C	11	3.47927	YGL173C	XRN1	ATG	GTG	Methionine	-	Valine
7	177632	gene	C	T	11	3.50247	YGL173C	XRN1	GGA	AGA	Glycine	-	Arginine
7	177687	gene	T	C	11	3.51375	YGL173C	XRN1	TTA	TTG	Leucine	Leucine	-
7	177783	gene	C	T	11	NA	YGL173C	XRN1	ACG	ACA	Threonine	NA	NA
7	177876	gene	A	G	11	3.54969	YGL173C	XRN1	TTT	TTC	Phenylalanine	Phenylalanine	-
7	177882	gene	T	C	11	3.55076	YGL173C	XRN1	TTA	TTG	Leucine	Leucine	-
7	178052	gene	G	T	11	3.57912	YGL173C	XRN1	CTT	ATT	Leucine	-	Isoleucine
7	178133	gene	G	A	11	3.59132	YGL173C	XRN1	CGC	TGC	Arginine	-	Cysteine
7	178179	gene	C	T	11	3.59787	YGL173C	XRN1	TCG	TCA	Serine	Serine	-
7	178295	gene	C	T	11	3.61262	YGL173C	XRN1	GCC	ACC	Alanine	-	Threonine
7	178402	gene	G	A	11	3.62378	YGL173C	XRN1	GCC	GTC	Alanine	-	Valine
7	178509	gene	T	C	11	3.63268	YGL173C	XRN1	AAA	AAG	Lysine	Lysine	-
7	179910	gene	G	A	11	3.58514	YGL173C	XRN1	ATC	ATT	Isoleucine	Isoleucine	-
7	180027	gene	A	G	11	3.57149	YGL173C	XRN1	TTT	TTC	Phenylalanine	Phenylalanine	-
7	180319	no match	C	T	11	NA
7	180364	no match	G	GAA	11	NA
7	180435	no match	G	T	11	NA
7	180686	no match	G	A	11	NA
7	180699	no match	A	G	11	NA
7	180873	gene	A	G	11	NA	YGL172W	NUP49	ACA	ACG	Threonine	NA	NA
7	181007	gene	T	C	11	3.43664	YGL172W	NUP49	TTT	TCT	Phenylalanine	-	Serine
7	181036	gene	A	G	11	3.43253	YGL172W	NUP49	AGT	GGT	Serine	-	Glycine
7	181069	gene	C	G	11	3.42787	YGL172W	NUP49	CGT	GGT	Arginine	-	Glycine
7	181138	gene	G	A	11	3.41822	YGL172W	NUP49	GCT	ACT	Alanine	-	Threonine
7	181661	gene	C	T	11	NA	YGL172W	NUP49	GCA	GTA	Alanine	NA	NA
7	181783	gene	A	G	11	NA	YGL172W	NUP49	AGC	GGC	Serine	NA	NA
7	181935	gene	T	A	11	3.32207	YGL172W	NUP49	CCT	CCA	Proline	Proline	-
7	182104	gene	T	C	11	NA	YGL172W	NUP49	TCA	CCA	Serine	NA	NA
7	182242	no match	T	G	11	3.29735
7	182252	no match	C	G	11	NA
7	182388	no match	C	A	11	3.28825
7	182485	gene	T	G	11	3.28262	YGL171W	ROK1	AAT	AAG	Asparagine	-	Lysine
7	182560	gene	C	T	11	3.27845	YGL171W	ROK1	ATC	ATT	Isoleucine	Isoleucine	-
7	182781	gene	A	G	11	3.26671	YGL171W	ROK1	AAG	AGG	Lysine	-	Arginine
7	182890	gene	C	T	11	NA	YGL171W	ROK1	CCC	CCT	Proline	NA	NA
7	182995	gene	G	A	11	3.25554	YGL171W	ROK1	AAG	AAA	Lysine	Lysine	-
7	183038	gene	T	C	11	3.25325	YGL171W	ROK1	TAC	CAC	Tyrosine	-	Histidine
7	183167	gene	C	T	11	NA	YGL171W	ROK1	CTA	TTA	Leucine	NA	NA
7	183297	gene	A	C	11	3.23862	YGL171W	ROK1	GAG	GCG	Glutamic_acid	-	Alanine
7	183325	gene	T	C	11	NA	YGL171W	ROK1	TCT	TCC	Serine	NA	NA
7	183346	gene	A	G	11	NA	YGL171W	ROK1	GTA	GTG	Valine	NA	NA
7	183481	gene	A	G	11	NA	YGL171W	ROK1	CAA	CAG	Glutamine	NA	NA
7	183647	gene	A	T	11	NA	YGL171W	ROK1	ACT	TCT	Threonine	NA	NA
7	183670	gene	C	T	11	NA	YGL171W	ROK1	ATC	ATT	Isoleucine	NA	NA
7	183709	gene	T	C	11	NA	YGL171W	ROK1	GGT	GGC	Glycine	NA	NA
7	183823	gene	A	G	11	NA	YGL171W	ROK1	AAA	AAG	Lysine	NA	NA
7	183946	gene	T	G	11	NA	YGL171W	ROK1	GGT	GGG	Glycine	NA	NA
7	183996	gene	A	G	11	NA	YGL171W	ROK1	AAG	AGG	Lysine	NA	NA
7	184072	gene	T	C	11	NA	YGL171W	ROK1	CAT	CAC	Histidine	NA	NA
7	184074	gene	T	C	11	NA	YGL171W	ROK1	TTC	TCC	Phenylalanine	NA	NA
7	184145	no match	T	A	11	3.16653
7	184213	gene	G	T	11	3.1582	YGL170C	SPO74	ATC	ATA	Isoleucine	Isoleucine	-
7	184219	gene	T	C	11	3.15744	YGL170C	SPO74	GGA	GGG	Glycine	Glycine	-
7	184300	gene	T	C	11	3.1468	YGL170C	SPO74	GGA	GGG	Glycine	Glycine	-
7	184336	gene	C	T	11	3.14189	YGL170C	SPO74	AAG	AAA	Lysine	Lysine	-
7	184357	gene	C	T	11	NA	YGL170C	SPO74	CAG	CAA	Glutamine	NA	NA
7	184422	gene	G	A	11	NA	YGL170C	SPO74	CCT	TCT	Proline	NA	NA
7	184438	gene	T	C	11	3.12766	YGL170C	SPO74	ACA	ACG	Threonine	Threonine	-
7	184447	gene	A	G	11	NA	YGL170C	SPO74	ACT	ACC	Threonine	NA	NA
7	184464	gene	G	A	11	NA	YGL170C	SPO74	CTA	TTA	Leucine	NA	NA
7	184572	gene	C	T	11	3.10834	YGL170C	SPO74	GAT	AAT	Aspartic_acid	-	Asparagine
7	185139	gene	C	T	11	NA	YGL170C	SPO74	GAT	AAT	Aspartic_acid	NA	NA
7	185240	gene	T	G	11	3.00308	YGL170C	SPO74	CAA	CCA	Glutamine	-	Proline
7	185248	gene	C	A	11	NA	YGL170C	SPO74	CAG	CAT	Glutamine	NA	NA
7	185280	gene	T	C	11	2.99636	YGL170C	SPO74	AAG	GAG	Lysine	-	Glutamic_acid
7	185313	gene	T	G	11	2.99079	YGL170C	SPO74	AAC	CAC	Asparagine	-	Histidine
7	185393	gene	A	C	11	NA	YGL170C	SPO74	ATG	AGG	Methionine	NA	NA
7	185549	no match	G	A	11	NA
7	185620	no match	T	C	11	2.93752
7	185671	no match	T	A	11	NA
7	185672	no match	T	A	11	NA
7	185677	no match	A	ATG	11	NA
7	185681	no match	T	C	11	NA
7	185796	no match	GA	G	11	NA
7	185806	no match	G	A	11	2.90403
7	185835	no match	T	TG	11	NA
7	185836	no match	A	T,G	11	NA
7	185846	no match	G	A	11	NA
7	185889	no match	C	T	11	NA
7	185968	no match	AT	A	11	NA
7	185970	no match	T	A,*	11	NA
7	185982	no match	C	T	11	2.87146
7	185989	no match	GTT	G	11	NA
7	186184	gene	G	T	11	NA	YGL169W	SUA5	ACG	ACT	Threonine	NA	NA
7	186206	gene	G	A	11	2.82863	YGL169W	SUA5	GCA	ACA	Alanine	-	Threonine
7	186330	gene	G	A	11	2.80418	YGL169W	SUA5	AGG	AAG	Arginine	-	Lysine
7	186349	gene	T	C	11	NA	YGL169W	SUA5	AGT	AGC	Serine	NA	NA
7	186367	gene	A	G	11	2.79663	YGL169W	SUA5	ACA	ACG	Threonine	Threonine	-
7	186769	gene	T	C	11	2.69909	YGL169W	SUA5	GTT	GTC	Valine	Valine	-
7	186792	gene	C	T	11	2.69294	YGL169W	SUA5	ACG	ATG	Threonine	-	Methionine
7	186999	gene	T	C	11	NA	YGL169W	SUA5	GTT	GCT	Valine	NA	NA
7	187003	gene	T	C	11	2.63566	YGL169W	SUA5	GAT	GAC	Aspartic_acid	Aspartic_acid	-
7	906984	gene	C	T	12	2.09659	YGR204W	ADE3	CTG	TTG	Leucine	Leucine	-
7	907391	gene	T	C	12	2.40714	YGR204W	ADE3	CCT	CCC	Proline	Proline	-
7	907442	gene	C	T	12	2.44367	YGR204W	ADE3	AAC	AAT	Asparagine	Asparagine	-
7	907598	gene	T	C	12	2.5361	YGR204W	ADE3	CCT	CCC	Proline	Proline	-
7	907907	gene	C	T	12	2.7426	YGR204W	ADE3	CGC	CGT	Arginine	Arginine	-
7	907942	gene	C	G	12	2.76648	YGR204W	ADE3	GCA	GGA	Alanine	-	Glycine
7	908177	gene	T	A	12	2.87646	YGR204W	ADE3	GCT	GCA	Alanine	Alanine	-
7	908207	gene	G	A	12	2.88012	YGR204W	ADE3	AAG	AAA	Lysine	Lysine	-
7	908833	no match	G	A	12	2.80135
7	908884	no match	T	TA	12	NA
7	908890	no match	GTT	G	12	NA
7	909620	gene	T	C	12	2.42478	YGR205W	TDA10	TTT	TTC	Phenylalanine	Phenylalanine	-
7	909722	gene	A	G	12	2.37727	YGR205W	TDA10	CAA	CAG	Glutamine	Glutamine	-
7	909752	gene	G	T	12	2.36791	YGR205W	TDA10	GGG	GGT	Glycine	Glycine	-
7	910112	no match	CTTTTTTT	CT,C,CTTTTTTTTTTTTTTTTTTTTTTTTATTTTTTTTTTTTTTTTTTTTTTTT,CTTTTTTTTTTTTTTTTTTTTTTTTTTTTTTTTTTTTTTTTTTTTT,CTTTTTTTTTTTTTTTTTTTTTTTTTTTTTTTTTTTCTTTTTTTTTTTTTTTTTTTTTTT	12	NA
7	910125	no match	T	TTTTTTTA	12	NA
7	910136	no match	TAA	T	12	NA
7	910138	no match	A	ATTTTTT,*	12	NA
7	910148	no match	C	G	12	NA
7	910249	no match	G	A	12	2.26122
7	910303	no match	T	C	12	2.25639
7	910437	gene	C	T	12	2.24984	YGR206W	MVB12	AAC	AAT	Asparagine	Asparagine	-
7	910647	gene	T	C	12	2.24077	YGR206W	MVB12	GAT	GAC	Aspartic_acid	Aspartic_acid	-
7	910912	gene	C	T	12	2.22407	YGR207C	CIR1	AAG	AAA	Lysine	Lysine	-
7	911092	gene	A	G	12	2.21159	YGR207C	CIR1	GCT	GCC	Alanine	Alanine	-
7	911134	gene	C	T	12	2.20874	YGR207C	CIR1	CAG	CAA	Glutamine	Glutamine	-
7	911141	gene	C	T	12	2.20827	YGR207C	CIR1	AGA	AAA	Arginine	-	Lysine
7	911221	gene	G	A	12	2.20304	YGR207C	CIR1	AAC	AAT	Asparagine	Asparagine	-
7	911599	gene	T	C	12	2.18849	YGR207C	CIR1	TTA	TTG	Leucine	Leucine	-
7	933869	gene	G	T	13	1.30958	YGR218W	CRM1	GTG	GTT	Valine	Valine	-
7	933884	gene	A	G	13	NA	YGR218W	CRM1	GAA	GAG	Glutamic_acid	NA	NA
7	933932	gene	A	G	13	NA	YGR218W	CRM1	TTA	TTG	Leucine	NA	NA
7	934106	gene	T	C	13	NA	YGR218W	CRM1	GAT	GAC	Aspartic_acid	NA	NA
7	934463	gene	C	T	13	1.47636	YGR218W	CRM1	GTC	GTT	Valine	Valine	-
7	934700	gene	G	A	13	1.56373	YGR218W	CRM1	CAG	CAA	Glutamine	Glutamine	-
7	934919	gene	C	T	13	1.66277	YGR218W	CRM1	AAC	AAT	Asparagine	Asparagine	-
7	935000	gene	A	G	13	NA	YGR218W	CRM1	GAA	GAG	Glutamic_acid	NA	NA
7	935054	gene	T	C	13	NA	YGR218W	CRM1	TTT	TTC	Phenylalanine	NA	NA
7	935285	gene	T	C	13	1.85894	YGR218W	CRM1	ATT	ATC	Isoleucine	Isoleucine	-
7	935556	gene	T	C	13	1.99662	YGR218W	CRM1	TTA	CTA	Leucine	Leucine	-
7	935766	gene	T	C	13	2.08524	YGR218W	CRM1	TTA	CTA	Leucine	Leucine	-
7	935861	no match	T	A	13	2.1245
7	936030	no match	G	A	13	NA
7	936066	gene	C	T	13	NA	YGR219W	YGR219W	GCC	GTC	Alanine	NA	NA
7	936067	gene	C	T	13	NA	YGR219W	YGR219W	GCC	GCT	Alanine	NA	NA
7	936350	gene	A	G	13	2.272	YGR219W	YGR219W	AGT	GGT	Serine	-	Glycine
7	936368	gene	G	A	13	2.27465	YGR219W	YGR219W	GCT	ACT	Alanine	-	Threonine
7	936413	gene	G	C	13	2.28021	YGR220C	MRPL9	CCC	CCG	Proline	Proline	-
7	936948	no match	G	C	13	2.30856
7	937221	gene	T	C	13	2.30496	YGR221C	TOS2	GAA	GGA	Glutamic_acid	-	Glycine
7	937376	gene	T	G	13	2.29887	YGR221C	TOS2	AGA	AGC	Arginine	-	Serine
7	937670	gene	G	A	13	2.28118	YGR221C	TOS2	CCC	CCT	Proline	Proline	-
7	937718	gene	G	C	13	2.2777	YGR221C	TOS2	CCC	CCG	Proline	Proline	-
7	937780	gene	A	G	13	2.27302	YGR221C	TOS2	TCT	CCT	Serine	-	Proline
7	937797	gene	G	T	13	2.2717	YGR221C	TOS2	ACT	AAT	Threonine	-	Asparagine
7	937835	gene	T	C	13	2.2687	YGR221C	TOS2	GTA	GTG	Valine	Valine	-
7	937838	gene	G	A	13	2.26846	YGR221C	TOS2	CCC	CCT	Proline	Proline	-
7	937863	gene	T	C	13	2.26646	YGR221C	TOS2	GAC	GGC	Aspartic_acid	-	Glycine
7	938120	gene	T	C	13	2.24481	YGR221C	TOS2	GAA	GAG	Glutamic_acid	Glutamic_acid	-
7	938306	gene	C	T	13	2.21754	YGR221C	TOS2	TCG	TCA	Serine	Serine	-
7	938364	gene	T	C	13	2.20506	YGR221C	TOS2	AAC	AGC	Asparagine	-	Serine
7	938377	gene	A	G	13	NA	YGR221C	TOS2	TCC	CCC	Serine	NA	NA
7	938447	gene	T	C	13	2.1846	YGR221C	TOS2	CAA	CAG	Glutamine	Glutamine	-
7	938528	gene	C	A	13	2.16223	YGR221C	TOS2	TCG	TCT	Serine	Serine	-
7	938695	gene	T	G	13	2.11126	YGR221C	TOS2	AGC	CGC	Serine	-	Arginine
7	938768	gene	A	C	13	2.08802	YGR221C	TOS2	TTT	TTG	Phenylalanine	-	Leucine
7	938789	gene	T	C	13	2.08134	YGR221C	TOS2	AAA	AAG	Lysine	Lysine	-
7	939184	no match	C	T	13	1.96927
7	939208	no match	G	T	13	1.964
7	939212	no match	C	A	13	1.96314
7	939290	no match	T	C	13	1.94789
7	939318	no match	A	G	13	1.94276
7	939675	no match	A	G	13	1.85153
7	939703	no match	AT	A	13	NA
7	939713	no match	A	G	13	1.83971
7	939717	no match	A	G	13	1.83845
7	939718	no match	G	A	13	1.83814
7	939794	binding site	AT	A	13	NA	YHR084W	STE12
7	939934	gene	T	C	13	1.76671	YGR222W	PET54	TCT	TCC	Serine	Serine	-
7	940048	gene	G	C	13	1.72746	YGR222W	PET54	AAG	AAC	Lysine	-	Asparagine
7	940082	gene	C	T	13	1.7155	YGR222W	PET54	CTA	TTA	Leucine	Leucine	-
7	940087	gene	A	G	13	1.71373	YGR222W	PET54	CAA	CAG	Glutamine	Glutamine	-
7	940459	gene	G	A	13	NA	YGR222W	PET54	GAG	GAA	Glutamic_acid	NA	NA
7	940917	gene	A	T	13	NA	YGR223C	HSV2	GGT	GGA	Glycine	NA	NA
7	941028	gene	A	G	13	1.40781	YGR223C	HSV2	AAT	AAC	Asparagine	Asparagine	-
7	941154	gene	G	A	13	1.38131	YGR223C	HSV2	CAC	CAT	Histidine	Histidine	-
7	941292	gene	T	C	13	1.35496	YGR223C	HSV2	ACA	ACG	Threonine	Threonine	-
7	959587	no match	G	C	14	2.34773
7	959779	no match	AAT	AATATATATATATATAT,AATATATATATATATATAT,A	14	NA
7	959824	no match	G	T	14	2.53761
7	959945	gene	T	C	14	2.57813	YGR234W	YHB1	GTT	GTC	Valine	Valine	-
7	960362	gene	C	A	14	NA	YGR234W	YHB1	GAC	GAA	Aspartic_acid	NA	NA
7	960867	gene	G	A	14	2.66558	YGR234W	YHB1	GAT	AAT	Aspartic_acid	-	Asparagine
7	960936	gene	A	G	14	2.68129	YGR234W	YHB1	AAT	GAT	Asparagine	-	Aspartic_acid
7	961037	gene	A	G	14	2.708	YGR234W	YHB1	CTA	CTG	Leucine	Leucine	-
7	961107	no match	T	A	14	2.72635
7	961111	no match	G	A	14	2.72745
7	961203	no match	A	T	14	2.7543
7	961217	no match	A	G	14	2.7586
7	961219	no match	A	G	14	2.75922
7	961220	no match	C	A	14	2.75953
7	961221	no match	C	T	14	2.75984
7	961278	no match	A	G	14	2.7779
7	961359	no match	T	G	14	NA
7	961361	gene	C	T	14	NA	YGR235C	MIC26	TGA	TAA	Stop_codon	NA	NA
7	961390	gene	G	C	14	NA	YGR235C	MIC26	ATC	ATG	Isoleucine	NA	NA
7	961398	gene	T	C	14	2.81741	YGR235C	MIC26	AAT	GAT	Asparagine	-	Aspartic_acid
7	961462	gene	G	A	14	2.83835	YGR235C	MIC26	ACC	ACT	Threonine	Threonine	-
7	961585	gene	C	T	14	2.87501	YGR235C	MIC26	GCG	GCA	Alanine	Alanine	-
7	961597	gene	A	C	14	2.87823	YGR235C	MIC26	TCT	TCG	Serine	Serine	-
7	961627	gene	A	G	14	2.88627	YGR235C	MIC26	CTT	CTC	Leucine	Leucine	-
7	961690	gene	C	G	14	2.90309	YGR235C	MIC26	TTG	TTC	Leucine	-	Phenylalanine
7	961741	gene	T	C	14	2.91664	YGR235C	MIC26	TCA	TCG	Serine	Serine	-
7	961780	gene	G	C	14	2.92695	YGR235C	MIC26	ATC	ATG	Isoleucine	-	Methionine
7	962062	no match	T	A	14	2.99525
7	962110	no match	G	A	14	3.00585
7	962346	no match	A	G	14	3.05429
7	962434	no match	T	C	14	3.07083
7	962666	gene	T	C	14	3.1106	YGR236C	SPG1	AAC	AGC	Asparagine	-	Serine
7	963056	no match	G	GT	14	NA
7	963255	no match	T	C	14	3.18703
7	963268	no match	C	T	14	3.18831
7	963538	gene	T	C	14	3.19451	YGR237C	YGR237C	ACA	ACG	Threonine	Threonine	-
7	963793	gene	T	C	14	3.1686	YGR237C	YGR237C	CTA	CTG	Leucine	Leucine	-
7	963805	gene	C	T	14	3.1668	YGR237C	YGR237C	TCG	TCA	Serine	Serine	-
7	963897	gene	T	C	14	3.15169	YGR237C	YGR237C	ACC	GCC	Threonine	-	Alanine
7	963916	gene	G	A	14	3.14832	YGR237C	YGR237C	AGC	AGT	Serine	Serine	-
7	963952	gene	T	C	14	3.14173	YGR237C	YGR237C	ACA	ACG	Threonine	Threonine	-
7	964040	gene	C	G	14	3.12467	YGR237C	YGR237C	AGC	ACC	Serine	-	Threonine
7	964269	gene	T	C	14	3.0766	YGR237C	YGR237C	AAT	GAT	Asparagine	-	Aspartic_acid
7	964575	gene	T	C	14	3.01185	YGR237C	YGR237C	ACA	GCA	Threonine	-	Alanine
7	964750	gene	G	A	14	2.97843	YGR237C	YGR237C	CAC	CAT	Histidine	Histidine	-
7	964879	gene	A	G	14	2.95172	YGR237C	YGR237C	ACT	ACC	Threonine	Threonine	-
7	964977	gene	T	C	14	2.92668	YGR237C	YGR237C	AGC	GGC	Serine	-	Glycine
7	965050	gene	G	A	14	2.90567	YGR237C	YGR237C	GCC	GCT	Alanine	Alanine	-
7	965476	gene	A	T	14	2.74893	YGR237C	YGR237C	CAT	CAA	Histidine	-	Glutamine
7	965676	no match	T	G	14	2.6572
7	965972	no match	G	A	14	2.50944
7	966466	gene	A	G	14	2.26129	YGR238C	KEL2	GTG	GCG	Valine	-	Alanine
7	970290	no match	A	T	15	1.45399
7	970433	no match	A	G	15	1.45593
7	970657	no match	G	GA	15	NA
7	970801	gene	C	T	15	1.46406	YGR240C	PFK1	GAG	GAA	Glutamic_acid	Glutamic_acid	-
7	970807	gene	T	C	15	1.46421	YGR240C	PFK1	AGA	AGG	Arginine	Arginine	-
7	971305	gene	A	G	15	1.52123	YGR240C	PFK1	TTT	TTC	Phenylalanine	Phenylalanine	-
7	971377	gene	T	G	15	1.53342	YGR240C	PFK1	TCA	TCC	Serine	Serine	-
7	971401	gene	A	G	15	1.5375	YGR240C	PFK1	ACT	ACC	Threonine	Threonine	-
7	971467	gene	C	G	15	1.5486	YGR240C	PFK1	GCG	GCC	Alanine	Alanine	-
7	971479	gene	C	T	15	1.55058	YGR240C	PFK1	CAG	CAA	Glutamine	Glutamine	-
7	971560	gene	G	A	15	1.56352	YGR240C	PFK1	AAC	AAT	Asparagine	Asparagine	-
7	971671	gene	A	G	15	1.5792	YGR240C	PFK1	ATT	ATC	Isoleucine	Isoleucine	-
7	971686	gene	C	T	15	1.58107	YGR240C	PFK1	AAG	AAA	Lysine	Lysine	-
7	971719	gene	C	T	15	1.58493	YGR240C	PFK1	TTG	TTA	Leucine	Leucine	-
7	971746	gene	C	T	15	1.58781	YGR240C	PFK1	ACG	ACA	Threonine	Threonine	-
7	971914	gene	A	G	15	1.60997	YGR240C	PFK1	GCT	GCC	Alanine	Alanine	-
7	972004	gene	G	A	15	1.62498	YGR240C	PFK1	TCC	TCT	Serine	Serine	-
7	972150	gene	A	G	15	1.65149	YGR240C	PFK1	TTA	CTA	Leucine	Leucine	-
7	972160	gene	T	C	15	1.65333	YGR240C	PFK1	TTA	TTG	Leucine	Leucine	-
7	972181	gene	G	A	15	1.65719	YGR240C	PFK1	ACC	ACT	Threonine	Threonine	-
7	972184	gene	A	G	15	1.65774	YGR240C	PFK1	TTT	TTC	Phenylalanine	Phenylalanine	-
7	972196	gene	G	A	15	1.65993	YGR240C	PFK1	GCC	GCT	Alanine	Alanine	-
7	972317	gene	G	A	15	1.68111	YGR240C	PFK1	GCT	GTT	Alanine	-	Valine
7	972322	gene	T	C	15	1.68193	YGR240C	PFK1	AAA	AAG	Lysine	Lysine	-
7	972424	gene	C	G	15	1.69724	YGR240C	PFK1	GTG	GTC	Valine	Valine	-
7	972439	gene	G	A	15	1.69922	YGR240C	PFK1	GAC	GAT	Aspartic_acid	Aspartic_acid	-
7	972898	gene	A	G	15	1.7727	YGR240C	PFK1	TCT	TCC	Serine	Serine	-
7	972949	gene	A	G	15	1.7821	YGR240C	PFK1	GAT	GAC	Aspartic_acid	Aspartic_acid	-
7	972982	gene	G	A	15	1.78825	YGR240C	PFK1	GGC	GGT	Glycine	Glycine	-
7	972991	gene	T	C	15	1.78993	YGR240C	PFK1	TTA	TTG	Leucine	Leucine	-
7	973057	gene	G	A	15	1.80238	YGR240C	PFK1	GCC	GCT	Alanine	Alanine	-
7	973111	gene	A	G	15	1.81264	YGR240C	PFK1	ATT	ATC	Isoleucine	Isoleucine	-
7	973759	no match	T	TA	15	NA
7	973795	no match	G	A	15	1.93784
7	973814	no match	C	T	15	1.94093
7	974135	no match	G	GA	15	NA
7	974385	no match	T	A	15	NA
7	974457	no match	A	T	15	2.01688
7	974567	no match	A	G	15	2.02209
7	974578	gene	T	C	15	2.02245	YGR240C-A	YGR240C-A	TAA	TGA	Stop_codon	Stop_codon	-
7	974639	gene	C	T	15	2.02464	YGR240C-A	YGR240C-A	GTC	ATC	Valine	-	Isoleucine
7	974642	gene	G	A	15	2.02476	YGR240C-A	YGR240C-A	CAT	TAT	Histidine	-	Tyrosine
7	974684	gene	A	T	15	2.02661	YGR240C-A	YGR240C-A	TCA	ACA	Serine	-	Threonine
7	975047	gene	T	C	15	2.04674	YGR241C	YAP1802	AAT	AGT	Asparagine	-	Serine
7	975201	gene	C	T	15	2.05359	YGR241C	YAP1802	GCC	ACC	Alanine	-	Threonine
7	975265	gene	A	C	15	2.05552	YGR241C	YAP1802	ATT	ATG	Isoleucine	-	Methionine
7	975463	gene	G	A	15	2.05642	YGR241C	YAP1802	AAC	AAT	Asparagine	Asparagine	-
7	975507	gene	T	G	15	NA	YGR241C	YAP1802	ACC	CCC	Threonine	NA	NA
7	975526	gene	G	C	15	2.05469	YGR241C	YAP1802	GAC	GAG	Aspartic_acid	-	Glutamic_acid
7	975559	gene	T	C	15	2.05331	YGR241C	YAP1802	CCA	CCG	Proline	Proline	-
7	975632	gene	C	T	15	2.04904	YGR241C	YAP1802	AGA	AAA	Arginine	-	Lysine
7	975661	gene	C	T	15	2.04683	YGR241C	YAP1802	AAG	AAA	Lysine	Lysine	-
7	975692	gene	C	T	15	2.04427	YGR241C	YAP1802	AGC	AAC	Serine	-	Asparagine
7	975724	gene	G	A	15	2.04158	YGR241C	YAP1802	GCC	GCT	Alanine	Alanine	-
7	975940	gene	T	G	15	2.02171	YGR241C	YAP1802	GCA	GCC	Alanine	Alanine	-
7	976015	gene	T	C	15	2.01409	YGR241C	YAP1802	CTA	CTG	Leucine	Leucine	-
7	976137	gene	G	A	15	2.00083	YGR241C	YAP1802	CTA	TTA	Leucine	Leucine	-
7	976264	gene	C	T	15	1.98587	YGR241C	YAP1802	TTG	TTA	Leucine	Leucine	-
7	976270	gene	C	T	15	1.98514	YGR241C	YAP1802	AGG	AGA	Arginine	Arginine	-
7	976327	gene	A	G	15	1.97802	YGR241C	YAP1802	GAT	GAC	Aspartic_acid	Aspartic_acid	-
7	976713	gene	T	C	15	1.92354	YGR242W	YGR242W	TTC	TCC	Phenylalanine	-	Serine
7	976931	regulation site	T	C	15	1.88817	YBR049C	REB1
7	977220	no match	T	C	15	1.83682
7	977283	no match	A	G	15	1.8247
7	977551	gene	G	A	15	1.76392	YGR243W	MPC3	AAG	AAA	Lysine	Lysine	-
7	977855	ARS	A	T	15	NA	ARS733
7	977899	ARS	TAA	T	15	NA	ARS733
7	977933	ARS	T	A	15	NA	ARS733
7	977998	no match	A	G	15	NA
7	978858	gene	T	C	15	1.34566	YGR244C	LSC2	CAA	CAG	Glutamine	Glutamine	-
7	979035	gene	G	A	15	1.28414	YGR244C	LSC2	AGC	AGT	Serine	Serine	-
7	979191	gene	C	T	15	1.23096	YGR244C	LSC2	AGG	AGA	Arginine	Arginine	-
7	979414	no match	G	A	15	1.15719
7	979545	no match	A	G	15	1.11533
7	979663	no match	TG	T	15	NA
7	979683	no match	A	C	15	1.07259
8	55265	gene	G	A	16	3.01695	YHL025W	SNF6	GAA	AAA	Glutamic_acid	-	Lysine
8	55457	gene	G	C	16	3.06271	YHL025W	SNF6	GGC	CGC	Glycine	-	Arginine
8	55458	gene	G	C	16	3.06295	YHL025W	SNF6	GGC	GCC	Glycine	-	Alanine
8	55690	gene	A	G	16	3.11914	YHL025W	SNF6	ACA	ACG	Threonine	Threonine	-
8	55805	gene	A	C	16	3.14737	YHL025W	SNF6	AAT	CAT	Asparagine	-	Histidine
8	56206	binding site	G	GAA	16	NA	YCR018C	SRD1
8	58900	no match	CT	C	16	NA
8	59801	gene	T	C	16	3.89481	YHL023C	NPR3	CAA	CAG	Glutamine	Glutamine	-
8	59916	gene	C	T	16	3.89636	YHL023C	NPR3	AGT	AAT	Serine	-	Asparagine
8	59936	gene	G	C	16	3.89647	YHL023C	NPR3	GAC	GAG	Aspartic_acid	-	Glutamic_acid
8	60191	gene	C	T	16	3.89349	YHL023C	NPR3	TCG	TCA	Serine	Serine	-
8	60199	gene	G	A	16	3.89327	YHL023C	NPR3	CTA	TTA	Leucine	Leucine	-
8	60200	gene	A	G	16	3.89324	YHL023C	NPR3	CCT	CCC	Proline	Proline	-
8	60451	gene	T	G	16	3.88225	YHL023C	NPR3	AAT	CAT	Asparagine	-	Histidine
8	60493	gene	T	C	16	3.87967	YHL023C	NPR3	AGT	GGT	Serine	-	Glycine
8	60764	gene	T	C	16	3.85636	YHL023C	NPR3	AGA	AGG	Arginine	Arginine	-
8	60785	gene	C	T	16	3.85405	YHL023C	NPR3	TCG	TCA	Serine	Serine	-
8	61047	gene	G	T	16	3.81929	YHL023C	NPR3	CCG	CAG	Proline	-	Glutamine
8	61049	gene	C	T	16	3.81898	YHL023C	NPR3	ACG	ACA	Threonine	Threonine	-
8	61125	gene	G	A	16	3.80681	YHL023C	NPR3	ACT	ATT	Threonine	-	Isoleucine
8	61373	gene	A	G	16	3.76083	YHL023C	NPR3	ATT	ATC	Isoleucine	Isoleucine	-
8	62234	gene	C	T	16	3.5334	YHL023C	NPR3	TCG	TCA	Serine	Serine	-
8	62587	no match	G	A	16	3.41321
8	62601	no match	CT	C	16	NA
8	62702	no match	G	A	16	3.37094
8	62711	no match	A	C	16	3.36757
8	62723	no match	T	A	16	3.36306
8	62830	no match	ATT	A	16	NA
8	62837	no match	T	C	16	3.31944
8	62843	no match	TG	T	16	NA
8	62845	no match	TA	T,*	16	NA
8	62865	no match	T	C	16	3.30851
8	62972	gene	C	T	16	3.26596	YHL022C	SPO11	GAA	AAA	Glutamic_acid	-	Lysine
8	63044	gene	T	C	16	3.23664	YHL022C	SPO11	ATC	GTC	Isoleucine	-	Valine
8	63144	gene	T	C	16	3.195	YHL022C	SPO11	TTA	TTG	Leucine	Leucine	-
8	63183	gene	C	T	16	3.17821	YHL022C	SPO11	TTG	TTA	Leucine	Leucine	-
8	93752	gene	A	G	17	6.42824	YHL008C	YHL008C	AGT	AGC	Serine	Serine	-
8	93770	gene	A	T	17	6.73542	YHL008C	YHL008C	GTT	GTA	Valine	Valine	-
8	96300	gene	C	T	18	13	YHL007C	STE20	ACG	ACA	Threonine	Threonine	-
8	96393	gene	C	T	18	13	YHL007C	STE20	AGG	AGA	Arginine	Arginine	-
8	143824	no match	A	G	19	1.38312
8	143930	regulation site	C	T	19	1.4183
8	143948	no match	A	AC	19	NA
8	143949	no match	T	A	19	1.42475
8	144253	gene	T	C	19	1.5328	YHR020W	YHR020W	TTT	TTC	Phenylalanine	Phenylalanine	-
8	144280	gene	G	T	19	1.54274	YHR020W	YHR020W	ACG	ACT	Threonine	Threonine	-
8	144393	gene	A	G	19	1.58469	YHR020W	YHR020W	AAC	AGC	Asparagine	-	Serine
8	144688	gene	T	C	19	1.69438	YHR020W	YHR020W	ATT	ATC	Isoleucine	Isoleucine	-
8	144730	gene	A	G	19	1.70969	YHR020W	YHR020W	CAA	CAG	Glutamine	Glutamine	-
8	144796	gene	C	G	19	1.73345	YHR020W	YHR020W	GGC	GGG	Glycine	Glycine	-
8	144910	gene	C	T	19	1.77338	YHR020W	YHR020W	GTC	GTT	Valine	Valine	-
8	145045	gene	T	C	19	1.81829	YHR020W	YHR020W	GCT	GCC	Alanine	Alanine	-
8	145315	gene	G	C	19	1.89774	YHR020W	YHR020W	GCG	GCC	Alanine	Alanine	-
8	145363	gene	C	T	19	1.91014	YHR020W	YHR020W	GTC	GTT	Valine	Valine	-
8	145441	gene	C	T	19	1.929	YHR020W	YHR020W	GGC	GGT	Glycine	Glycine	-
8	145684	gene	C	T	19	1.97656	YHR020W	YHR020W	GTC	GTT	Valine	Valine	-
8	145768	gene	A	G	19	1.98994	YHR020W	YHR020W	CTA	CTG	Leucine	Leucine	-
8	146174	no match	C	G	19	2.05669
8	146218	no match	T	C	19	2.06389
8	146323	no match	G	A	19	NA
8	146331	long_terminal_repeat	T	G	19	NA	YHRCsigma2
8	146334	long_terminal_repeat	T	G	19	NA	YHRCsigma2
8	146338	long_terminal_repeat	T	TTAAAGAAATAAGGAATACCATAAGGTTGATCAAATTTAAA	19	NA	YHRCsigma2
8	146339	long_terminal_repeat	T	TAAAGAAATAAGGAATACCATAAGGTTGATCAAATTTAA,TAAAGAAATAAGGAATACCATAAGGTTGATCAAATTTA	19	NA	YHRCsigma2
8	146416	long_terminal_repeat	G	A	19	NA	YHRCsigma2
8	146610	long_terminal_repeat	G	A	19	NA	YHRCsigma2
8	146624	long_terminal_repeat	T	C	19	NA	YHRCsigma2
8	146632	long_terminal_repeat	C	T,G	19	NA	YHRCsigma2
8	146635	long_terminal_repeat	A	G	19	NA	YHRCsigma2
8	146649	long_terminal_repeat	G	A	19	NA	YHRCsigma2
8	146654	long_terminal_repeat	T	C	19	NA	YHRCsigma2
8	146668	long_terminal_repeat	A	AACATTT	19	NA	YHRCsigma2
8	146677	no match	A	G	19	NA
8	146719	no match	A	T	19	2.14112
8	146800	no match	A	G	19	2.15243
8	146822	no match	C	A	19	2.15543
8	146839	no match	C	G	19	NA
8	146940	long_terminal_repeat	T	A	19	2.171	YHRWtau3
8	146947	long_terminal_repeat	G	A	19	2.1719	YHRWtau3
8	146980	long_terminal_repeat	C	A	19	2.17607	YHRWtau3
8	147004	long_terminal_repeat	C	G	19	2.17905	YHRWtau3
8	147047	long_terminal_repeat	C	T	19	2.18429	YHRWtau3
8	147161	no match	C	A	19	2.19753
8	147327	no match	A	G	19	2.21494
8	147459	no match	C	T	19	2.22707
8	147504	no match	T	C	19	2.23083
8	147540	no match	G	A	19	2.23369
8	147558	no match	A	G	19	2.23511
8	147573	no match	A	C	19	2.23632
8	147667	no match	G	C	19	2.24435
8	147741	no match	A	G	19	2.25104
8	147742	no match	C	T	19	2.25113
8	147745	no match	C	T	19	2.2514
8	147843	no match	T	C	19	2.26041
8	148158	gene	CAA	C	19	NA	YHR021C	RPS27b	TGT	TGT	Cysteine	NA	NA
8	148168	gene	G	A	19	2.28598	YHR021C	RPS27b	CAA	TAA	Glutamine	-	Stop_codon
8	148221	gene	G	A	19	2.28875	YHR021C	RPS27b	TCT	TTT	Serine	-	Phenylalanine
8	148275	gene	T	C	19	2.29098	YHR021C	RPS27b	TAA	TGA	Stop_codon	Stop_codon	-
8	148297	gene	T	A	19	2.29169	YHR021C	RPS27b	ATG	TTG	Methionine	-	Leucine
8	148317	gene	C	G	19	2.29224	YHR021C	RPS27b	AGC	ACC	Serine	-	Threonine
8	148334	gene	T	A	19	2.29262	YHR021C	RPS27b	ACA	ACT	Threonine	Threonine	-
8	148409	gene	T	G	19	2.29337	YHR021C	RPS27b	GAA	GAC	Glutamic_acid	-	Aspartic_acid
8	148418	gene	C	T	19	2.29335	YHR021C	RPS27b	TAG	TAA	Stop_codon	Stop_codon	-
8	148490	gene	A	G	19	2.29227	YHR021C	RPS27b	AAT	AAC	Asparagine	Asparagine	-
8	148542	gene	A	G	19	2.29075	YHR021C	RPS27b	ATA	ACA	Isoleucine	-	Threonine
8	148576	gene	TC	T	19	NA	YHR021C	RPS27b	AAA	AAA	Lysine	NA	NA
8	148734	no match	G	A	19	2.28259
8	148745	no match	C	A	19	2.282
8	148762	no match	C	T	19	2.28105
8	148863	no match	G	A	19	2.27463
8	148943	no match	T	G	19	2.26858
8	148956	no match	A	G	19	2.26751
8	148979	no match	C	CA	19	NA
8	148990	no match	G	A	19	2.26461
8	149040	no match	C	G	19	2.26003
8	149077	binding site	C	T	19	2.2564	YLR403W	SFP1
8	149140	no match	T	TC	19	NA
8	149162	no match	G	A	19	2.24726
8	149249	gene	A	T	19	2.23672	YHR021W-A	ECM12	ATA	TTA	Isoleucine	-	Leucine
8	149250	gene	T	A	19	2.23659	YHR021W-A	ECM12	ATA	AAA	Isoleucine	-	Lysine
8	149257	gene	C	CATAT	19	NA	YHR021W-A	ECM12	TAC	TAC	Tyrosine	NA	NA
8	149305	gene	G	T	19	2.22927	YHR021W-A	ECM12	CAG	CAT	Glutamine	-	Histidine
8	149347	gene	C	A	19	2.22334	YHR021W-A	ECM12	GAC	GAA	Aspartic_acid	-	Glutamic_acid
8	149376	gene	C	A	19	2.21907	YHR021W-A	ECM12	GCG	GAG	Alanine	-	Glutamic_acid
8	149385	gene	C	T	19	2.21772	YHR021W-A	ECM12	GCC	GTC	Alanine	-	Valine
8	149390	gene	C	G	19	2.21695	YHR021W-A	ECM12	CAC	GAC	Histidine	-	Aspartic_acid
8	149430	gene	G	A	19	2.21065	YHR021W-A	ECM12	GGT	GAT	Glycine	-	Aspartic_acid
8	149834	gene	A	C	19	2.12963	YHR022C	YHR022C	ATT	AGT	Isoleucine	-	Serine
8	150558	no match	C	T	19	1.93825
8	150603	no match	G	A	19	NA
8	150606	no match	AT	A	19	NA
8	150619	no match	C	T	19	NA
8	150639	no match	C	T	19	NA
8	150670	no match	C	CA	19	NA
8	150847	no match	AT	A	19	NA
8	150924	no match	T	C	19	NA
8	151229	gene	C	G	19	NA	YHR022C-A	YHR022C-A	GAG	GAC	Glutamic_acid	NA	NA
8	151383	no match	G	GAA	19	NA
8	151416	no match	T	C	19	NA
8	151579	no match	CT	C	19	NA
8	151640	no match	A	G	19	NA
8	151701	gene	C	T	19	NA	YHR023W	MYO1	ATC	ATT	Isoleucine	NA	NA
8	151932	gene	G	T	19	1.53728	YHR023W	MYO1	CCG	CCT	Proline	Proline	-
8	152094	gene	A	C	19	1.49703	YHR023W	MYO1	AGA	AGC	Arginine	-	Serine
8	152121	gene	G	A	19	1.49058	YHR023W	MYO1	CTG	CTA	Leucine	Leucine	-
8	152274	gene	C	T	19	1.45554	YHR023W	MYO1	GGC	GGT	Glycine	Glycine	-
8	152397	gene	C	T	19	1.42935	YHR023W	MYO1	AAC	AAT	Asparagine	Asparagine	-
8	152466	gene	C	A	19	1.41549	YHR023W	MYO1	ATC	ATA	Isoleucine	Isoleucine	-
8	152625	gene	T	C	19	1.38598	YHR023W	MYO1	AAT	AAC	Asparagine	Asparagine	-
8	152677	gene	C	T	19	1.3771	YHR023W	MYO1	CTG	TTG	Leucine	Leucine	-
8	152946	gene	G	A	19	1.33775	YHR023W	MYO1	TTG	TTA	Leucine	Leucine	-
8	152961	gene	A	G	19	NA	YHR023W	MYO1	AGA	AGG	Arginine	NA	NA
8	153117	gene	A	G	19	1.31894	YHR023W	MYO1	ACA	ACG	Threonine	Threonine	-
8	153178	gene	T	C	19	1.3135	YHR023W	MYO1	TTA	CTA	Leucine	Leucine	-
8	153195	gene	A	G	19	1.31209	YHR023W	MYO1	CAA	CAG	Glutamine	Glutamine	-
9	164475	gene	A	G	20	1.56029	YIL107C	PFK26	GCT	GCC	Alanine	Alanine	-
9	164503	gene	T	A	20	1.56046	YIL107C	PFK26	CAT	CTT	Histidine	-	Leucine
9	164504	gene	G	A	20	1.56047	YIL107C	PFK26	CAT	TAT	Histidine	-	Tyrosine
9	164522	gene	G	A	20	1.56062	YIL107C	PFK26	CGT	TGT	Arginine	-	Cysteine
9	164883	gene	G	A	20	1.57142	YIL107C	PFK26	ATC	ATT	Isoleucine	Isoleucine	-
9	165018	gene	A	G	20	1.57997	YIL107C	PFK26	ACT	ACC	Threonine	Threonine	-
9	165039	gene	C	G	20	1.58155	YIL107C	PFK26	GAG	GAC	Glutamic_acid	-	Aspartic_acid
9	165820	no match	T	C	20	1.65761
9	166175	binding site	C	T	20	1.70005	YKL112W	ABF1
9	166203	no match	C	T	20	1.70354
9	166298	no match	C	A	20	1.71547
9	166383	no match	A	G	20	1.72627
9	166442	gene	G	A	20	1.73382	YIL106W	MOB1	GCT	ACT	Alanine	-	Threonine
9	166463	gene	A	C	20	1.73652	YIL106W	MOB1	AGT	CGT	Serine	-	Arginine
9	166510	gene	T	C	20	1.74258	YIL106W	MOB1	TTT	TTC	Phenylalanine	Phenylalanine	-
9	166640	gene	T	C	20	1.75942	YIL106W	MOB1	TAA	CAA	Stop_codon	-	Glutamine
9	166646	gene	CAAT	C	20	NA	YIL106W	MOB1	CAA	CAA	Glutamine	NA	NA
9	166805	gene	T	C	20	1.78087	YIL106W	MOB1	TAA	CAA	Stop_codon	-	Glutamine
9	167048	gene	A	G	20	1.81228	YIL106W	MOB1	ATG	GTG	Methionine	-	Valine
9	167496	no match	G	C	20	1.86781
9	167635	gene	T	C	20	1.88393	YIL105C	SLM1	CAA	CAG	Glutamine	Glutamine	-
9	167769	gene	T	C	20	1.89887	YIL105C	SLM1	ATG	GTG	Methionine	-	Valine
9	167860	gene	T	C	20	1.90865	YIL105C	SLM1	CAA	CAG	Glutamine	Glutamine	-
9	168034	gene	C	T	20	1.92783	YIL105C	SLM1	TCG	TCA	Serine	Serine	-
9	168127	gene	T	C	20	1.93869	YIL105C	SLM1	AGA	AGG	Arginine	Arginine	-
9	168175	gene	A	G	20	1.94445	YIL105C	SLM1	TAT	TAC	Tyrosine	Tyrosine	-
9	168187	gene	A	G	20	1.94591	YIL105C	SLM1	TAT	TAC	Tyrosine	Tyrosine	-
9	168217	gene	T	C	20	1.94957	YIL105C	SLM1	TTA	TTG	Leucine	Leucine	-
9	168244	gene	C	T	20	1.95289	YIL105C	SLM1	TTG	TTA	Leucine	Leucine	-
9	168373	gene	A	G	20	1.96914	YIL105C	SLM1	TCT	TCC	Serine	Serine	-
9	168381	gene	A	G	20	1.97017	YIL105C	SLM1	TTA	CTA	Leucine	Leucine	-
9	168511	gene	A	G	20	1.98705	YIL105C	SLM1	TTT	TTC	Phenylalanine	Phenylalanine	-
9	168871	gene	C	T	20	NA	YIL105C	SLM1	TTG	TTA	Leucine	NA	NA
9	168934	gene	A	G	20	2.04321	YIL105C	SLM1	TTT	TTC	Phenylalanine	Phenylalanine	-
9	169225	gene	C	A	20	2.08033	YIL105C	SLM1	CAG	CAT	Glutamine	-	Histidine
9	169256	gene	A	G	20	NA	YIL105C	SLM1	GTC	GCC	Valine	NA	NA
9	169445	gene	C	G	20	2.10579	YIL105C	SLM1	AGC	ACC	Serine	-	Threonine
9	169474	gene	CTGCTGTTGT	C	20	NA	YIL105C	SLM1	CAG	CAG	Glutamine	NA	NA
9	169544	gene	C	T	20	NA	YIL105C	SLM1	AGA	AAA	Arginine	NA	NA
9	169640	gene	A	AT	20	NA	YIL105C	SLM1	ATG	ATG	Methionine	NA	NA
9	169666	no match	C	G	20	2.12772
9	169671	no match	A	G	20	2.12817
9	169788	no match	TCC	T	20	NA
9	170021	gene	T	G	20	2.15204	YIL104C	SHQ1	GCA	GCC	Alanine	Alanine	-
9	170146	gene	T	C	20	2.15782	YIL104C	SHQ1	ATG	GTG	Methionine	-	Valine
9	170156	gene	C	A	20	2.15824	YIL104C	SHQ1	CTG	CTT	Leucine	Leucine	-
9	170201	gene	A	G	20	2.16005	YIL104C	SHQ1	ACT	ACC	Threonine	Threonine	-
9	170567	gene	C	T	20	2.17219	YIL104C	SHQ1	CAG	CAA	Glutamine	Glutamine	-
9	170714	gene	G	A	20	2.17698	YIL104C	SHQ1	AAC	AAT	Asparagine	Asparagine	-
9	170921	gene	A	T	20	2.18515	YIL104C	SHQ1	GAT	GAA	Aspartic_acid	-	Glutamic_acid
9	171065	gene	C	T	20	2.19254	YIL104C	SHQ1	GAG	GAA	Glutamic_acid	Glutamic_acid	-
9	171154	gene	T	C	20	NA	YIL104C	SHQ1	ACC	GCC	Threonine	NA	NA
9	171278	gene	T	C	20	2.20723	YIL104C	SHQ1	GTA	GTG	Valine	Valine	-
9	171281	gene	A	G	20	2.20748	YIL104C	SHQ1	AAT	AAC	Asparagine	Asparagine	-
9	171517	no match	A	G	20	2.23081
9	171518	no match	G	C	20	2.23093
9	171525	no match	T	C	20	2.23175
9	171535	no match	C	T	20	2.23295
9	171556	no match	T	A	20	2.23551
9	171558	no match	T	C	20	2.23576
9	171616	binding site	T	A	20	2.24316
9	171632	no match	G	A	20	2.24527
9	171637	no match	GA	G	20	NA
9	171655	no match	T	C	20	2.24835
9	171701	no match	G	A	20	2.25459
9	171711	no match	T	A	20	2.25595
9	171806	gene	A	G	20	2.26887	YIL103W	DPH1	AAA	AGA	Lysine	-	Arginine
9	171999	gene	T	C	20	2.29452	YIL103W	DPH1	ACT	ACC	Threonine	Threonine	-
9	172044	gene	G	A	20	2.30028	YIL103W	DPH1	CAG	CAA	Glutamine	Glutamine	-
9	172050	gene	T	A	20	2.30104	YIL103W	DPH1	CCT	CCA	Proline	Proline	-
9	172074	gene	G	A	20	2.30407	YIL103W	DPH1	TTG	TTA	Leucine	Leucine	-
9	172231	gene	G	A	20	2.32304	YIL103W	DPH1	GTT	ATT	Valine	-	Isoleucine
9	172693	gene	T	C	20	2.37028	YIL103W	DPH1	TTA	CTA	Leucine	Leucine	-
9	172731	gene	A	G	20	2.37364	YIL103W	DPH1	GTA	GTG	Valine	Valine	-
9	172920	gene	T	C	20	2.38932	YIL103W	DPH1	AGT	AGC	Serine	Serine	-
9	173275	no match	A	AT	20	NA
9	173363	no match	G	T	20	2.42407
9	173732	no match	G	A	20	2.45226
9	174345	no match	T	A	20	2.49338
9	174391	no match	T	A	20	2.49594
9	174961	no match	C	CGAAGTGCCTGAGGGCTGGTTGCAAAGGGCCGTCG	20	NA
9	175104	ARS	A	AT	20	NA	ARS912
9	175120	ARS	C	A	20	2.51978	ARS912
9	175122	ARS	TCA	T	20	NA	ARS912
9	175126	ARS	A	C	20	2.51981	ARS912
9	175138	ARS	G	A	20	2.51986	ARS912
9	175167	ARS	C	T	20	2.51994	ARS912
9	175175	ARS	G	C	20	2.51995	ARS912
9	175368	gene	A	G	20	2.51838	YIL101C	XBP1	TTT	TCT	Phenylalanine	-	Serine
9	175568	gene	G	A	20	2.51296	YIL101C	XBP1	GAC	GAT	Aspartic_acid	Aspartic_acid	-
9	175751	gene	A	T	20	2.50447	YIL101C	XBP1	ACT	ACA	Threonine	Threonine	-
9	175755	gene	T	G	20	2.50424	YIL101C	XBP1	CAA	CCA	Glutamine	-	Proline
9	175811	gene	G	A	20	2.50092	YIL101C	XBP1	GAC	GAT	Aspartic_acid	Aspartic_acid	-
9	175960	gene	C	T	20	2.49049	YIL101C	XBP1	GCA	ACA	Alanine	-	Threonine
9	176421	gene	G	T	20	2.45009	YIL101C	XBP1	ACA	AAA	Threonine	-	Lysine
9	176578	gene	C	T	20	2.4342	YIL101C	XBP1	GGT	AGT	Glycine	-	Serine
9	176954	gene	G	A	20	2.39165	YIL101C	XBP1	AGC	AGT	Serine	Serine	-
9	177398	gene	C	T	20	NA	YIL100C-A	YIL100C-A	TGT	TAT	Cysteine	NA	NA
9	177463	gene	GCA	G	20	NA	YIL100C-A	YIL100C-A	TGC	TGC	Cysteine	NA	NA
9	177464	gene	CACATAT	CAT,*	20	NA	YIL100C-A	YIL100C-A	TGC	TGC	Cysteine	NA	NA
9	177466	gene	CATAT	CAT,CATATAT,*	20	NA	YIL100C-A	YIL100C-A	ATG	ATG	Methionine	NA	NA
9	177586	gene	G	A	20	2.30618	YIL100C-A	YIL100C-A	TGC	TGT	Cysteine	Cysteine	-
9	177847	regulation site	CT	C	20	NA
9	178111	gene	C	T	20	2.22298	YIL099W	SGA1	GGC	GGT	Glycine	Glycine	-
9	178144	gene	A	G	20	2.21742	YIL099W	SGA1	GTA	GTG	Valine	Valine	-
9	178160	gene	C	T	20	2.21471	YIL099W	SGA1	CCT	TCT	Proline	-	Serine
9	179020	gene	C	A	20	2.0564	YIL099W	SGA1	TCC	TCA	Serine	Serine	-
9	179065	gene	T	C	20	2.0474	YIL099W	SGA1	GAT	GAC	Aspartic_acid	Aspartic_acid	-
9	179188	gene	G	T	20	2.02246	YIL099W	SGA1	ACG	ACT	Threonine	Threonine	-
9	179273	gene	A	G	20	2.00497	YIL099W	SGA1	ACC	GCC	Threonine	-	Alanine
9	179398	gene	G	A	20	1.9789	YIL099W	SGA1	ACG	ACA	Threonine	Threonine	-
9	337905	no match	T	A	21	0.78244
9	337948	no match	T	C	21	0.785341
9	337953	no match	A	G	21	0.785681
9	338050	no match	A	G	21	0.792374
9	338072	no match	C	T	21	0.79392
9	338225	no match	A	ATT	21	NA
9	338818	no match	A	G	21	0.85191
9	339225	no match	C	CT,CTTTTTTTTTTTTTTT	21	NA
9	339250	no match	TGC	T	21	NA
9	339252	no match	C	T,*	21	NA
9	339254	no match	A	T	21	NA
9	339257	no match	TGC	T	21	NA
9	339258	no match	G	T,*	21	NA
9	339259	no match	C	T,CTTTTTTT,CTTTTTTTT	21	NA
9	339595	gene	T	C	21	0.910883	YIL009W	FAA3	TCT	TCC	Serine	Serine	-
9	340927	gene	A	C	21	1.03698	YIL009W	FAA3	GGA	GGC	Glycine	Glycine	-
9	341155	gene	A	G	21	1.06367	YIL009W	FAA3	AAA	AAG	Lysine	Lysine	-
9	341215	gene	C	A	21	1.07108	YIL009W	FAA3	GAC	GAA	Aspartic_acid	-	Glutamic_acid
9	341595	no match	C	A	21	1.12645
9	341662	no match	C	T	21	1.1376
9	341674	no match	C	T	21	1.13964
9	341700	no match	G	A	21	1.14409
9	342869	no match	CAT	C	21	NA
9	343172	gene	T	C	21	1.45106	YIL007C	NAS2	AAT	AGT	Asparagine	-	Serine
9	343174	gene	A	G	21	1.45151	YIL007C	NAS2	GGT	GGC	Glycine	Glycine	-
9	343874	no match	T	C	21	NA
9	344094	gene	C	T	21	1.64515	YIL006W	YIA6	TGC	TGT	Cysteine	Cysteine	-
9	344292	gene	T	G	21	1.68012	YIL006W	YIA6	ACT	ACG	Threonine	Threonine	-
9	344547	gene	C	T	21	1.71927	YIL006W	YIA6	TTC	TTT	Phenylalanine	Phenylalanine	-
9	344556	gene	G	A	21	1.72051	YIL006W	YIA6	AAG	AAA	Lysine	Lysine	-
9	344691	gene	C	T	21	1.73789	YIL006W	YIA6	CTC	CTT	Leucine	Leucine	-
9	344740	gene	C	A	21	1.74358	YIL006W	YIA6	CTA	ATA	Leucine	-	Isoleucine
9	345192	no match	A	C	21	1.77818
9	345247	no match	A	C	21	1.77993
9	345325	no match	C	T	21	1.78099
9	345474	no match	T	C	21	1.77772
9	345656	no match	A	C	21	1.76542
9	345745	gene	T	C	21	1.75657	YIL005W	EPS1	TTT	TTC	Phenylalanine	Phenylalanine	-
9	345871	gene	T	C	21	1.74136	YIL005W	EPS1	TGT	TGC	Cysteine	Cysteine	-
9	345992	gene	G	A	21	1.7243	YIL005W	EPS1	GGA	AGA	Glycine	-	Arginine
9	346155	gene	A	T	21	1.6984	YIL005W	EPS1	AAA	ATA	Lysine	-	Isoleucine
9	346766	gene	A	C	21	1.59035	YIL005W	EPS1	ATA	CTA	Isoleucine	-	Leucine
9	346859	gene	A	G	21	1.57473	YIL005W	EPS1	ACT	GCT	Threonine	-	Alanine
9	346999	gene	C	G	21	1.55267	YIL005W	EPS1	GCC	GCG	Alanine	Alanine	-
9	347117	gene	A	G	21	1.53585	YIL005W	EPS1	ATA	GTA	Isoleucine	-	Valine
9	347165	gene	A	G	21	1.52955	YIL005W	EPS1	AAA	GAA	Lysine	-	Glutamic_acid
9	347270	gene	A	T	21	1.51704	YIL005W	EPS1	ATA	TTA	Isoleucine	-	Leucine
9	347581	gene	G	A	21	1.49235	YIL005W	EPS1	GGG	GGA	Glycine	Glycine	-
9	347702	gene	A	G	21	1.48543	YIL005W	EPS1	ATT	GTT	Isoleucine	-	Valine
9	347773	gene	G	A	21	1.48006	YIL005W	EPS1	ATG	ATA	Methionine	-	Isoleucine
9	348069	gene	T	C	21	1.44881	YIL004C	BET1	TAA	TGA	Stop_codon	Stop_codon	-
9	348312	gene	G	A	21	1.41467	YIL004C	BET1	TCG	TTG	Serine	-	Leucine
9	348431	gene	T	C	21	1.39595	YIL004C	BET1	TAA	TAG	Stop_codon	Stop_codon	-
9	348574	no match	A	G	21	1.37221
9	348722	no match	T	C	21	1.34669
9	348726	no match	C	T	21	1.34599
9	348738	no match	C	T	21	1.34389
9	348925	no match	C	T	21	1.31099
9	348958	no match	T	C	21	1.30518
9	349855	gene	T	G	21	1.16983	YIL003W	CFD1	GTT	GGT	Valine	-	Glycine
9	349907	gene	C	T	21	1.16443	YIL003W	CFD1	CCC	CCT	Proline	Proline	-
9	349959	gene	G	A	21	NA	YIL003W	CFD1	GTT	ATT	Valine	NA	NA
9	349963	gene	T	A	21	NA	YIL003W	CFD1	GTG	GAG	Valine	NA	NA
9	350005	no match	A	G	21	NA
9	350021	no match	G	A	21	NA
9	350025	no match	G	GTA	21	NA
9	350044	no match	T	C	21	NA
9	350070	no match	T	C	21	NA
9	350094	no match	A	T	21	NA
9	350135	no match	A	G	21	1.14563
9	350183	no match	T	A	21	1.14279
9	350189	regulation site	G	C	21	1.14246
9	350262	no match	C	A	21	1.13878
9	350470	gene	G	A	21	1.13131	YIL002W-A	YIL002W-A	AGG	AAG	Arginine	-	Lysine
9	350729	gene	T	C	21	1.12763	YIL002C	INP51	TTA	TTG	Leucine	Leucine	-
10	392321	no match	C	T	22	1.85869
10	392325	no match	C	CT	22	NA
10	392346	no match	G	A	22	1.87244
10	392460	gene	C	T	22	NA	YJL026W	RNR2	ATC	ATT	Isoleucine	NA	NA
10	392498	gene	C	A	22	NA	YJL026W	RNR2	ACA	AAA	Threonine	NA	NA
10	392577	gene	C	T	22	NA	YJL026W	RNR2	TAC	TAT	Tyrosine	NA	NA
10	392787	gene	A	G	22	2.13531	YJL026W	RNR2	GAA	GAG	Glutamic_acid	Glutamic_acid	-
10	393112	gene	T	G	22	2.35669	YJL026W	RNR2	TCC	GCC	Serine	-	Alanine
10	393288	gene	T	C	22	2.48864	YJL026W	RNR2	ATT	ATC	Isoleucine	Isoleucine	-
10	393423	gene	T	C	22	2.59636	YJL026W	RNR2	GTT	GTC	Valine	Valine	-
10	393453	gene	C	T	22	2.62109	YJL026W	RNR2	GTC	GTT	Valine	Valine	-
10	393501	gene	C	T	22	2.6613	YJL026W	RNR2	ACC	ACT	Threonine	Threonine	-
10	393564	gene	G	C	22	2.71474	YJL026W	RNR2	AAG	AAC	Lysine	-	Asparagine
10	564269	gene	G	A	23	3.38968	YJR066W	TOR1	AGG	AGA	Arginine	Arginine	-
10	564290	gene	T	C	23	3.3899	YJR066W	TOR1	AAT	AAC	Asparagine	Asparagine	-
10	564333	gene	T	G	23	3.39046	YJR066W	TOR1	TTC	GTC	Phenylalanine	-	Valine
10	564368	gene	A	C	23	3.39101	YJR066W	TOR1	CTA	CTC	Leucine	Leucine	-
10	564566	gene	G	A	23	3.3956	YJR066W	TOR1	GAG	GAA	Glutamic_acid	Glutamic_acid	-
10	564773	gene	T	C	23	3.40222	YJR066W	TOR1	AAT	AAC	Asparagine	Asparagine	-
10	564818	gene	T	C	23	3.40379	YJR066W	TOR1	TCT	TCC	Serine	Serine	-
10	565262	gene	T	C	23	3.41859	YJR066W	TOR1	GTT	GTC	Valine	Valine	-
10	565364	gene	A	G	23	3.42108	YJR066W	TOR1	AAA	AAG	Lysine	Lysine	-
10	565373	gene	T	C	23	3.42128	YJR066W	TOR1	TCT	TCC	Serine	Serine	-
10	565457	gene	T	C	23	3.42281	YJR066W	TOR1	GAT	GAC	Aspartic_acid	Aspartic_acid	-
10	565604	gene	T	C	23	3.42422	YJR066W	TOR1	GTT	GTC	Valine	Valine	-
10	565666	gene	G	A	23	3.42459	YJR066W	TOR1	GGA	GAA	Glycine	-	Glutamic_acid
10	565667	gene	A	C	23	3.4246	YJR066W	TOR1	GGA	GGC	Glycine	Glycine	-
10	565712	gene	G	A	23	3.42508	YJR066W	TOR1	GTG	GTA	Valine	Valine	-
10	565724	gene	G	A	23	3.42523	YJR066W	TOR1	AAG	AAA	Lysine	Lysine	-
10	566045	gene	C	T	23	3.43216	YJR066W	TOR1	CCC	CCT	Proline	Proline	-
10	566093	gene	C	T	23	3.43345	YJR066W	TOR1	TAC	TAT	Tyrosine	Tyrosine	-
10	566114	gene	C	T	23	3.43402	YJR066W	TOR1	GGC	GGT	Glycine	Glycine	-
10	566519	gene	T	C	23	3.44263	YJR066W	TOR1	TTT	TTC	Phenylalanine	Phenylalanine	-
10	566594	gene	G	A	23	3.44315	YJR066W	TOR1	AGG	AGA	Arginine	Arginine	-
10	566600	gene	G	C	23	3.44316	YJR066W	TOR1	GGG	GGC	Glycine	Glycine	-
10	566656	gene	A	G	23	3.44377	YJR066W	TOR1	AAA	AGA	Lysine	-	Arginine
10	566814	gene	T	G	23	NA	YJR066W	TOR1	TGC	GGC	Cysteine	NA	NA
10	567062	gene	G	A	23	3.47214	YJR067C	YAE1	GCC	GTC	Alanine	-	Valine
10	567157	gene	T	C	23	3.48479	YJR067C	YAE1	GAA	GAG	Glutamic_acid	Glutamic_acid	-
10	567191	gene	T	C	23	3.4898	YJR067C	YAE1	GAC	GGC	Aspartic_acid	-	Glycine
10	567298	gene	C	T	23	3.50707	YJR067C	YAE1	GAG	GAA	Glutamic_acid	Glutamic_acid	-
10	567375	gene	C	A	23	3.52069	YJR067C	YAE1	GTG	TTG	Valine	-	Leucine
10	567462	no match	A	G	23	3.53702
10	567525	no match	A	G	23	3.5493
10	568231	gene	G	A	23	3.66796	YJR068W	RFC2	GCC	ACC	Alanine	-	Threonine
10	568363	gene	G	A	23	3.67591	YJR068W	RFC2	GGG	AGG	Glycine	-	Arginine
10	568539	gene	A	G	23	3.67824	YJR068W	RFC2	TCA	TCG	Serine	Serine	-
10	568805	no match	C	T	23	NA
10	568992	gene	A	T	23	NA	YJR069C	HAM1	GGT	GGA	Glycine	NA	NA
10	569550	no match	T	G	23	NA
10	570422	gene	T	C	23	NA	YJR070C	LIA1	AAA	AAG	Lysine	NA	NA
10	570512	gene	G	A	23	NA	YJR070C	LIA1	TCC	TCT	Serine	NA	NA
10	570599	gene	G	GTT	23	NA	YJR071W	YJR071W	ATG	ATG	Methionine	NA	NA
10	570648	gene	C	G	23	3.42164	YJR071W	YJR071W	CCT	GCT	Proline	-	Alanine
10	570721	gene	T	C	23	3.40984	YJR071W	YJR071W	ATA	ACA	Isoleucine	-	Threonine
10	570788	no match	T	A	23	NA
10	570822	no match	A	G	23	3.39331
10	571066	gene	A	G	23	3.35746	YJR072C	NPA3	GCT	GCC	Alanine	Alanine	-
10	571276	gene	T	C	23	3.33524	YJR072C	NPA3	CAA	CAG	Glutamine	Glutamine	-
10	571582	gene	A	G	23	3.31686	YJR072C	NPA3	GAT	GAC	Aspartic_acid	Aspartic_acid	-
10	571651	gene	G	A	23	3.31389	YJR072C	NPA3	TGC	TGT	Cysteine	Cysteine	-
10	571765	gene	A	T	23	3.30919	YJR072C	NPA3	GGT	GGA	Glycine	Glycine	-
10	572214	no match	AT	A	23	NA
10	572278	no match	G	C	23	3.25404
10	572441	gene	T	C	23	3.22504	YJR073C	OPI3	AAA	AAG	Lysine	Lysine	-
10	572936	no match	C	T	23	3.1445
10	573283	gene	A	G	23	3.10947	YJR074W	MOG1	ACA	ACG	Threonine	Threonine	-
10	573325	gene	C	T	23	3.10443	YJR074W	MOG1	TTC	TTT	Phenylalanine	Phenylalanine	-
10	573331	gene	T	C	23	3.10364	YJR074W	MOG1	GAT	GAC	Aspartic_acid	Aspartic_acid	-
10	573386	gene	A	G	23	3.09542	YJR074W	MOG1	AGC	GGC	Serine	-	Glycine
10	573581	gene	T	C	23	3.04735	YJR074W	MOG1	TTA	CTA	Leucine	Leucine	-
10	573592	gene	T	C	23	3.04451	YJR074W	MOG1	TTT	TTC	Phenylalanine	Phenylalanine	-
10	573598	gene	G	A	23	3.043	YJR074W	MOG1	ACG	ACA	Threonine	Threonine	-
10	574034	gene	C	G	23	2.93792	YJR075W	HOC1	GCC	GCG	Alanine	Alanine	-
10	574091	gene	T	C	23	2.9107	YJR075W	HOC1	AAT	AAC	Asparagine	Asparagine	-
10	574115	gene	G	A	23	2.89708	YJR075W	HOC1	CTG	CTA	Leucine	Leucine	-
10	574232	gene	G	A	23	2.81947	YJR075W	HOC1	CAG	CAA	Glutamine	Glutamine	-
10	574262	gene	A	G	23	2.79803	YJR075W	HOC1	CAA	CAG	Glutamine	Glutamine	-
10	574310	gene	G	A	23	2.76263	YJR075W	HOC1	CCG	CCA	Proline	Proline	-
10	726314	gene	C	T	24	1.42707	YJR154W	YJR154W	ACC	ACT	Threonine	Threonine	-
10	726389	gene	T	C	24	NA	YJR154W	YJR154W	AAT	AAC	Asparagine	NA	NA
10	726394	gene	A	C	24	NA	YJR154W	YJR154W	GAA	GCA	Glutamic_acid	NA	NA
10	726395	gene	A	T	24	NA	YJR154W	YJR154W	GAA	GAT	Glutamic_acid	NA	NA
10	726398	gene	T	C	24	NA	YJR154W	YJR154W	AAT	AAC	Asparagine	NA	NA
10	726401	gene	C	A	24	NA	YJR154W	YJR154W	GGC	GGA	Glycine	NA	NA
10	726402	gene	T	G	24	NA	YJR154W	YJR154W	TCT	GCT	Serine	NA	NA
10	726404	gene	T	C	24	NA	YJR154W	YJR154W	TCT	TCC	Serine	NA	NA
10	726407	gene	G	A	24	NA	YJR154W	YJR154W	ACG	ACA	Threonine	NA	NA
10	726409	gene	GAA	G	24	NA	YJR154W	YJR154W	CGA	CGA	Arginine	NA	NA
10	726413	gene	G	GTA	24	NA	YJR154W	YJR154W	ATG	ATG	Methionine	NA	NA
10	726416	gene	A	C	24	NA	YJR154W	YJR154W	ATA	ATC	Isoleucine	NA	NA
10	726419	gene	C	T	24	NA	YJR154W	YJR154W	GTC	GTT	Valine	NA	NA
10	726440	gene	G	A	24	NA	YJR154W	YJR154W	CCG	CCA	Proline	NA	NA
10	726449	gene	C	G	24	NA	YJR154W	YJR154W	TCC	TCG	Serine	NA	NA
10	726458	gene	C	G	24	NA	YJR154W	YJR154W	AAC	AAG	Asparagine	NA	NA
10	726476	gene	A	G	24	NA	YJR154W	YJR154W	GAA	GAG	Glutamic_acid	NA	NA
10	726482	gene	C	T	24	NA	YJR154W	YJR154W	CAC	CAT	Histidine	NA	NA
10	726485	gene	T	A	24	NA	YJR154W	YJR154W	GTT	GTA	Valine	NA	NA
10	726490	gene	T	C	24	NA	YJR154W	YJR154W	GTT	GCT	Valine	NA	NA
10	726491	gene	TGC	T	24	NA	YJR154W	YJR154W	GTT	GTT	Valine	NA	NA
10	726494	gene	A	AGG	24	NA	YJR154W	YJR154W	GCA	GCA	Alanine	NA	NA
10	726500	gene	A	C	24	NA	YJR154W	YJR154W	GGA	GGC	Glycine	NA	NA
10	726506	gene	A	G	24	NA	YJR154W	YJR154W	GCA	GCG	Alanine	NA	NA
10	726760	gene	A	G	24	1.85129	YJR154W	YJR154W	GAA	GGA	Glutamic_acid	-	Glycine
10	727023	no match	G	C	24	2.18543
10	727128	no match	T	A	24	2.34224
11	223233	gene	T	C	25	3.41894	YKL115C	YKL115C	TAC	TGC	Tyrosine	-	Cysteine
11	223251	gene	T	TG	25	NA	YKL115C	YKL115C	CAT	CAT	Histidine	NA	NA
11	223281	gene	A	C	25	3.42016	YKL115C	YKL115C	CTA	CGA	Leucine	-	Arginine
11	223330	no match	T	C	25	3.42136
11	223560	gene	C	T	25	3.42658	YKL114C	APN1	AGC	AAC	Serine	-	Asparagine
11	223789	gene	T	C	25	3.43101	YKL114C	APN1	AAA	GAA	Lysine	-	Glutamic_acid
11	223970	gene	A	C	25	NA	YKL114C	APN1	GGT	GGG	Glycine	NA	NA
11	224066	gene	T	A	25	3.43624	YKL114C	APN1	GGA	GGT	Glycine	Glycine	-
11	224474	no match	C	T	25	3.44643
11	224757	gene	A	G	25	3.45495	YKL113C	RAD27	AAT	AAC	Asparagine	Asparagine	-
11	224943	gene	C	T	25	3.46104	YKL113C	RAD27	GAG	GAA	Glutamic_acid	Glutamic_acid	-
11	224949	gene	A	T	25	3.46124	YKL113C	RAD27	CTT	CTA	Leucine	Leucine	-
11	225480	gene	T	G	25	3.47489	YKL113C	RAD27	TCA	TCC	Serine	Serine	-
11	225552	gene	T	A	25	3.47616	YKL113C	RAD27	ACA	ACT	Threonine	Threonine	-
11	225609	gene	T	C	25	3.47708	YKL113C	RAD27	AAA	AAG	Lysine	Lysine	-
11	225819	gene	C	T	25	3.47978	YKL113C	RAD27	AGG	AGA	Arginine	Arginine	-
11	225834	gene	A	T	25	3.47993	YKL113C	RAD27	GTT	GTA	Valine	Valine	-
11	225909	no match	T	A	25	3.48061
11	226045	no match	T	A	25	3.48148
11	226092	no match	AATGAAATAG	A	25	NA
11	226260	no match	T	C	25	3.48186
11	226659	gene	T	C	25	3.47874	YKL112W	ABF1	TTT	TTC	Phenylalanine	Phenylalanine	-
11	226952	gene	T	C	25	3.47251	YKL112W	ABF1	GTT	GCT	Valine	-	Alanine
11	227012	gene	C	T	25	3.47075	YKL112W	ABF1	ACT	ATT	Threonine	-	Isoleucine
11	227319	gene	C	T	25	3.46251	YKL112W	ABF1	GCC	GCT	Alanine	Alanine	-
11	227322	gene	C	T	25	3.46247	YKL112W	ABF1	GTC	GTT	Valine	Valine	-
11	227405	gene	A	C	25	3.46167	YKL112W	ABF1	AAT	ACT	Asparagine	-	Threonine
11	227408	gene	C	A	25	3.46166	YKL112W	ABF1	ACT	AAT	Threonine	-	Asparagine
11	227436	gene	T	C	25	3.46154	YKL112W	ABF1	AAT	AAC	Asparagine	Asparagine	-
11	249846	gene	C	T	26	1.80879	YKL101W	HSL1	CTC	CTT	Leucine	Leucine	-
11	249855	gene	T	C	26	1.81255	YKL101W	HSL1	CAT	CAC	Histidine	Histidine	-
11	249882	gene	A	G	26	1.82328	YKL101W	HSL1	AAA	AAG	Lysine	Lysine	-
11	249915	gene	T	C	26	1.83561	YKL101W	HSL1	TAT	TAC	Tyrosine	Tyrosine	-
11	249960	gene	A	G	26	1.85262	YKL101W	HSL1	TCA	TCG	Serine	Serine	-
11	250113	gene	G	A	26	1.91978	YKL101W	HSL1	TTG	TTA	Leucine	Leucine	-
11	250134	gene	G	A	26	1.93016	YKL101W	HSL1	TCG	TCA	Serine	Serine	-
11	250387	gene	G	A	26	2.07249	YKL101W	HSL1	GCA	ACA	Alanine	-	Threonine
11	250668	gene	C	T	26	2.23178	YKL101W	HSL1	AAC	AAT	Asparagine	Asparagine	-
11	250875	gene	G	A	26	2.32719	YKL101W	HSL1	TCG	TCA	Serine	Serine	-
11	250932	gene	A	G	26	2.35382	YKL101W	HSL1	TCA	TCG	Serine	Serine	-
11	250944	gene	A	G	26	2.35934	YKL101W	HSL1	TTA	TTG	Leucine	Leucine	-
11	250992	gene	A	G	26	2.381	YKL101W	HSL1	TTA	TTG	Leucine	Leucine	-
11	251136	gene	C	T	26	2.44045	YKL101W	HSL1	CTC	CTT	Leucine	Leucine	-
11	251169	gene	C	T	26	2.45259	YKL101W	HSL1	GAC	GAT	Aspartic_acid	Aspartic_acid	-
11	251175	gene	A	G	26	2.45476	YKL101W	HSL1	CAA	CAG	Glutamine	Glutamine	-
11	251190	gene	C	T	26	2.46032	YKL101W	HSL1	AAC	AAT	Asparagine	Asparagine	-
11	251200	gene	T	C	26	2.46414	YKL101W	HSL1	TCT	CCT	Serine	-	Proline
11	251202	gene	T	C	26	2.46491	YKL101W	HSL1	TCT	TCC	Serine	Serine	-
11	251259	gene	G	A	26	2.48792	YKL101W	HSL1	CCG	CCA	Proline	Proline	-
11	251271	gene	C	T	26	2.49294	YKL101W	HSL1	ACC	ACT	Threonine	Threonine	-
11	251276	gene	T	C	26	2.49504	YKL101W	HSL1	ATT	ACT	Isoleucine	-	Threonine
11	251285	gene	A	G	26	2.49883	YKL101W	HSL1	AAT	AGT	Asparagine	-	Serine
11	251288	gene	A	C	26	2.5001	YKL101W	HSL1	CAA	CCA	Glutamine	-	Proline
11	251433	gene	C	T	26	NA	YKL101W	HSL1	TTC	TTT	Phenylalanine	NA	NA
11	251490	gene	A	G	26	2.57645	YKL101W	HSL1	CAA	CAG	Glutamine	Glutamine	-
11	251522	gene	T	C	26	NA	YKL101W	HSL1	CTC	CCC	Leucine	NA	NA
11	251614	gene	T	C	26	NA	YKL101W	HSL1	TCC	CCC	Serine	NA	NA
11	252019	gene	C	T	26	2.70225	YKL101W	HSL1	CTA	TTA	Leucine	Leucine	-
11	253838	gene	A	G	26	2.7594	YKL100C	YPF1	GAT	GAC	Aspartic_acid	Aspartic_acid	-
11	254023	gene	A	G	26	2.73686	YKL100C	YPF1	TTA	CTA	Leucine	Leucine	-
11	254141	gene	G	A	26	2.71992	YKL100C	YPF1	CAC	CAT	Histidine	Histidine	-
11	254342	gene	G	A	26	2.68912	YKL100C	YPF1	ACC	ACT	Threonine	Threonine	-
11	254358	gene	C	T	26	2.68663	YKL100C	YPF1	TGC	TAC	Cysteine	-	Tyrosine
11	254426	gene	A	G	26	2.67605	YKL100C	YPF1	GCT	GCC	Alanine	Alanine	-
11	254579	gene	T	C	26	2.6525	YKL100C	YPF1	AAA	AAG	Lysine	Lysine	-
11	254809	gene	G	C	26	2.61819	YKL100C	YPF1	CTA	GTA	Leucine	-	Valine
11	254951	gene	G	C	26	2.59777	YKL100C	YPF1	CTC	CTG	Leucine	Leucine	-
11	254966	gene	A	G	26	2.5956	YKL100C	YPF1	AGT	AGC	Serine	Serine	-
11	255077	gene	G	A	26	2.57711	YKL100C	YPF1	GAC	GAT	Aspartic_acid	Aspartic_acid	-
11	255600	no match	C	T	26	2.43847
11	256551	no match	G	A	26	NA
11	256595	no match	C	T	26	NA
11	256639	regulation site	A	G	26	2.00004	YKL112W	ABF1
11	256695	no match	G	A	26	1.97371
11	256761	no match	A	G	26	1.94263
11	510755	no match	A	T	27	1.76929
11	511221	gene	T	C	27	1.81037	YKR037C	SPC34	AAT	GAT	Asparagine	-	Aspartic_acid
11	511693	gene	T	C	27	1.88047	YKR037C	SPC34	CTA	CTG	Leucine	Leucine	-
11	511838	no match	A	T	27	1.90533
11	511898	no match	C	A	27	1.91586
11	511926	no match	T	A	27	1.92081
11	512425	gene	G	C	27	2.00837	YKR038C	KAE1	TCC	TCG	Serine	Serine	-
11	512449	gene	A	G	27	2.01236	YKR038C	KAE1	CTT	CTC	Leucine	Leucine	-
11	513184	no match	C	T	27	2.10503
11	513279	no match	GT	G	27	NA
11	513418	no match	A	T	27	2.1159
11	513430	no match	A	C	27	2.11613
11	513438	no match	A	T	27	2.11629
11	513454	no match	G	A	27	2.11675
11	513462	no match	A	G	27	2.11705
11	513482	no match	G	A	27	2.11797
11	513512	no match	A	C	27	2.11983
11	513535	long_terminal_repeat	C	G	27	2.12162	YKRCdelta11
11	513762	long_terminal_repeat	C	T	27	2.15212	YKRCdelta11
11	513774	long_terminal_repeat	C	CT	27	NA	YKRCdelta11
11	513863	no match	A	G	27	2.17023
11	514126	no match	T	G	27	2.21581
11	514404	no match	A	G	27	2.23574
11	514494	no match	C	CT	27	NA
11	514543	no match	GATATTTTTATTAATAATTATTATTTATTTTTTTTTAT	G	27	NA
11	514792	no match	C	T	27	2.24418
11	514945	no match	A	G	27	2.25549
11	515018	no match	C	T	27	2.26222
11	515130	gene	A	G	27	2.27403	YKR039W	GAP1	GAT	GGT	Aspartic_acid	-	Glycine
11	515627	gene	T	G	27	2.34294	YKR039W	GAP1	TCT	GCT	Serine	-	Alanine
11	516074	gene	A	G	27	2.41633	YKR039W	GAP1	ATT	GTT	Isoleucine	-	Valine
11	516104	gene	A	C	27	2.42127	YKR039W	GAP1	AGT	CGT	Serine	-	Arginine
11	517143	ARS	T	C	27	2.54357	ARS1116
11	517282	no match	T	C	27	NA
11	517455	long_terminal_repeat	A	ATATAAGCCCTGTCATTGATTGCAAATGCACAAATTCCG	27	NA	YKRCdelta12
11	517850	no match	A	G	27	2.49879
11	517853	no match	G	A	27	2.49822
11	518060	noncoding_exon	A	AT	27	NA
11	518072	gene	CTTT	C	27	NA	YKR040C	YKR040C	AAG	AAG	Lysine	NA	NA
11	518110	gene	C	CTTTTTTTTTTTTTTTTTTTTTT	27	NA	YKR040C	YKR040C	GAA	GAA	Glutamic_acid	NA	NA
11	518111	gene	CTTT	C,CTTTTTTTT,CTTTTTTTTTTTTTTTTTTTTTT,CTTTTTTTTTTTTTTTTTTTTTTTTTTTTTTTTTTTTCTTTTTTTTTTTTTTTTTTTTTT	27	NA	YKR040C	YKR040C	AAG	AAG	Lysine	NA	NA
11	518113	gene	T	TC,*	27	NA	YKR040C	YKR040C	AAG	AAG	Lysine	NA	NA
11	518114	gene	T	C,A,*	27	NA	YKR040C	YKR040C	AAA	AAG	Lysine	NA	NA
11	518115	gene	T	A	27	NA	YKR040C	YKR040C	AAA	ATA	Lysine	NA	NA
11	518116	gene	T	TCA	27	NA	YKR040C	YKR040C	AAA	AAA	Lysine	NA	NA
11	518139	gene	T	C	27	NA	YKR040C	YKR040C	GAA	GGA	Glutamic_acid	NA	NA
11	518221	gene	C	T	27	2.39229	YKR040C	YKR040C	GTT	ATT	Valine	-	Isoleucine
11	518581	gene	C	T	27	NA	YKR041W	YKR041W	AGC	AGT	Serine	NA	NA
11	518593	gene	G	A	27	NA	YKR041W	YKR041W	GAG	GAA	Glutamic_acid	NA	NA
11	518633	gene	T	A	27	2.19822	YKR041W	YKR041W	TCT	ACT	Serine	-	Threonine
11	588930	gene	T	C	28	4.5748	YKR079C	TRZ1	ATA	GTA	Isoleucine	-	Valine
11	589078	gene	A	G	28	4.6404	YKR079C	TRZ1	ATT	ATC	Isoleucine	Isoleucine	-
11	652034	no match	C	T	29	2.5152
11	652114	no match	T	TA	29	NA
11	652240	no match	T	C	29	NA
11	652349	no match	AT	A	29	NA
11	652398	no match	C	T	29	2.52646
11	652478	no match	C	A	29	2.53079
11	652551	no match	TA	T	29	NA
11	652579	no match	G	A	29	2.53669
11	652733	no match	C	A	29	2.54567
11	652801	no match	C	T	29	2.54927
11	652829	no match	C	T	29	2.55063
11	652867	no match	T	C	29	2.55235
11	652995	no match	C	T	29	2.55668
11	653013	no match	G	A	29	2.55711
11	653105	gene	A	T	29	2.55968	YKR103W	NFT1	TAT	TTT	Tyrosine	-	Phenylalanine
11	653227	gene	C	T	29	2.5639	YKR103W	NFT1	CTA	TTA	Leucine	Leucine	-
11	653233	gene	G	A	29	2.56413	YKR103W	NFT1	GGG	AGG	Glycine	-	Arginine
11	653447	gene	G	A	29	2.57353	YKR103W	NFT1	AGT	AAT	Serine	-	Asparagine
11	653514	gene	A	G	29	2.5769	YKR103W	NFT1	TTA	TTG	Leucine	Leucine	-
11	653794	gene	A	G	29	2.59254	YKR103W	NFT1	AAC	GAC	Asparagine	-	Aspartic_acid
11	654112	gene	A	C	29	2.61203	YKR103W	NFT1	AAA	CAA	Lysine	-	Glutamine
11	654405	gene	A	G	29	2.62988	YKR103W	NFT1	TCA	TCG	Serine	Serine	-
11	654576	gene	T	C	29	2.63963	YKR103W	NFT1	ACT	ACC	Threonine	Threonine	-
11	654789	gene	G	A	29	2.65211	YKR103W	NFT1	GGG	GGA	Glycine	Glycine	-
11	654804	gene	T	G	29	2.65304	YKR103W	NFT1	TCT	TCG	Serine	Serine	-
11	654942	gene	G	A	29	2.66199	YKR103W	NFT1	CAG	CAA	Glutamine	Glutamine	-
11	654985	gene	T	C	29	2.6649	YKR103W	NFT1	TCA	CCA	Serine	-	Proline
11	655579	gene	T	C	29	2.71025	YKR103W	NFT1	TGT	CGT	Cysteine	-	Arginine
11	655710	gene	G	A	29	2.72151	YKR103W	NFT1	TCG	TCA	Serine	Serine	-
11	655796	gene	G	A	29	2.72917	YKR103W	NFT1	AGA	AAA	Arginine	-	Lysine
11	655833	gene	C	T	29	2.73254	YKR103W	NFT1	CCC	CCT	Proline	Proline	-
11	655866	gene	T	A	29	2.73557	YKR103W	NFT1	GCT	GCA	Alanine	Alanine	-
11	656016	gene	C	A	29	2.74982	YKR103W	NFT1	GGC	GGA	Glycine	Glycine	-
11	656040	gene	C	A	29	2.75218	YKR103W	NFT1	GAC	GAA	Aspartic_acid	-	Glutamic_acid
11	656134	gene	C	T	29	2.76174	YKR103W	NFT1	CTT	TTT	Leucine	-	Phenylalanine
11	656226	gene	C	T	29	2.77172	YKR103W	NFT1	TCC	TCT	Serine	Serine	-
11	656592	gene	T	C	29	2.8145	YKR103W	NFT1	ACT	ACC	Threonine	Threonine	-
11	656655	gene	G	A	29	2.82218	YKR103W	NFT1	GAG	GAA	Glutamic_acid	Glutamic_acid	-
11	656736	gene	G	T	29	2.83216	YKR103W	NFT1	TAG	TAT	Stop_codon	-	Tyrosine
11	657110	gene	C	T	29	2.87979	YKR104W	YKR104W	ACT	ATT	Threonine	-	Isoleucine
11	657302	gene	G	C	29	2.90511	YKR104W	YKR104W	TGC	TCC	Cysteine	-	Serine
11	657303	gene	C	T	29	2.90524	YKR104W	YKR104W	TGC	TGT	Cysteine	Cysteine	-
11	657311	gene	T	C	29	2.90631	YKR104W	YKR104W	TTT	TCT	Phenylalanine	-	Serine
11	657441	gene	C	T	29	2.92379	YKR104W	YKR104W	TCC	TCT	Serine	Serine	-
11	657504	gene	T	C	29	2.93237	YKR104W	YKR104W	TCT	TCC	Serine	Serine	-
11	657669	gene	T	C	29	2.95527	YKR104W	YKR104W	AAT	AAC	Asparagine	Asparagine	-
11	657801	no match	G	A	29	2.97424
11	657812	no match	T	C	29	2.97586
11	657838	no match	A	C	29	2.9797
11	657941	no match	T	C	29	2.99525
11	657972	no match	A	G	29	3.00004
11	657995	no match	A	T	29	3.00364
11	658002	no match	C	A	29	3.00474
11	658021	no match	C	G	29	3.00775
11	658026	no match	A	T	29	3.00855
11	658079	no match	G	A	29	3.01704
11	658095	no match	C	CAAAA,CAAAAA	29	NA
11	658175	no match	C	T	29	3.03274
11	658182	no match	C	G	29	3.03391
11	658219	no match	A	G	29	3.0401
11	658347	no match	G	A	29	3.06217
11	658396	no match	C	T	29	3.07092
11	658419	no match	C	T	29	3.07509
11	658489	no match	G	A	29	3.08804
11	658515	no match	C	G	29	3.09296
12	269206	gene	T	C	30	1.25145	YLR067C	PET309	AAC	AGC	Asparagine	-	Serine
12	269565	gene	A	G	30	1.31659	YLR067C	PET309	GCT	GCC	Alanine	Alanine	-
12	269893	gene	T	G	30	NA	YLR067C	PET309	AAC	ACC	Asparagine	NA	NA
12	270475	gene	G	C	30	1.46613	YLR067C	PET309	GCT	GGT	Alanine	-	Glycine
12	270569	gene	C	T	30	1.48141	YLR067C	PET309	GTC	ATC	Valine	-	Isoleucine
12	270798	no match	G	C	30	1.51916
12	270993	no match	C	G	30	1.55229
12	270995	no match	G	A	30	1.55263
12	271169	gene	C	T	30	1.58327	YLR068W	FYV7	ACC	ACT	Threonine	Threonine	-
12	271300	gene	A	G	30	1.60651	YLR068W	FYV7	AAC	AGC	Asparagine	-	Serine
12	271394	gene	G	A	30	1.62321	YLR068W	FYV7	CAG	CAA	Glutamine	Glutamine	-
12	271759	gene	G	A	30	1.69293	YLR069C	MEF1	GCC	GCT	Alanine	Alanine	-
12	271885	gene	G	A	30	1.71792	YLR069C	MEF1	AAC	AAT	Asparagine	Asparagine	-
12	271933	gene	C	T	30	1.72746	YLR069C	MEF1	CAG	CAA	Glutamine	Glutamine	-
12	271960	gene	G	T	30	1.73284	YLR069C	MEF1	GCC	GCA	Alanine	Alanine	-
12	272263	gene	G	T	30	1.79258	YLR069C	MEF1	ATC	ATA	Isoleucine	Isoleucine	-
12	272272	gene	A	G	30	1.79432	YLR069C	MEF1	TCT	TCC	Serine	Serine	-
12	272455	gene	C	T	30	1.82902	YLR069C	MEF1	TCG	TCA	Serine	Serine	-
12	272572	gene	A	G	30	1.85024	YLR069C	MEF1	GCT	GCC	Alanine	Alanine	-
12	272791	gene	A	G	30	1.88715	YLR069C	MEF1	TTT	TTC	Phenylalanine	Phenylalanine	-
12	272926	gene	T	C	30	1.90757	YLR069C	MEF1	GCA	GCG	Alanine	Alanine	-
12	273019	gene	T	C	30	1.92083	YLR069C	MEF1	GAA	GAG	Glutamic_acid	Glutamic_acid	-
12	273070	gene	G	A	30	1.928	YLR069C	MEF1	ATC	ATT	Isoleucine	Isoleucine	-
12	273688	gene	A	G	30	2.00736	YLR069C	MEF1	TCT	TCC	Serine	Serine	-
12	273722	gene	C	T	30	2.0112	YLR069C	MEF1	GGA	GAA	Glycine	-	Glutamic_acid
12	274024	no match	C	T	30	2.04236
12	274041	no match	A	G	30	2.04394
12	274059	no match	AATAT	A	30	NA
12	274243	gene	G	C	30	2.0612	YLR070C	XYL2	TTC	TTG	Phenylalanine	-	Leucine
12	274580	gene	G	C	30	2.08321	YLR070C	XYL2	ACG	AGG	Threonine	-	Arginine
12	275287	no match	C	T	30	2.09851
12	275921	gene	G	A	30	2.05023	YLR071C	RGR1	AAC	AAT	Asparagine	Asparagine	-
12	276140	gene	A	G	30	2.01499	YLR071C	RGR1	TTT	TTC	Phenylalanine	Phenylalanine	-
12	277307	gene	T	C	30	1.7143	YLR071C	RGR1	TTA	TTG	Leucine	Leucine	-
12	277574	gene	C	T	30	1.62901	YLR071C	RGR1	TTG	TTA	Leucine	Leucine	-
12	277900	gene	A	G	30	1.52194	YLR071C	RGR1	TTA	CTA	Leucine	Leucine	-
12	278475	gene	T	A	30	1.33388	YLR071C	RGR1	GAC	GTC	Aspartic_acid	-	Valine
12	278491	gene	C	T	30	1.32881	YLR071C	RGR1	GGC	AGC	Glycine	-	Serine
12	279169	gene	C	A	30	1.12707	YLR072W	LAM6	ACG	AAG	Threonine	-	Lysine
13	220725	gene	A	G	31	3.82155	YML028W	TSA1	AAA	AAG	Lysine	Lysine	-
13	220830	no match	C	T	31	3.84584
13	220900	no match	G	A	31	3.86218
13	221108	no match	G	A	31	NA
13	221158	no match	G	A	31	NA
13	221252	no match	TTA	T	31	NA
13	221639	gene	T	C	31	NA	YML027W	YOX1	GGT	GGC	Glycine	NA	NA
13	221642	gene	T	C	31	NA	YML027W	YOX1	GAT	GAC	Aspartic_acid	NA	NA
13	221702	gene	A	G	31	NA	YML027W	YOX1	CAA	CAG	Glutamine	NA	NA
13	221882	gene	G	A	31	NA	YML027W	YOX1	TCG	TCA	Serine	NA	NA
13	222313	gene	C	T	31	4.2175	YML027W	YOX1	ACA	ATA	Threonine	-	Isoleucine
13	222708	no match	C	T	31	NA
13	222967	no match	T	C	31	4.37119
13	223396	gene	G	A	31	4.45215	YML026C	RPS18b	CGC	TGC	Arginine	-	Cysteine
13	223411	gene	C	T	31	NA	YML026C	RPS18b	GTA	ATA	Valine	NA	NA
13	223427	gene	A	T	31	4.45716	YML026C	RPS18b	AAT	AAA	Asparagine	-	Lysine
13	223500	gene	C	T	31	4.46844	YML026C	RPS18b	TGT	TAT	Cysteine	-	Tyrosine
13	223592	gene	G	A	31	4.4818	YML026C	RPS18b	CAC	CAT	Histidine	Histidine	-
13	223631	gene	C	T	31	4.48726	YML026C	RPS18b	ACG	ACA	Threonine	Threonine	-
13	224077	no match	G	T	31	4.53989
13	224117	no match	C	A	31	NA
13	224177	no match	G	A	31	NA
13	224184	no match	CA	C	31	NA
13	224225	regulation site	T	A	31	4.55297
13	224312	no match	G	A	31	NA
13	224327	no match	A	AT	31	NA
13	224338	no match	A	C	31	NA
13	224339	no match	A	G	31	4.56094
13	224393	no match	G	C	31	NA
13	224490	gene	G	C	31	4.56803	YML025C	YML6	GCC	GCG	Alanine	Alanine	-
13	224985	gene	C	A	31	NA	YML025C	YML6	GGG	GGT	Glycine	NA	NA
13	225178	gene	T	C	31	4.56234	YML025C	YML6	AAC	AGC	Asparagine	-	Serine
13	225252	gene	A	G	31	4.55919	YML025C	YML6	CAT	CAC	Histidine	Histidine	-
13	225259	gene	T	C	31	4.55888	YML025C	YML6	TAC	TGC	Tyrosine	-	Cysteine
13	225424	no match	A	G	31	NA
13	225438	no match	T	C	31	4.55016
13	225447	no match	C	T	31	4.54969
13	225448	no match	T	C	31	4.54964
13	225560	no match	AT	A	31	NA
13	225572	no match	C	T	31	4.54307
13	225581	no match	T	C	31	4.54257
13	225582	no match	G	T	31	4.54251
13	225586	no match	G	A	31	4.54227
13	225614	no match	G	A	31	4.5404
13	225656	no match	A	G	31	4.53698
13	225802	no match	C	T	31	4.52086
13	225831	no match	A	G	31	4.51715
13	226024	gene	C	T	31	4.49227	YML024W	RPS17a	CGA	TGA	Arginine	-	Stop_codon
13	226071	gene	G	A	31	4.48692	YML024W	RPS17a	TTG	TTA	Leucine	Leucine	-
13	226093	gene	G	A	31	4.4845	YML024W	RPS17a	GGA	AGA	Glycine	-	Arginine
13	226121	gene	C	A	31	4.4813	YML024W	RPS17a	CCG	CAG	Proline	-	Glutamine
13	226133	gene	C	T	31	4.47988	YML024W	RPS17a	TCT	TTT	Serine	-	Phenylalanine
13	226142	gene	A	G	31	4.4788	YML024W	RPS17a	GAT	GGT	Aspartic_acid	-	Glycine
13	226179	gene	C	T	31	4.47422	YML024W	RPS17a	GGC	GGT	Glycine	Glycine	-
13	226181	gene	C	T	31	4.47397	YML024W	RPS17a	GCC	GTC	Alanine	-	Valine
13	226649	gene	T	C	31	NA	YML024W	RPS17a	TTA	TCA	Leucine	NA	NA
13	226822	no match	A	T	31	4.37323
13	226874	no match	T	C	31	4.36454
13	226951	no match	T	C	31	4.35145
13	226971	no match	GA	G	31	NA
13	227065	gene	C	T	31	4.33113	YML023C	NSE5	GAT	AAT	Aspartic_acid	-	Asparagine
13	227084	gene	C	T	31	4.32764	YML023C	NSE5	AAG	AAA	Lysine	Lysine	-
13	227257	gene	C	T	31	4.29464	YML023C	NSE5	GCT	ACT	Alanine	-	Threonine
13	227342	gene	A	G	31	4.27771	YML023C	NSE5	AAT	AAC	Asparagine	Asparagine	-
13	227660	gene	T	C	31	4.21098	YML023C	NSE5	ACA	ACG	Threonine	Threonine	-
13	227957	gene	G	A	31	4.1452	YML023C	NSE5	AGC	AGT	Serine	Serine	-
13	227971	gene	G	A	31	4.14205	YML023C	NSE5	CTG	TTG	Leucine	Leucine	-
13	227975	gene	T	G	31	NA	YML023C	NSE5	ACA	ACC	Threonine	NA	NA
13	227978	gene	G	A	31	4.14047	YML023C	NSE5	AGC	AGT	Serine	Serine	-
13	228182	gene	A	C	31	4.09689	YML023C	NSE5	AGT	AGG	Serine	-	Arginine
13	228183	gene	C	T	31	4.09669	YML023C	NSE5	AGT	AAT	Serine	-	Asparagine
13	228217	gene	C	T	31	4.08986	YML023C	NSE5	GGT	AGT	Glycine	-	Serine
13	228422	gene	A	G	31	NA	YML023C	NSE5	TAT	TAC	Tyrosine	NA	NA
13	228514	gene	G	A	31	4.03413	YML023C	NSE5	CTG	TTG	Leucine	Leucine	-
13	228584	gene	T	C	31	NA	YML023C	NSE5	AAA	AAG	Lysine	NA	NA
13	229206	gene	G	A	31	3.91442	YML022W	APT1	AAG	AAA	Lysine	Lysine	-
13	229364	gene	A	G	31	NA	YML022W	APT1	GAA	GGA	Glutamic_acid	NA	NA
13	229548	no match	C	A	31	NA
13	229786	gene	C	T	31	3.79773	YML021C	UNG1	AGA	AAA	Arginine	-	Lysine
13	624780	gene	C	T	32	2.12891	YMR182C	RGM1	GAC	AAC	Aspartic_acid	-	Asparagine
13	624919	gene	T	C	32	NA	YMR182C	RGM1	AGA	AGG	Arginine	NA	NA
13	624949	gene	A	G	32	2.21944	YMR182C	RGM1	CAT	CAC	Histidine	Histidine	-
13	625068	gene	T	C	32	2.28157	YMR182C	RGM1	ACC	GCC	Threonine	-	Alanine
13	625216	no match	G	C	32	NA
13	625245	no match	A	G	32	2.36999
13	625394	no match	T	A	32	NA
13	625402	no match	T	A	32	NA
13	625420	no match	AAAGAAAAAAAGAAAAAAAG	A	32	NA
13	625421	no match	AAGAAAAAAAGAAAAAAAG	A	32	NA
13	625422	no match	AGAAAAAAAGAAAAAAAG	AAAAAAAAGAAAAAAAG,A,*	32	NA
13	625633	no match	A	AT,ATT	32	NA
13	625708	no match	CTTTT	TTTTT,CTTTTTTTT,CTTTTTTTTT,C	32	NA
13	625728	no match	TAA	T	32	NA
13	625730	no match	A	G	32	NA
13	625824	gene	G	C	32	2.60071	YMR182W-A	YMR182W-A	AGT	ACT	Serine	-	Threonine
13	625828	gene	G	A	32	2.60188	YMR182W-A	YMR182W-A	GCG	GCA	Alanine	Alanine	-
13	625846	gene	A	T	32	2.60709	YMR182W-A	YMR182W-A	ATA	ATT	Isoleucine	Isoleucine	-
13	625850	gene	T	C	32	2.60825	YMR182W-A	YMR182W-A	TTT	CTT	Phenylalanine	-	Leucine
13	625851	gene	T	C	32	2.60853	YMR182W-A	YMR182W-A	TTT	TCT	Phenylalanine	-	Serine
13	625858	gene	C	T	32	2.61055	YMR182W-A	YMR182W-A	CCC	CCT	Proline	Proline	-
13	625864	gene	T	A	32	2.61227	YMR182W-A	YMR182W-A	GTT	GTA	Valine	Valine	-
13	625915	no match	A	AG	32	NA
13	625931	no match	C	T	32	2.63119
13	625941	no match	C	T	32	2.63397
13	625982	no match	C	T	32	2.64527
13	626128	no match	A	G	32	2.68601
13	626139	no match	C	T	32	2.68914
13	626235	no match	A	G	32	2.7167
13	626249	no match	T	G	32	NA
13	626295	no match	A	G	32	NA
13	626327	no match	T	C	32	NA
13	626342	no match	T	G	32	NA
13	626430	noncoding_exon	A	G	32	2.77348	snR83
13	626581	noncoding_exon	A	T	32	NA	snR83
13	626754	binding site	G	GA,GAA	32	NA	YMR021C	MAC1
13	626918	no match	C	G	32	2.91047
13	627231	gene	G	A	32	NA	YMR183C	SSO2	GCA	GTA	Alanine	NA	NA
13	627239	gene	G	T	32	NA	YMR183C	SSO2	GCC	GCA	Alanine	NA	NA
13	627290	gene	G	A	32	2.99676	YMR183C	SSO2	GGC	GGT	Glycine	Glycine	-
13	627607	gene	G	A	32	3.04762	YMR183C	SSO2	CTA	TTA	Leucine	Leucine	-
13	627725	gene	A	G	32	3.05957	YMR183C	SSO2	ACT	ACC	Threonine	Threonine	-
13	627939	no match	C	T	32	3.06977
13	628060	no match	A	C	32	NA
13	628401	gene	G	T	32	NA	YMR184W	ADD37	CCG	CCT	Proline	NA	NA
13	628415	gene	G	A	32	2.97236	YMR184W	ADD37	AGG	AAG	Arginine	-	Lysine
13	628471	gene	A	G	32	2.95177	YMR184W	ADD37	AAA	GAA	Lysine	-	Glutamic_acid
13	628493	gene	T	C	32	NA	YMR184W	ADD37	CTC	CCC	Leucine	NA	NA
13	628638	gene	C	T	32	NA	YMR184W	ADD37	CAC	CAT	Histidine	NA	NA
13	628650	gene	A	G	32	2.88112	YMR184W	ADD37	GTA	GTG	Valine	Valine	-
13	628840	no match	T	A	32	NA
13	628843	no match	TAA	T	32	NA
13	628863	no match	A	T	32	NA
13	628879	no match	T	G	32	2.79127
13	628892	binding site	C	T	32	NA	YBR049C	REB1
13	628916	no match	A	G	32	NA
13	628982	no match	T	A	32	2.75547
13	629060	gene	C	T	32	2.7317	YMR185W	RTP1	CAC	CAT	Histidine	Histidine	-
13	629153	gene	C	T	32	NA	YMR185W	RTP1	AAC	AAT	Asparagine	NA	NA
13	629252	gene	A	T	32	NA	YMR185W	RTP1	AAA	AAT	Lysine	NA	NA
13	629260	gene	A	G	32	2.68899	YMR185W	RTP1	AAT	AGT	Asparagine	-	Serine
13	629269	gene	T	C	32	2.68782	YMR185W	RTP1	ATT	ACT	Isoleucine	-	Threonine
13	629294	gene	G	A	32	2.68494	YMR185W	RTP1	AGG	AGA	Arginine	Arginine	-
13	629513	gene	A	G	32	NA	YMR185W	RTP1	TTA	TTG	Leucine	NA	NA
13	629622	gene	T	C	32	2.63771	YMR185W	RTP1	TTG	CTG	Leucine	Leucine	-
13	629793	gene	C	T	32	2.60481	YMR185W	RTP1	CTA	TTA	Leucine	Leucine	-
13	630222	gene	A	G	32	NA	YMR185W	RTP1	ACT	GCT	Threonine	NA	NA
[truncated: 1,944 more rows]

## Sheet: Mutations in QTLs- Survival
Chromosome	Position	Feature type	Reference Allele	Alternative Allele	QTL	P value after frequency and SD smoothing. NA is for SNPs that were filtered out of analysis	Feature Systematic name	Standard Name (for genes)	Reference codon	Alternative codon	Reference amino acid	Synonymous substitution	Nonsynonymous substitution
2	14472	gene	G	A	1	1.36895	YBL105C	PKC1	GAC	GAT	Aspartic_acid	Aspartic_acid	-
2	14550	gene	A	C	1	NA	YBL105C	PKC1	GGT	GGG	Glycine	NA	NA
2	15101	gene	T	G	1	NA	YBL105C	PKC1	ATC	CTC	Isoleucine	NA	NA
2	15222	gene	T	A	1	1.37296	YBL105C	PKC1	GTA	GTT	Valine	Valine	-
2	15234	gene	T	C	1	1.37302	YBL105C	PKC1	TTA	TTG	Leucine	Leucine	-
2	15433	gene	G	A	1	1.37391	YBL105C	PKC1	CCA	CTA	Proline	-	Leucine
2	15510	gene	G	T	1	NA	YBL105C	PKC1	ACC	ACA	Threonine	NA	NA
2	15518	gene	A	G	1	NA	YBL105C	PKC1	TTA	CTA	Leucine	NA	NA
2	15830	gene	A	G	1	1.37549	YBL105C	PKC1	TCA	CCA	Serine	-	Proline
2	15835	gene	C	T	1	1.37551	YBL105C	PKC1	AGA	AAA	Arginine	-	Lysine
2	15880	gene	C	T	1	1.37567	YBL105C	PKC1	GGA	GAA	Glycine	-	Glutamic_acid
2	16380	gene	C	T	1	NA	YBL105C	PKC1	GGG	GGA	Glycine	NA	NA
2	16392	gene	A	G	1	NA	YBL105C	PKC1	CTT	CTC	Leucine	NA	NA
2	16530	gene	C	T	1	1.37765	YBL105C	PKC1	AGG	AGA	Arginine	Arginine	-
2	16749	gene	G	A	1	1.37818	YBL105C	PKC1	AAC	AAT	Asparagine	Asparagine	-
2	17470	gene	T	G	1	1.37947	YBL105C	PKC1	GAA	GCA	Glutamic_acid	-	Alanine
2	17502	gene	G	A	1	1.37951	YBL105C	PKC1	ACC	ACT	Threonine	Threonine	-
2	17571	gene	C	T	1	1.37958	YBL105C	PKC1	ACG	ACA	Threonine	Threonine	-
2	17715	no match	A	G	1	1.3797
2	18082	no match	A	T	1	1.37971
2	18175	no match	T	C	1	1.37965
2	18197	gene	T	G	1	NA	YBL104C	SEA4	ACC	CCC	Threonine	NA	NA
2	18513	gene	A	G	1	1.3792	YBL104C	SEA4	AGT	AGC	Serine	Serine	-
2	19056	gene	T	G	1	NA	YBL104C	SEA4	GAA	GAC	Glutamic_acid	NA	NA
2	19455	gene	T	C	1	1.37631	YBL104C	SEA4	AAA	AAG	Lysine	Lysine	-
2	19466	gene	G	A	1	1.37626	YBL104C	SEA4	CTA	TTA	Leucine	Leucine	-
2	19967	gene	T	C	1	1.37386	YBL104C	SEA4	ATC	GTC	Isoleucine	-	Valine
2	24209	gene	T	C	1	1.33623	YBL102W	SFT2	TTG	CTG	Leucine	Leucine	-
2	24938	no match	G	GA	1	NA
2	25345	gene	A	G	1	1.32206	YBL101C	ECM21	AAT	AAC	Asparagine	Asparagine	-
2	25539	gene	C	T	1	NA	YBL101C	ECM21	GAA	AAA	Glutamic_acid	NA	NA
2	26500	gene	A	C	1	1.30698	YBL101C	ECM21	GTT	GTG	Valine	Valine	-
2	238080	no match	G	C	2	6.14736
2	238097	no match	C	T	2	NA
2	238105	no match	GA	G	2	NA
2	238111	no match	A	G	2	NA
2	238137	no match	T	C	2	6.14996
2	238163	no match	A	T	2	6.15151
2	238186	no match	G	A	2	6.15297
2	238189	no match	C	T	2	6.15316
2	238224	centromere	T	A	2	6.15543	CEN2
2	238239	centromere	G	A	2	6.15636	CEN2
2	238241	centromere	A	G	2	NA	CEN2
2	238287	centromere	A	C	2	6.15901	CEN2
2	238291	centromere	T	C	2	6.1592	CEN2
2	238314	centromere	A	G	2	NA	CEN2
2	238346	no match	T	G	2	6.16093
2	238382	no match	C	CA	2	NA
2	238452	regulation site	A	G	2	6.15784	YMR070W	MOT3
2	238608	no match	A	C	2	6.14103
2	238611	no match	C	T	2	6.14063
2	238675	no match	C	T	2	6.13142
2	238737	no match	G	A	2	6.12131
2	238925	no match	C	T	2	NA
2	239405	gene	A	G	2	NA	YBR001C	NTH2	TTA	CTA	Leucine	NA	NA
2	239528	gene	A	C	2	5.90723	YBR001C	NTH2	TAT	GAT	Tyrosine	-	Aspartic_acid
2	239597	gene	C	T	2	NA	YBR001C	NTH2	GAG	AAG	Glutamic_acid	NA	NA
2	239951	gene	A	G	2	5.74946	YBR001C	NTH2	TCT	CCT	Serine	-	Proline
2	320188	gene	T	C	3	0.932239	YBR041W	FAT1	ACT	ACC	Threonine	Threonine	-
2	320539	gene	A	G	3	0.971829	YBR042C	CST26	CCT	CCC	Proline	Proline	-
2	320583	gene	G	A	3	0.977386	YBR042C	CST26	CTA	TTA	Leucine	Leucine	-
2	320632	gene	C	T	3	0.983699	YBR042C	CST26	GAG	GAA	Glutamic_acid	Glutamic_acid	-
2	320644	gene	T	G	3	0.985265	YBR042C	CST26	CCA	CCC	Proline	Proline	-
2	320656	gene	A	G	3	0.986837	YBR042C	CST26	GTT	GTC	Valine	Valine	-
2	320788	gene	A	T	3	1.00461	YBR042C	CST26	CTT	CTA	Leucine	Leucine	-
2	320830	gene	T	C	3	1.01043	YBR042C	CST26	CTA	CTG	Leucine	Leucine	-
2	320836	gene	T	C	3	1.01127	YBR042C	CST26	ACA	ACG	Threonine	Threonine	-
2	320851	gene	T	C	3	1.01337	YBR042C	CST26	CTA	CTG	Leucine	Leucine	-
2	320890	gene	A	G	3	1.01888	YBR042C	CST26	TAT	TAC	Tyrosine	Tyrosine	-
2	321553	gene	G	A	3	1.12064	YBR042C	CST26	TCC	TCT	Serine	Serine	-
2	321773	no match	C	T	3	1.15623
2	321857	no match	G	T	3	1.16967
2	321859	no match	C	CTTA	3	NA
2	321867	no match	C	T	3	1.17126
2	321906	gene	A	G	3	1.17747	YBR043C	QDR3	GAT	GAC	Aspartic_acid	Aspartic_acid	-
2	321960	gene	G	A	3	1.18607	YBR043C	QDR3	AGC	AGT	Serine	Serine	-
2	322041	gene	G	A	3	1.19892	YBR043C	QDR3	GTC	GTT	Valine	Valine	-
2	322610	gene	G	C	3	1.31032	YBR043C	QDR3	CAG	GAG	Glutamine	-	Glutamic_acid
2	323106	gene	C	T	3	1.41671	YBR043C	QDR3	ACG	ACA	Threonine	Threonine	-
2	323173	gene	C	T	3	1.42888	YBR043C	QDR3	CGC	CAC	Arginine	-	Histidine
2	323214	gene	C	G	3	1.4363	YBR043C	QDR3	GCG	GCC	Alanine	Alanine	-
2	324192	binding site	A	T	3	1.59221	YKL038W	RGT1
2	325202	gene	A	G	3	1.67489	YBR044C	TCM62	GTT	GTC	Valine	Valine	-
2	325595	gene	T	C	3	1.69156	YBR044C	TCM62	CGA	CGG	Arginine	Arginine	-
2	325701	gene	T	C	3	1.69612	YBR044C	TCM62	CAG	CGG	Glutamine	-	Arginine
2	325802	gene	T	C	3	NA	YBR044C	TCM62	CTA	CTG	Leucine	NA	NA
2	325889	gene	C	T	3	NA	YBR044C	TCM62	TTG	TTA	Leucine	NA	NA
2	325959	gene	A	C	3	1.71345	YBR044C	TCM62	CTC	CGC	Leucine	-	Arginine
2	326112	no match	A	T	3	1.72774
2	326118	no match	G	A	3	NA
2	326158	ARS	C	CT	3	NA	ARS211
2	326179	ARS	A	G	3	1.73453	ARS211
2	326293	ARS	A	T	3	NA	ARS211
2	326297	ARS	T	C	3	1.74683	ARS211
2	326339	ARS	T	C	3	NA	ARS211
2	326357	ARS	C	T	3	1.75309	ARS211
2	326372	ARS	C	T	3	1.75465	ARS211
2	326394	binding site	A	G	3	1.75692	YDL106C	PHO2
2	326411	no match	C	T	3	NA
2	326592	binding site	T	A	3	NA	YML065W	ORC1
2	326660	no match	C	T	3	1.78166
2	326673	no match	T	A	3	NA
2	326680	no match	C	T	3	1.78321
2	326704	no match	G	A	3	1.78499
2	326734	no match	T	A	3	1.7871
2	326744	no match	G	A	3	1.78777
2	326754	no match	A	G	3	1.78845
2	326757	no match	A	T	3	1.78867
2	326765	no match	G	T	3	1.78927
2	326775	no match	T	TA	3	NA
2	326899	binding site	G	A	3	1.80349	YDL106C	PHO2
2	326919	no match	A	T	3	1.80614
2	327005	no match	A	T	3	NA
2	327053	no match	T	C	3	NA
2	327083	long_terminal_repeat	T	C	3	1.8303	YBRWdelta15
2	327098	long_terminal_repeat	C	A	3	1.83256	YBRWdelta15
2	327156	long_terminal_repeat	T	A	3	1.8411	YBRWdelta15
2	327179	long_terminal_repeat	A	G	3	1.84434	YBRWdelta15
2	327258	long_terminal_repeat	T	C	3	NA	YBRWdelta15
2	327300	long_terminal_repeat	C	A	3	1.8589	YBRWdelta15
2	327315	long_terminal_repeat	T	TAA	3	NA	YBRWdelta15
2	327327	long_terminal_repeat	C	T	3	1.86137	YBRWdelta15
2	327336	long_terminal_repeat	T	C	3	NA	YBRWdelta15
2	327359	long_terminal_repeat	A	C	3	NA	YBRWdelta15
2	327363	long_terminal_repeat	C	T	3	1.86431	YBRWdelta15
2	327366	long_terminal_repeat	G	A	3	NA	YBRWdelta15
2	327403	long_terminal_repeat	C	T	3	1.86733	YBRWdelta16
2	327596	long_terminal_repeat	A	G	3	1.8785	YBRWdelta16
2	327608	long_terminal_repeat	C	G	3	1.87903	YBRWdelta16
2	327671	long_terminal_repeat	C	T	3	NA	YBRWdelta16
2	327972	no match	T	C	3	1.88829
2	327989	no match	T	C	3	1.88848
2	328001	no match	T	C	3	1.88861
2	328068	no match	C	T	3	1.88919
2	328093	no match	G	A	3	1.88936
2	328159	no match	T	C	3	NA
2	328179	gene	A	G	3	1.88985	YBR045C	GIP1	GTT	GTC	Valine	Valine	-
2	328194	gene	C	G	3	NA	YBR045C	GIP1	TCG	TCC	Serine	NA	NA
2	328278	gene	A	C	3	1.89029	YBR045C	GIP1	GAT	GAG	Aspartic_acid	-	Glutamic_acid
2	328337	gene	C	T	3	1.89058	YBR045C	GIP1	GAA	AAA	Glutamic_acid	-	Lysine
2	328455	gene	G	A	3	1.8921	YBR045C	GIP1	GAC	GAT	Aspartic_acid	Aspartic_acid	-
2	328525	gene	A	G	3	1.89372	YBR045C	GIP1	ATG	ACG	Methionine	-	Threonine
2	328531	gene	G	A	3	1.89388	YBR045C	GIP1	ACT	ATT	Threonine	-	Isoleucine
2	328557	gene	A	G	3	1.89461	YBR045C	GIP1	GAT	GAC	Aspartic_acid	Aspartic_acid	-
2	328569	gene	C	T	3	1.89497	YBR045C	GIP1	AAG	AAA	Lysine	Lysine	-
2	328647	gene	A	G	3	1.89751	YBR045C	GIP1	CTT	CTC	Leucine	Leucine	-
2	328908	gene	A	G	3	1.90757	YBR045C	GIP1	AGT	AGC	Serine	Serine	-
2	329472	gene	T	C	3	1.91762	YBR045C	GIP1	TTA	TTG	Leucine	Leucine	-
2	329583	gene	C	A	3	1.91439	YBR045C	GIP1	GAG	GAT	Glutamic_acid	-	Aspartic_acid
2	329654	gene	C	T	3	1.91097	YBR045C	GIP1	GAC	AAC	Aspartic_acid	-	Asparagine
2	329730	gene	T	C	3	1.90602	YBR045C	GIP1	AGA	AGG	Arginine	Arginine	-
2	329757	gene	C	A	3	1.90381	YBR045C	GIP1	GGG	GGT	Glycine	Glycine	-
2	329976	gene	T	C	3	1.8732	YBR045C	GIP1	TTA	TTG	Leucine	Leucine	-
2	330203	no match	T	A	3	1.82227
2	330495	no match	C	A	3	1.73904
2	330647	gene	C	T	3	1.69214	YBR046C	ZTA1	GAG	AAG	Glutamic_acid	-	Lysine
2	330895	gene	A	G	3	NA	YBR046C	ZTA1	TTA	TCA	Leucine	NA	NA
2	331253	gene	C	T	3	1.52171	YBR046C	ZTA1	GTT	ATT	Valine	-	Isoleucine
2	331350	gene	A	G	3	1.50127	YBR046C	ZTA1	TTT	TTC	Phenylalanine	Phenylalanine	-
2	331446	gene	T	A	3	1.48392	YBR046C	ZTA1	GTA	GTT	Valine	Valine	-
2	331527	no match	A	G	3	1.47177
2	331541	no match	T	C	3	NA
2	331557	no match	G	A	3	1.46789
2	331580	no match	A	G	3	NA
2	331783	no match	G	A	3	1.45079
2	331804	no match	A	G	3	1.45039
2	341973	no match	C	T	4	1.04736
2	342023	no match	G	A	4	1.05773
2	342025	no match	G	C	4	1.05814
2	342041	no match	A	G	4	1.06142
2	342210	no match	G	A	4	1.09424
2	342383	no match	G	T	4	1.12266
2	342440	no match	G	GAA	4	NA
2	342723	no match	C	T	4	1.18132
2	343142	gene	A	G	4	1.27813	YBR054W	YRO2	GAA	GAG	Glutamic_acid	Glutamic_acid	-
2	343730	gene	C	T	4	NA	YBR054W	YRO2	GTC	GTT	Valine	NA	NA
2	343845	gene	C	T	4	NA	YBR054W	YRO2	CTA	TTA	Leucine	NA	NA
2	344938	gene	C	T	4	1.81655	YBR055C	PRP6	TCG	TCA	Serine	Serine	-
2	344942	gene	C	A	4	1.81758	YBR055C	PRP6	AGT	ATT	Serine	-	Isoleucine
2	345050	gene	C	T	4	1.84465	YBR055C	PRP6	GGT	GAT	Glycine	-	Aspartic_acid
2	345172	gene	C	T	4	1.87332	YBR055C	PRP6	AAG	AAA	Lysine	Lysine	-
2	345288	gene	A	G	4	1.89857	YBR055C	PRP6	TTA	CTA	Leucine	Leucine	-
2	345345	gene	T	C	4	1.91022	YBR055C	PRP6	ATA	GTA	Isoleucine	-	Valine
2	345769	gene	A	G	4	1.97946	YBR055C	PRP6	TGT	TGC	Cysteine	Cysteine	-
2	345781	gene	C	T	4	1.98093	YBR055C	PRP6	CAG	CAA	Glutamine	Glutamine	-
2	345849	gene	C	A	4	1.98878	YBR055C	PRP6	GTT	TTT	Valine	-	Phenylalanine
2	345853	gene	A	C	4	1.98921	YBR055C	PRP6	AAT	AAG	Asparagine	-	Lysine
2	345955	gene	C	A	4	1.99945	YBR055C	PRP6	GAG	GAT	Glutamic_acid	-	Aspartic_acid
2	346172	gene	T	C	4	2.01657	YBR055C	PRP6	AAT	AGT	Asparagine	-	Serine
2	346437	gene	C	T	4	2.02948	YBR055C	PRP6	GTT	ATT	Valine	-	Isoleucine
2	346689	gene	T	G	4	2.03427	YBR055C	PRP6	AAG	CAG	Lysine	-	Glutamine
2	347587	no match	A	G	4	1.99933
2	348109	gene	C	A	4	1.94935	YBR056W	YBR056W	AGC	AGA	Serine	-	Arginine
2	348820	gene	G	A	4	1.86499	YBR056W	YBR056W	AAG	AAA	Lysine	Lysine	-
2	349174	gene	T	C	4	1.82472	YBR056W	YBR056W	AAT	AAC	Asparagine	Asparagine	-
2	349415	no match	A	T	4	1.80106
2	349446	no match	A	C	4	1.79832
2	349467	no match	G	A	4	1.79651
2	349476	no match	T	C	4	1.79574
2	349482	no match	G	A	4	1.79522
2	349506	no match	A	G	4	1.79305
2	349520	no match	T	C	4	1.7917
2	349712	no match	C	T	4	1.76849
2	349816	no match	A	AAT	4	NA
2	349818	no match	CA	C	4	NA
2	349820	no match	A	T	4	1.75332
2	349942	no match	G	T	4	1.73632
2	349989	no match	C	T	4	1.73016
2	350030	no match	G	A	4	1.7251
2	350081	no match	T	C	4	1.71931
2	350135	no match	C	T	4	1.71391
2	350166	no match	A	G	4	1.71121
2	350168	no match	A	G	4	1.71105
2	350178	no match	C	T	4	1.71017
2	350197	no match	G	A	4	1.70819
2	350216	no match	T	TG	4	NA
2	350219	no match	A	G	4	1.70539
2	350220	no match	T	A	4	1.70525
2	350225	no match	T	G	4	1.70454
2	350246	no match	C	T	4	1.70132
2	350323	no match	C	G	4	1.68682
2	350376	no match	T	C	4	1.67536
2	350378	no match	A	AC	4	NA
2	350491	long_terminal_repeat	G	A	4	1.65085	YBRWdelta17
2	350563	long_terminal_repeat	G	A	4	1.63874	YBRWdelta17
2	350580	long_terminal_repeat	G	A	4	1.63652	YBRWdelta17
2	350657	long_terminal_repeat	G	A	4	1.62415	YBRWdelta17
2	350675	long_terminal_repeat	C	T	4	1.62045	YBRWdelta17
2	350683	long_terminal_repeat	T	C	4	1.61872	YBRWdelta17
2	350686	long_terminal_repeat	A	C	4	1.61805	YBRWdelta17
2	350727	long_terminal_repeat	T	C	4	1.60825	YBRWdelta17
2	350764	no match	A	T	4	1.59833
2	350792	no match	A	G	4	1.59021
2	350797	no match	A	G	4	1.58871
2	350814	no match	C	CCTGTTGTATTACGGGCTCGAGTAATACCGGAGTGTCTTGA	4	NA
2	350815	no match	C	CTGTTGTATTACGGGCTCGAGTAATACCGGAGTGTCTTG	4	NA
2	350931	no match	C	A	4	1.54389
2	350935	no match	CTT	C	4	NA
2	350939	no match	G	GAA	4	NA
2	351031	no match	A	AAG	4	NA
2	351083	no match	CA	C	4	NA
2	351123	no match	G	A	4	1.47166
2	351147	no match	A	T	4	NA
2	351230	no match	CA	C	4	NA
2	351436	gene	G	A	4	1.3669	YBR056W-A	YBR056W-A	AGC	AAC	Serine	-	Asparagine
2	351450	gene	ATGTAAGCTGTGGTTTGCCT	A	4	NA	YBR056W-A	YBR056W-A	ATG	ATG	Methionine	NA	NA
2	351623	no match	A	G	4	1.3306
2	351849	no match	C	T	4	NA
2	351945	no match	C	CTAAGTAAATAAA	4	NA
2	351999	no match	G	A	4	1.30459
2	352414	gene	A	C	4	NA	YBR057C	MUM2	TAT	GAT	Tyrosine	NA	NA
2	352513	gene	C	A	4	1.31861	YBR057C	MUM2	GCA	TCA	Alanine	-	Serine
2	352655	gene	C	T	4	1.33091	YBR057C	MUM2	AGG	AGA	Arginine	Arginine	-
2	353447	no match	T	A	4	NA
2	353485	no match	CA	C	4	NA
2	353592	no match	CAA	C	4	NA
2	353595	no match	AAT	A	4	NA
2	353604	no match	ATATATATATATATATATATATATATATATATGTGTGTG	A	4	NA
2	353622	no match	ATATATATATATATGTG	ATG,*	4	NA
2	353774	gene	G	T	4	1.51199	YBR058C	UBP14	GAC	GAA	Aspartic_acid	-	Glutamic_acid
2	353810	gene	A	G	4	1.51914	YBR058C	UBP14	GGT	GGC	Glycine	Glycine	-
2	353932	gene	A	G	4	1.5434	YBR058C	UBP14	TTT	CTT	Phenylalanine	-	Leucine
2	354093	gene	A	T	4	NA	YBR058C	UBP14	GTC	GAC	Valine	NA	NA
2	354277	gene	G	T	4	NA	YBR058C	UBP14	CGT	AGT	Arginine	NA	NA
2	354317	gene	A	G	4	NA	YBR058C	UBP14	GAT	GAC	Aspartic_acid	NA	NA
2	354332	gene	T	A	4	1.62007	YBR058C	UBP14	TTA	TTT	Leucine	-	Phenylalanine
2	354370	gene	T	C	4	NA	YBR058C	UBP14	ATA	GTA	Isoleucine	NA	NA
2	354452	gene	T	C	4	1.64137	YBR058C	UBP14	ACA	ACG	Threonine	Threonine	-
2	354704	gene	A	G	4	1.6824	YBR058C	UBP14	ATT	ATC	Isoleucine	Isoleucine	-
2	355034	gene	C	T	4	1.72675	YBR058C	UBP14	TTG	TTA	Leucine	Leucine	-
2	355151	gene	T	C	4	1.73946	YBR058C	UBP14	CTA	CTG	Leucine	Leucine	-
2	355209	gene	C	G	4	1.74511	YBR058C	UBP14	AGT	ACT	Serine	-	Threonine
2	355349	gene	C	T	4	1.7591	YBR058C	UBP14	TCG	TCA	Serine	Serine	-
2	355374	gene	T	C	4	NA	YBR058C	UBP14	GAA	GGA	Glutamic_acid	NA	NA
2	355406	gene	G	A	4	1.76523	YBR058C	UBP14	TGC	TGT	Cysteine	Cysteine	-
2	355622	gene	C	T	4	1.79005	YBR058C	UBP14	AAG	AAA	Lysine	Lysine	-
2	355626	gene	G	A	4	1.79053	YBR058C	UBP14	TCG	TTG	Serine	-	Leucine
2	355748	gene	T	G	4	1.80521	YBR058C	UBP14	GAA	GAC	Glutamic_acid	-	Aspartic_acid
2	355836	gene	A	G	4	1.81588	YBR058C	UBP14	ATC	ACC	Isoleucine	-	Threonine
2	355918	gene	G	C	4	1.82578	YBR058C	UBP14	CTC	GTC	Leucine	-	Valine
2	356060	no match	T	C	4	1.84255
2	356064	no match	C	T	4	1.84302
2	356128	no match	T	C	4	1.85032
2	356277	no match	C	T	4	NA
2	356462	gene	C	G	4	1.88423	YBR058C-A	TSC3	GTG	GTC	Valine	Valine	-
2	356546	gene	C	T	4	1.89125	YBR058C-A	TSC3	TCG	TCA	Serine	Serine	-
2	356648	no match	T	C	4	1.89918
2	356897	gene	C	T	4	1.91725	YBR059C	AKL1	AGG	AGA	Arginine	Arginine	-
2	356920	gene	T	C	4	1.91883	YBR059C	AKL1	AGT	GGT	Serine	-	Glycine
2	357199	gene	A	G	4	1.93681	YBR059C	AKL1	TCA	CCA	Serine	-	Proline
2	357434	gene	A	G	4	NA	YBR059C	AKL1	GCT	GCC	Alanine	NA	NA
2	357536	gene	G	T	4	1.95576	YBR059C	AKL1	TCC	TCA	Serine	Serine	-
2	357752	gene	G	C	4	1.96637	YBR059C	AKL1	TTC	TTG	Phenylalanine	-	Leucine
2	358049	gene	C	T	4	1.97912	YBR059C	AKL1	CAG	CAA	Glutamine	Glutamine	-
2	358277	gene	G	A	4	1.98751	YBR059C	AKL1	AGC	AGT	Serine	Serine	-
2	358422	gene	T	C	4	1.99224	YBR059C	AKL1	GAA	GGA	Glutamic_acid	-	Glycine
2	359662	gene	A	G	4	NA	YBR059C	AKL1	TCC	CCC	Serine	NA	NA
2	359957	gene	C	T	4	NA	YBR059C	AKL1	CTG	CTA	Leucine	NA	NA
2	359978	gene	C	T	4	NA	YBR059C	AKL1	AAG	AAA	Lysine	NA	NA
2	361014	gene	T	C	4	NA	YBR060C	ORC2	AGC	GGC	Serine	NA	NA
2	361468	gene	T	C	4	NA	YBR060C	ORC2	TTA	TTG	Leucine	NA	NA
2	362116	gene	C	T	4	NA	YBR060C	ORC2	GGG	GGA	Glycine	NA	NA
2	362175	gene	C	T	4	NA	YBR060C	ORC2	GGT	AGT	Glycine	NA	NA
2	362354	gene	C	T	4	NA	YBR060C	ORC2	GGC	GAC	Glycine	NA	NA
2	362537	no match	C	G	4	NA
2	362800	no match	G	C	4	NA
2	364024	no match	A	AT	4	NA
2	364073	no match	C	T	4	NA
2	364161	no match	T	C	4	NA
2	364175	regulation site	A	G	4	NA	YPL049C	DIG1
2	364214	no match	T	C	4	NA
2	364408	no match	A	G	4	NA
2	364419	no match	C	T	4	NA
2	364469	no match	A	G	4	NA
2	364642	regulation site	A	G	4	NA	YPL049C	DIG1
2	364895	gene	C	T	4	NA	YBR061C	TRM7	TCG	TCA	Serine	NA	NA
2	364950	gene	C	A	4	NA	YBR061C	TRM7	TGT	TTT	Cysteine	NA	NA
2	365093	gene	T	C	4	NA	YBR061C	TRM7	CCA	CCG	Proline	NA	NA
2	365120	gene	A	C	4	NA	YBR061C	TRM7	GCT	GCG	Alanine	NA	NA
2	365126	gene	C	T	4	NA	YBR061C	TRM7	CTG	CTA	Leucine	NA	NA
2	365306	gene	G	A	4	NA	YBR061C	TRM7	TAC	TAT	Tyrosine	NA	NA
2	365326	gene	A	G	4	NA	YBR061C	TRM7	TTA	CTA	Leucine	NA	NA
2	365576	gene	T	C	4	NA	YBR061C	TRM7	GTA	GTG	Valine	NA	NA
2	365830	no match	G	A	4	1.84609
2	366323	gene	T	A	4	NA	YBR062C	YBR062C	AAT	ATT	Asparagine	NA	NA
2	366754	no match	C	T	4	NA
2	366921	no match	C	T	4	NA
2	366946	no match	G	C	4	NA
2	367200	gene	C	T	4	NA	YBR063C	YBR063C	GAA	AAA	Glutamic_acid	NA	NA
2	367429	gene	T	C	4	NA	YBR063C	YBR063C	AAA	AAG	Lysine	NA	NA
2	367502	gene	T	C	4	NA	YBR063C	YBR063C	AAT	AGT	Asparagine	NA	NA
2	367503	gene	T	C	4	NA	YBR063C	YBR063C	AAT	GAT	Asparagine	NA	NA
2	367531	gene	C	T	4	NA	YBR063C	YBR063C	TCG	TCA	Serine	NA	NA
2	367587	gene	A	G	4	NA	YBR063C	YBR063C	TAC	CAC	Tyrosine	NA	NA
2	367601	gene	C	T	4	NA	YBR063C	YBR063C	GGC	GAC	Glycine	NA	NA
2	367774	gene	A	T	4	NA	YBR063C	YBR063C	GAT	GAA	Aspartic_acid	NA	NA
2	367802	gene	A	G	4	NA	YBR063C	YBR063C	ATA	ACA	Isoleucine	NA	NA
2	367884	gene	A	G	4	NA	YBR063C	YBR063C	TTG	CTG	Leucine	NA	NA
2	368051	gene	G	A	4	NA	YBR063C	YBR063C	GCC	GTC	Alanine	NA	NA
2	368084	gene	G	T	4	NA	YBR063C	YBR063C	ACT	AAT	Threonine	NA	NA
2	368093	gene	C	T	4	NA	YBR063C	YBR063C	AGC	AAC	Serine	NA	NA
2	368208	no match	G	GA	4	NA
2	368476	no match	A	G	4	NA
2	368496	no match	C	T	4	NA
2	368536	no match	T	C	4	NA
2	368563	no match	A	G	4	NA
2	368565	no match	G	A	4	NA
2	368583	no match	T	C	4	NA
2	368630	gene	T	G	4	NA	YBR065C	ECM2	GAC	GCC	Aspartic_acid	NA	NA
2	368891	gene	A	G	4	NA	YBR065C	ECM2	GTC	GCC	Valine	NA	NA
2	369040	gene	C	T	4	NA	YBR065C	ECM2	TCG	TCA	Serine	NA	NA
2	369085	gene	T	C	4	NA	YBR065C	ECM2	AAA	AAG	Lysine	NA	NA
2	369136	gene	C	T	4	NA	YBR065C	ECM2	GTG	GTA	Valine	NA	NA
2	369481	gene	A	G	4	NA	YBR065C	ECM2	ACT	ACC	Threonine	NA	NA
2	369657	gene	G	A	4	NA	YBR065C	ECM2	CCA	TCA	Proline	NA	NA
2	369692	no match	C	T	4	NA
2	369788	no match	CT	C,CTT	4	NA
2	369831	no match	G	C	4	NA
2	369845	no match	G	A	4	NA
2	369847	no match	A	C	4	NA
2	369900	no match	ACGAAAGAGAAC	A	4	NA
2	370707	no match	T	C	4	NA
2	370780	no match	T	G	4	NA
2	370967	no match	C	T	4	NA
2	371029	no match	A	G	4	NA
2	371139	no match	T	G	4	NA
2	371146	no match	C	T	4	NA
2	371316	no match	A	G	4	NA
2	371343	no match	C	T	4	1.68699
2	502447	gene	G	A	5	2.10005	YBR133C	HSL7	ACG	ATG	Threonine	-	Methionine
2	502627	gene	A	G	5	2.1008	YBR133C	HSL7	GTC	GCC	Valine	-	Alanine
2	503109	gene	A	C	5	2.10718	YBR133C	HSL7	GAT	GAG	Aspartic_acid	-	Glutamic_acid
2	503196	gene	C	T	5	2.10872	YBR133C	HSL7	GAG	GAA	Glutamic_acid	Glutamic_acid	-
2	503310	gene	G	C	5	2.11087	YBR133C	HSL7	GAC	GAG	Aspartic_acid	-	Glutamic_acid
2	503967	gene	A	G	5	2.12523	YBR133C	HSL7	TCT	TCC	Serine	Serine	-
2	504355	gene	CCA	C	5	NA	YBR134W	YBR134W	TCC	TCC	Serine	NA	NA
2	504500	gene	A	AG	5	NA	YBR134W	YBR134W	AAA	AAA	Lysine	NA	NA
2	504587	gene	C	T	5	2.14022	YBR134W	YBR134W	GGC	GGT	Glycine	Glycine	-
2	504615	gene	T	C	5	2.14091	YBR134W	YBR134W	TCG	CCG	Serine	-	Proline
2	504739	no match	G	A	5	2.14396
2	504741	no match	C	T	5	2.14401
2	504833	no match	T	C	5	2.14627
2	505396	no match	T	A	5	2.15994
2	505399	no match	A	T	5	2.16001
2	505412	binding site	C	CA,CAA	5	NA	YML065W	ORC1
2	505431	no match	G	A	5	2.16077
2	505510	no match	TCC	T	5	NA
2	505569	regulation site	A	C	5	NA	YDR207C	UME6
2	505640	no match	T	C	5	2.16624
2	505691	gene	T	C	5	2.16773	YBR136W	MEC1	CTT	CTC	Leucine	Leucine	-
2	505856	gene	C	T	5	2.17288	YBR136W	MEC1	ATC	ATT	Isoleucine	Isoleucine	-
2	506292	gene	A	G	5	2.1884	YBR136W	MEC1	ACG	GCG	Threonine	-	Alanine
2	506342	gene	C	T	5	2.1903	YBR136W	MEC1	GTC	GTT	Valine	Valine	-
2	506364	gene	G	C	5	2.19114	YBR136W	MEC1	GCA	CCA	Alanine	-	Proline
2	506696	gene	C	T	5	2.20404	YBR136W	MEC1	CTC	CTT	Leucine	Leucine	-
2	506915	gene	C	T	5	2.21249	YBR136W	MEC1	CGC	CGT	Arginine	Arginine	-
2	507219	gene	A	G	5	2.22366	YBR136W	MEC1	ATC	GTC	Isoleucine	-	Valine
2	507274	gene	G	A	5	2.22556	YBR136W	MEC1	AGC	AAC	Serine	-	Asparagine
2	507323	gene	A	T	5	NA	YBR136W	MEC1	TCA	TCT	Serine	NA	NA
2	507473	gene	T	C	5	NA	YBR136W	MEC1	AAT	AAC	Asparagine	NA	NA
2	507533	gene	G	A	5	NA	YBR136W	MEC1	GTG	GTA	Valine	NA	NA
2	507938	gene	C	T	5	2.244	YBR136W	MEC1	AAC	AAT	Asparagine	Asparagine	-
2	508130	gene	A	G	5	2.24718	YBR136W	MEC1	AAA	AAG	Lysine	Lysine	-
2	508226	gene	G	A	5	2.24858	YBR136W	MEC1	AGG	AGA	Arginine	Arginine	-
2	508255	gene	A	G	5	2.24905	YBR136W	MEC1	AAC	AGC	Asparagine	-	Serine
2	508385	gene	T	A	5	2.2513	YBR136W	MEC1	GTT	GTA	Valine	Valine	-
2	508631	gene	G	A	5	2.25607	YBR136W	MEC1	GTG	GTA	Valine	Valine	-
2	508784	gene	C	T	5	2.25911	YBR136W	MEC1	ACC	ACT	Threonine	Threonine	-
2	508875	gene	C	A	5	2.26086	YBR136W	MEC1	CGG	AGG	Arginine	Arginine	-
2	508946	gene	A	G	5	2.26216	YBR136W	MEC1	TTA	TTG	Leucine	Leucine	-
2	509103	gene	T	C	5	2.26475	YBR136W	MEC1	TTG	CTG	Leucine	Leucine	-
2	509108	gene	T	C	5	2.26482	YBR136W	MEC1	AAT	AAC	Asparagine	Asparagine	-
2	509222	gene	G	A	5	2.26635	YBR136W	MEC1	CAG	CAA	Glutamine	Glutamine	-
2	509321	gene	T	C	5	NA	YBR136W	MEC1	TCT	TCC	Serine	NA	NA
2	509360	gene	G	A	5	NA	YBR136W	MEC1	TTG	TTA	Leucine	NA	NA
2	509396	gene	A	T	5	2.26795	YBR136W	MEC1	CTA	CTT	Leucine	Leucine	-
2	509507	gene	C	T	5	2.2684	YBR136W	MEC1	TCC	TCT	Serine	Serine	-
2	509627	gene	T	C	5	2.26845	YBR136W	MEC1	ATT	ATC	Isoleucine	Isoleucine	-
2	509717	gene	C	T	5	2.26827	YBR136W	MEC1	TTC	TTT	Phenylalanine	Phenylalanine	-
2	509720	gene	A	G	5	2.26826	YBR136W	MEC1	AGA	AGG	Arginine	Arginine	-
2	509885	gene	G	A	5	2.26747	YBR136W	MEC1	GAG	GAA	Glutamic_acid	Glutamic_acid	-
2	510237	gene	A	G	5	2.26408	YBR136W	MEC1	AAA	GAA	Lysine	-	Glutamic_acid
2	511946	gene	C	T	5	2.23058	YBR136W	MEC1	TTC	TTT	Phenylalanine	Phenylalanine	-
2	512167	gene	T	C	5	2.22617	YBR136W	MEC1	GTA	GCA	Valine	-	Alanine
2	512285	gene	T	C	5	2.22397	YBR136W	MEC1	TAT	TAC	Tyrosine	Tyrosine	-
2	512345	gene	C	T	5	2.2229	YBR136W	MEC1	CAC	CAT	Histidine	Histidine	-
2	512880	no match	T	C	5	2.21539
2	512993	no match	G	A	5	2.21437
2	513202	gene	T	C	5	2.21223	YBR137W	YBR137W	AAT	AAC	Asparagine	Asparagine	-
2	513451	gene	G	T	5	2.20867	YBR137W	YBR137W	TCG	TCT	Serine	Serine	-
2	513591	no match	G	A	5	2.2063
2	513601	no match	A	C	5	2.20613
2	513777	gene	T	C	5	2.20287	YBR138C	YBR138C	TTA	TTG	Leucine	Leucine	-
2	513994	gene	A	G	5	2.19863	YBR138C	YBR138C	ATA	ACA	Isoleucine	-	Threonine
2	514077	gene	T	C	5	2.19698	YBR138C	YBR138C	GCA	GCG	Alanine	Alanine	-
2	514089	gene	T	A	5	2.19674	YBR138C	YBR138C	CTA	CTT	Leucine	Leucine	-
2	514468	gene	C	T	5	2.18949	YBR138C	YBR138C	AGG	AAG	Arginine	-	Lysine
2	514806	gene	C	T	5	2.18411	YBR138C	YBR138C	CGG	CGA	Arginine	Arginine	-
2	514842	gene	G	A	5	2.18363	YBR138C	YBR138C	GAC	GAT	Aspartic_acid	Aspartic_acid	-
2	514935	gene	G	A	5	2.18251	YBR138C	YBR138C	TAC	TAT	Tyrosine	Tyrosine	-
2	515050	gene	T	G	5	2.1813	YBR138C	YBR138C	AAT	ACT	Asparagine	-	Threonine
2	515064	gene	T	C	5	2.18117	YBR138C	YBR138C	AAA	AAG	Lysine	Lysine	-
2	515130	gene	T	C	5	2.18056	YBR138C	YBR138C	TTA	TTG	Leucine	Leucine	-
2	515157	gene	G	A	5	2.18033	YBR138C	YBR138C	GTC	GTT	Valine	Valine	-
2	515316	gene	C	G	5	2.17913	YBR138C	YBR138C	CAG	CAC	Glutamine	-	Histidine
2	515542	no match	G	T	5	2.17786
2	515767	gene	C	T	5	2.17703	YBR139W	YBR139W	GCC	GTC	Alanine	-	Valine
2	516173	gene	A	C	5	NA	YBR139W	YBR139W	GAA	GAC	Glutamic_acid	NA	NA
2	516344	gene	A	G	5	2.17629	YBR139W	YBR139W	CAA	CAG	Glutamine	Glutamine	-
2	516358	gene	T	C	5	2.17629	YBR139W	YBR139W	ATC	ACC	Isoleucine	-	Threonine
2	544692	no match	G	A	6	1.9861
2	544773	no match	G	A	6	1.98624
2	544904	no match	C	G	6	1.99197
2	544912	no match	A	G	6	1.99257
2	544975	no match	G	A	6	1.99828
2	544991	no match	C	T	6	2.00001
2	545201	gene	C	T	6	2.02747	YBR151W	APD1	GCC	GCT	Alanine	Alanine	-
2	545438	gene	C	T	6	2.05606	YBR151W	APD1	ATC	ATT	Isoleucine	Isoleucine	-
2	545558	gene	C	T	6	2.0676	YBR151W	APD1	GAC	GAT	Aspartic_acid	Aspartic_acid	-
2	545599	gene	C	A	6	2.07105	YBR151W	APD1	ACA	AAA	Threonine	-	Lysine
2	546015	no match	A	C	6	2.09267
2	546933	gene	A	G	6	2.11094	YBR152W	SPP381	AGA	AGG	Arginine	Arginine	-
2	547630	gene	C	T	6	2.17842	YBR153W	RIB7	CCC	CCT	Proline	Proline	-
2	548011	gene	T	C	6	NA	YBR153W	RIB7	AAT	AAC	Asparagine	NA	NA
2	548044	gene	T	C	6	2.1947	YBR153W	RIB7	ATT	ATC	Isoleucine	Isoleucine	-
2	548206	no match	C	T	6	2.20003
2	548239	no match	G	A	6	2.20114
2	548249	no match	C	T	6	2.20147
2	548258	no match	C	T	6	2.20176
2	548425	gene	T	C	6	2.20691	YBR154C	RPB5	GTA	GTG	Valine	Valine	-
2	548443	gene	T	C	6	2.20743	YBR154C	RPB5	GGA	GGG	Glycine	Glycine	-
2	553525	no match	G	T	6	2.5379
2	553921	gene	A	G	6	2.48833	YBR157C	ICS2	CCT	CCC	Proline	Proline	-
2	554815	regulation site	T	C	6	NA	YHR206W	SKN7
2	554862	no match	T	C	6	2.30541
2	555345	no match	C	CT	6	NA
2	555358	regulation site	G	T	6	NA	YKL043W	PHD1
2	555360	regulation site	T	A,G	6	NA	YKL043W	PHD1
2	555362	regulation site	A	C	6	NA
2	555375	regulation site	A	C	6	2.16586
2	555518	no match	G	A	6	2.14318
2	555562	no match	G	A	6	2.13674
2	555566	no match	CT	C	6	NA
2	555569	no match	A	G	6	2.13573
2	555623	no match	C	G	6	2.12818
2	555624	no match	A	G	6	2.12804
2	555666	no match	T	TC	6	NA
2	556105	no match	G	A	6	2.07441
2	743899	gene	T	C	7	1.70559	YBR270C	BIT2	AAC	AGC	Asparagine	-	Serine
2	744063	gene	G	A	7	1.73864	YBR270C	BIT2	AAC	AAT	Asparagine	Asparagine	-
2	744356	gene	A	C	7	1.8037	YBR270C	BIT2	TCA	GCA	Serine	-	Alanine
2	744519	no match	A	G	7	1.84337
2	745085	gene	G	A	7	1.99633	YBR271W	EFM2	AAG	AAA	Lysine	Lysine	-
2	745349	gene	G	C	7	2.07348	YBR271W	EFM2	GAG	GAC	Glutamic_acid	-	Aspartic_acid
2	745499	gene	T	C	7	2.1183	YBR271W	EFM2	AAT	AAC	Asparagine	Asparagine	-
2	745793	gene	G	A	7	2.20719	YBR271W	EFM2	GAG	GAA	Glutamic_acid	Glutamic_acid	-
2	745895	gene	T	C	7	2.23809	YBR271W	EFM2	CAT	CAC	Histidine	Histidine	-
2	746171	no match	G	A	7	2.32111
2	746243	no match	G	A	7	2.34247
2	746362	gene	CATCTGCA	C	7	NA	YBR272C	HSM3	TGA	TGA	Stop_codon	NA	NA
2	746478	gene	G	A	7	2.40979	YBR272C	HSM3	GAC	GAT	Aspartic_acid	Aspartic_acid	-
2	747177	gene	A	T	7	2.57604	YBR272C	HSM3	GGT	GGA	Glycine	Glycine	-
2	747432	gene	C	T	7	2.61905	YBR272C	HSM3	CAG	CAA	Glutamine	Glutamine	-
2	747492	gene	G	A	7	2.62751	YBR272C	HSM3	GCC	GCT	Alanine	Alanine	-
2	747841	no match	GT	G	7	NA
2	748066	gene	T	C	7	2.67979	YBR273C	UBX7	AAA	GAA	Lysine	-	Glutamic_acid
2	748373	gene	T	C	7	2.6908	YBR273C	UBX7	CAA	CAG	Glutamine	Glutamine	-
2	748404	gene	T	C	7	2.69144	YBR273C	UBX7	CAC	CGC	Histidine	-	Arginine
2	748514	gene	A	C	7	2.69304	YBR273C	UBX7	TCT	TCG	Serine	Serine	-
2	748583	gene	A	T	7	2.69355	YBR273C	UBX7	ATT	ATA	Isoleucine	Isoleucine	-
2	748630	gene	C	G	7	2.69369	YBR273C	UBX7	GTC	CTC	Valine	-	Leucine
2	749056	gene	C	T	7	2.68804	YBR273C	UBX7	GCG	ACG	Alanine	-	Threonine
2	749314	gene	C	G	7	2.67942	YBR273C	UBX7	GAA	CAA	Glutamic_acid	-	Glutamine
2	749989	gene	G	C	7	2.64453	YBR274W	CHK1	CTG	CTC	Leucine	Leucine	-
2	749992	gene	T	C	7	2.64435	YBR274W	CHK1	CAT	CAC	Histidine	Histidine	-
2	750088	gene	T	C	7	2.6377	YBR274W	CHK1	TCT	TCC	Serine	Serine	-
2	750238	gene	G	A	7	2.62387	YBR274W	CHK1	TTG	TTA	Leucine	Leucine	-
2	750464	gene	G	A	7	2.59646	YBR274W	CHK1	GAT	AAT	Aspartic_acid	-	Asparagine
2	750844	gene	C	A	7	2.53821	YBR274W	CHK1	ACC	ACA	Threonine	Threonine	-
2	750883	gene	G	A	7	2.5317	YBR274W	CHK1	CCG	CCA	Proline	Proline	-
2	750970	gene	T	C	7	2.51702	YBR274W	CHK1	GGT	GGC	Glycine	Glycine	-
2	751036	gene	C	T	7	2.50578	YBR274W	CHK1	TGC	TGT	Cysteine	Cysteine	-
2	751216	no match	C	A,CA	7	NA
2	751232	no match	T	A	7	2.47241
2	751377	gene	G	A	7	2.44835	YBR275C	RIF1	AAC	AAT	Asparagine	Asparagine	-
2	752073	gene	C	T	7	2.35793	YBR275C	RIF1	AGG	AGA	Arginine	Arginine	-
2	752106	gene	G	A	7	2.35527	YBR275C	RIF1	AGC	AGT	Serine	Serine	-
2	752136	gene	A	G	7	2.35302	YBR275C	RIF1	AGT	AGC	Serine	Serine	-
2	752153	gene	C	T	7	2.35176	YBR275C	RIF1	GTG	ATG	Valine	-	Methionine
2	752195	gene	C	T	7	2.34841	YBR275C	RIF1	GAT	AAT	Aspartic_acid	-	Asparagine
2	752266	gene	A	G	7	2.34214	YBR275C	RIF1	ATC	ACC	Isoleucine	-	Threonine
2	752292	gene	A	G	7	2.33971	YBR275C	RIF1	AAT	AAC	Asparagine	Asparagine	-
2	752312	gene	G	T	7	NA	YBR275C	RIF1	CAA	AAA	Glutamine	NA	NA
2	752314	gene	TCAACA	T	7	NA	YBR275C	RIF1	GAA	GAA	Glutamic_acid	NA	NA
2	752329	gene	T	C	7	2.33619	YBR275C	RIF1	TAT	TGT	Tyrosine	-	Cysteine
2	752333	gene	C	T	7	2.33581	YBR275C	RIF1	GAT	AAT	Aspartic_acid	-	Asparagine
2	752344	gene	C	T	7	2.33475	YBR275C	RIF1	GGT	GAT	Glycine	-	Aspartic_acid
2	752361	gene	G	A	7	2.33312	YBR275C	RIF1	GCC	GCT	Alanine	Alanine	-
2	752402	gene	T	G	7	2.32921	YBR275C	RIF1	ACG	CCG	Threonine	-	Proline
2	752501	gene	G	C	7	2.32023	YBR275C	RIF1	CAG	GAG	Glutamine	-	Glutamic_acid
2	752582	gene	A	G	7	2.31395	YBR275C	RIF1	TCT	CCT	Serine	-	Proline
2	752597	gene	T	C	7	2.31293	YBR275C	RIF1	ATA	GTA	Isoleucine	-	Valine
2	752672	gene	T	C	7	2.30765	YBR275C	RIF1	ATG	GTG	Methionine	-	Valine
2	752718	gene	T	C	7	2.30408	YBR275C	RIF1	AAA	AAG	Lysine	Lysine	-
2	752744	gene	C	T	7	2.30198	YBR275C	RIF1	GAT	AAT	Aspartic_acid	-	Asparagine
2	752810	gene	T	C	7	2.29638	YBR275C	RIF1	AGC	GGC	Serine	-	Glycine
2	752817	gene	A	G	7	2.29576	YBR275C	RIF1	GTT	GTC	Valine	Valine	-
2	752916	gene	G	A	7	2.2868	YBR275C	RIF1	AAC	AAT	Asparagine	Asparagine	-
2	752933	gene	C	T	7	2.28522	YBR275C	RIF1	GTG	ATG	Valine	-	Methionine
2	753131	gene	T	A	7	2.26662	YBR275C	RIF1	ATT	TTT	Isoleucine	-	Phenylalanine
2	753144	gene	C	G	7	2.26542	YBR275C	RIF1	GAG	GAC	Glutamic_acid	-	Aspartic_acid
2	753198	gene	C	T	7	2.2605	YBR275C	RIF1	CAG	CAA	Glutamine	Glutamine	-
2	753261	gene	T	G	7	NA	YBR275C	RIF1	ATA	ATC	Isoleucine	NA	NA
2	753543	gene	C	T	7	2.23497	YBR275C	RIF1	AAG	AAA	Lysine	Lysine	-
2	753573	gene	T	C	7	2.23348	YBR275C	RIF1	CCA	CCG	Proline	Proline	-
2	753610	gene	T	C	7	2.23166	YBR275C	RIF1	AAA	AGA	Lysine	-	Arginine
2	753721	gene	T	C	7	2.22546	YBR275C	RIF1	AAT	AGT	Asparagine	-	Serine
2	753723	gene	A	G	7	2.22534	YBR275C	RIF1	CCT	CCC	Proline	Proline	-
2	753759	gene	C	T	7	2.22317	YBR275C	RIF1	GAG	GAA	Glutamic_acid	Glutamic_acid	-
2	753909	gene	G	A	7	2.21398	YBR275C	RIF1	ATC	ATT	Isoleucine	Isoleucine	-
2	753942	gene	C	T	7	2.21204	YBR275C	RIF1	GCG	GCA	Alanine	Alanine	-
2	753990	gene	T	C	7	2.20934	YBR275C	RIF1	GAA	GAG	Glutamic_acid	Glutamic_acid	-
2	754103	gene	A	T	7	2.20382	YBR275C	RIF1	TTG	ATG	Leucine	-	Methionine
2	754139	gene	G	A	7	2.2024	YBR275C	RIF1	CTA	TTA	Leucine	Leucine	-
2	754188	gene	G	A	7	2.2008	YBR275C	RIF1	AAC	AAT	Asparagine	Asparagine	-
2	754197	gene	T	C	7	2.20055	YBR275C	RIF1	TTA	TTG	Leucine	Leucine	-
2	754355	gene	G	A	7	2.19928	YBR275C	RIF1	CTA	TTA	Leucine	Leucine	-
2	785761	no match	G	A	8	3.92618
2	785852	no match	G	A	8	NA
2	785908	no match	G	T	8	NA
2	786053	no match	T	C	8	3.95932
2	786089	no match	T	C	8	3.96339
2	786589	no match	T	G	8	4.02014
2	787302	gene	T	C	8	4.10458	YBR293W	VBA2	CTT	CTC	Leucine	Leucine	-
2	787344	gene	A	T	8	4.10979	YBR293W	VBA2	ACA	ACT	Threonine	Threonine	-
2	787500	gene	C	T	8	4.12945	YBR293W	VBA2	GAC	GAT	Aspartic_acid	Aspartic_acid	-
2	787620	gene	A	G	8	4.14493	YBR293W	VBA2	TTA	TTG	Leucine	Leucine	-
2	787633	gene	A	G	8	4.14663	YBR293W	VBA2	ATA	GTA	Isoleucine	-	Valine
2	787803	gene	A	C	8	4.16923	YBR293W	VBA2	GTA	GTC	Valine	Valine	-
2	787939	gene	T	C	8	4.18797	YBR293W	VBA2	TTG	CTG	Leucine	Leucine	-
2	788168	gene	T	C	8	4.22094	YBR293W	VBA2	GTC	GCC	Valine	-	Alanine
2	788189	gene	G	A	8	4.22406	YBR293W	VBA2	GGT	GAT	Glycine	-	Aspartic_acid
2	788190	gene	T	G	8	4.22421	YBR293W	VBA2	GGT	GGG	Glycine	Glycine	-
2	788369	gene	C	T	8	4.24785	YBR293W	VBA2	TCA	TTA	Serine	-	Leucine
2	788377	gene	C	T	8	4.24877	YBR293W	VBA2	CTG	TTG	Leucine	Leucine	-
2	788501	no match	G	C	8	4.26173
2	788591	no match	G	GT	8	NA
2	789113	no match	A	T	8	4.29801
2	789139	no match	A	G	8	4.29891
2	789182	no match	G	A	8	4.30034
2	789201	no match	A	AT	8	NA
2	789206	no match	T	A	8	4.3011
2	789369	gene	G	A	8	4.30577	YBR294W	SUL1	GAG	GAA	Glutamic_acid	Glutamic_acid	-
2	789930	gene	G	C	8	4.32321	YBR294W	SUL1	GTG	GTC	Valine	Valine	-
2	790329	gene	A	T	8	4.3483	YBR294W	SUL1	CCA	CCT	Proline	Proline	-
2	790539	gene	T	C	8	4.36986	YBR294W	SUL1	AAT	AAC	Asparagine	Asparagine	-
2	790680	gene	T	C	8	4.40245	YBR294W	SUL1	ACT	ACC	Threonine	Threonine	-
2	790744	gene	T	C	8	4.42635	YBR294W	SUL1	TTG	CTG	Leucine	Leucine	-
2	790803	gene	C	T	8	4.45252	YBR294W	SUL1	ATC	ATT	Isoleucine	Isoleucine	-
2	790890	gene	A	G	8	4.49712	YBR294W	SUL1	TTA	TTG	Leucine	Leucine	-
2	791018	gene	A	G	8	4.57222	YBR294W	SUL1	AAT	AGT	Asparagine	-	Serine
2	791094	gene	T	C	8	4.61999	YBR294W	SUL1	GAT	GAC	Aspartic_acid	Aspartic_acid	-
2	791214	gene	T	C	8	4.69646	YBR294W	SUL1	ATT	ATC	Isoleucine	Isoleucine	-
2	791232	gene	G	A	8	4.70778	YBR294W	SUL1	AAG	AAA	Lysine	Lysine	-
2	791380	gene	A	G	8	4.7956	YBR294W	SUL1	ATA	GTA	Isoleucine	-	Valine
2	791816	no match	G	A	8	4.91854
2	791833	no match	C	A	8	4.91675
2	791841	no match	AC	A	8	NA
2	791901	no match	C	T	8	4.89418
2	791932	no match	T	C	8	4.87587
2	791949	no match	A	G	8	4.86412
2	792086	no match	CAAAAATAAAAATAA	C	8	NA
2	792106	no match	C	T	8	4.72353
2	792152	no match	T	C	8	4.68038
2	792173	ARS	GT	G	8	NA	ARS228
2	792199	ARS	G	A	8	4.64002	ARS228
2	792207	ARS	C	G	8	4.63372	ARS228
2	792209	ARS	C	T	8	4.63217	ARS228
2	792210	ARS	C	A	8	4.6314	ARS228
2	792215	ARS	G	A	8	4.62761	ARS228
2	792247	ARS	A	G	8	4.60538	ARS228
2	792255	ARS	A	C	8	4.60044	ARS228
2	792264	ARS	T	A	8	4.5947	ARS228
2	792321	ARS	C	T	8	4.54439	ARS228
2	792326	ARS	T	A	8	4.53899	ARS228
2	792362	ARS	C	T	8	4.49644	ARS228
2	792444	no match	T	A	8	4.38407
2	792465	no match	C	T	8	4.35395
2	792466	no match	G	T	8	4.35251
2	792491	no match	G	T	8	4.31696
2	792544	no match	G	C	8	4.24542
2	792579	no match	A	ATTAAAGTGTC	8	NA
2	792581	no match	C	A	8	4.20103
2	792604	no match	T	A	8	4.17673
2	792609	no match	A	G	8	4.17184
2	792690	regulation site	G	T	8	4.07153	YOR028C	CIN5
2	792701	no match	T	G	8	4.055
2	792702	no match	TA	T	8	NA
2	792729	no match	A	G	8	4.01056
2	792752	no match	T	C	8	3.97192
3	44959	gene	G	A	9	0.491439	YCL045C	EMC1	GCC	GCT	Alanine	Alanine	-
3	45046	gene	T	C	9	0.510166	YCL045C	EMC1	GCA	GCG	Alanine	Alanine	-
3	45691	gene	T	C	9	0.674622	YCL045C	EMC1	AAA	AAG	Lysine	Lysine	-
3	45755	gene	C	T	9	0.69421	YCL045C	EMC1	AGG	AAG	Arginine	-	Lysine
3	45790	gene	G	A	9	0.704722	YCL045C	EMC1	CCC	CCT	Proline	Proline	-
3	45811	gene	C	T	9	0.710867	YCL045C	EMC1	CCG	CCA	Proline	Proline	-
3	46077	gene	C	T	9	0.779935	YCL045C	EMC1	GTC	ATC	Valine	-	Isoleucine
3	46119	gene	G	A	9	0.78975	YCL045C	EMC1	CTT	TTT	Leucine	-	Phenylalanine
3	46258	gene	C	T	9	0.821069	YCL045C	EMC1	TTG	TTA	Leucine	Leucine	-
3	46562	gene	T	A	9	0.883655	YCL045C	EMC1	TAT	TTT	Tyrosine	-	Phenylalanine
3	46915	gene	G	A	9	0.945455	YCL046W	YCL046W	GGG	GGA	Glycine	Glycine	-
3	47070	no match	A	T	9	0.968664
3	47164	gene	G	C	9	0.983131	YCL044C	MGR1	CAG	GAG	Glutamine	-	Glutamic_acid
3	47306	gene	C	T	9	1.00776	YCL044C	MGR1	ACG	ACA	Threonine	Threonine	-
3	47330	gene	T	C	9	1.0124	YCL044C	MGR1	CGA	CGG	Arginine	Arginine	-
3	47501	gene	G	A	9	1.04861	YCL044C	MGR1	CTC	CTT	Leucine	Leucine	-
3	47690	gene	A	T	9	1.08759	YCL044C	MGR1	CCT	CCA	Proline	Proline	-
3	47726	gene	A	G	9	1.09453	YCL044C	MGR1	GAT	GAC	Aspartic_acid	Aspartic_acid	-
3	47756	gene	G	T	9	1.10026	YCL044C	MGR1	GGC	GGA	Glycine	Glycine	-
3	47944	gene	G	A	9	1.13771	YCL044C	MGR1	CCT	TCT	Proline	-	Serine
3	47950	gene	T	C	9	1.13895	YCL044C	MGR1	ATC	GTC	Isoleucine	-	Valine
3	47987	gene	G	T	9	1.14662	YCL044C	MGR1	TCC	TCA	Serine	Serine	-
3	48029	gene	G	A	9	1.15542	YCL044C	MGR1	ATC	ATT	Isoleucine	Isoleucine	-
3	48544	no match	A	G	9	1.26643
3	48582	no match	A	AT	9	NA
3	48702	gene	G	GCGT	9	1.30235	YCL043C	PDI1	GCT	GCT	Alanine	Alanine	-
3	48704	gene	A	AGCTTCGGCTTCGGCGTCAGCT	9	NA	YCL043C	PDI1	GAT	GAT	Aspartic_acid	NA	NA
3	48977	gene	A	G	9	1.36618	YCL043C	PDI1	ACT	ACC	Threonine	Threonine	-
3	49436	gene	T	C	9	1.43978	YCL043C	PDI1	TTA	TTG	Leucine	Leucine	-
3	50099	gene	G	A	9	1.47006	YCL043C	PDI1	TCC	TCT	Serine	Serine	-
3	50141	gene	C	T	9	1.46977	YCL043C	PDI1	GTG	GTA	Valine	Valine	-
3	50150	gene	T	C	9	1.46969	YCL043C	PDI1	CAA	CAG	Glutamine	Glutamine	-
3	50269	gene	A	G	9	NA	YCL041C	YCL041C	TTT	TCT	Phenylalanine	NA	NA
3	50320	gene	AATATATAT	A,AAT,AATATAT	9	NA	YCL041C	YCL041C	TTT	TTT	Phenylalanine	NA	NA
3	50542	gene	ATC	AC,A	9	NA	YCL041C	YCL041C	ATT	ATT	Isoleucine	NA	NA
3	50543	gene	T	A	9	NA	YCL041C	YCL041C	ATT	TTT	Isoleucine	NA	NA
3	50544	gene	C	A	9	NA	YCL041C	YCL041C	TTG	TTT	Leucine	NA	NA
3	50587	gene	GAA	G	9	NA	YCL041C	YCL041C	TCC	TCC	Serine	NA	NA
3	50664	gene	A	AG	9	NA	YCL042W	YCL042W	TCA	TCA	Serine	NA	NA
3	50675	gene	T	C	9	1.45601	YCL042W	YCL042W	CTA	CCA	Leucine	-	Proline
3	51119	gene	T	C	9	1.44458	YCL040W	GLK1	TGT	TGC	Cysteine	Cysteine	-
3	51305	gene	C	A	9	1.44342	YCL040W	GLK1	CCC	CCA	Proline	Proline	-
3	54441	gene	C	T	10	1.31167	YCL039W	GID7	GAC	GAT	Aspartic_acid	Aspartic_acid	-
3	54517	gene	G	C	10	1.31291	YCL039W	GID7	GAG	CAG	Glutamic_acid	-	Glutamine
3	54535	gene	T	C	10	1.31325	YCL039W	GID7	TTA	CTA	Leucine	Leucine	-
3	54588	gene	T	C	10	1.31432	YCL039W	GID7	ATT	ATC	Isoleucine	Isoleucine	-
3	54609	gene	A	C	10	1.31478	YCL039W	GID7	GGA	GGC	Glycine	Glycine	-
3	54721	gene	C	T	10	1.31754	YCL039W	GID7	CTA	TTA	Leucine	Leucine	-
3	54924	no match	CA	C	10	NA
3	55133	gene	C	T	10	1.33095	YCL038C	ATG22	TCG	TCA	Serine	Serine	-
3	55716	gene	A	G	10	NA	YCL038C	ATG22	GTT	GCT	Valine	NA	NA
3	56210	gene	T	C	10	1.36837	YCL038C	ATG22	TTA	TTG	Leucine	Leucine	-
3	56656	no match	GT	G	10	NA
3	56696	no match	T	C	10	1.37833
3	57055	no match	TA	T,TAA	10	NA
3	57071	no match	C	A	10	NA
3	57085	no match	C	A	10	NA
3	57087	no match	T	A	10	NA
3	57196	no match	C	A	10	NA
3	57201	no match	G	A	10	NA
3	57221	no match	CAA	CAAA,C,AAA	10	NA
3	57239	no match	C	A	10	NA
3	57303	no match	A	G	10	1.39789
3	57332	no match	A	G	10	1.39896
3	58551	gene	T	C	10	1.43538	YCL037C	SRO9	AAA	AGA	Lysine	-	Arginine
3	59117	gene	C	A	10	1.42784	YCL036W	GFD2	CCC	CAC	Proline	-	Histidine
3	59601	gene	T	C	10	1.42381	YCL036W	GFD2	TCT	TCC	Serine	Serine	-
3	59775	gene	G	A	10	1.42089	YCL036W	GFD2	ACG	ACA	Threonine	Threonine	-
3	59925	gene	G	A	10	1.41637	YCL036W	GFD2	GGG	GGA	Glycine	Glycine	-
3	60024	gene	C	T	10	1.41217	YCL036W	GFD2	AAC	AAT	Asparagine	Asparagine	-
3	60058	gene	T	C	10	1.41047	YCL036W	GFD2	TTA	CTA	Leucine	Leucine	-
3	60354	gene	C	G	10	1.38692	YCL036W	GFD2	GGC	GGG	Glycine	Glycine	-
3	60463	gene	G	A	10	1.37915	YCL036W	GFD2	GTT	ATT	Valine	-	Isoleucine
3	61231	no match	A	G	10	1.29855
3	61242	no match	T	C	10	1.29686
3	61327	no match	C	T	10	1.28392
3	61358	binding site	G	T	10	1.27924	YMR037C	MSN2
3	62434	gene	A	G	10	1.02846	YCL034W	LSB5	AGA	AGG	Arginine	Arginine	-
3	62748	no match	CAT	C,CATAT	10	NA
3	63257	gene	A	G	10	0.766103	YCL033C	MXR2	GTT	GCT	Valine	-	Alanine
3	63401	no match	CG	C	10	NA
3	63403	no match	A	C	10	0.721951
3	63461	gene	C	T	10	0.705085	YCL032W	STE50	GCC	GCT	Alanine	Alanine	-
3	63488	gene	G	A	10	0.697384	YCL032W	STE50	TCG	TCA	Serine	Serine	-
3	63611	gene	T	C	10	0.663615	YCL032W	STE50	TGT	TGC	Cysteine	Cysteine	-
3	63738	gene	A	G	10	0.631227	YCL032W	STE50	AGA	GGA	Arginine	-	Glycine
3	63878	gene	C	G	10	0.598713	YCL032W	STE50	GAC	GAG	Aspartic_acid	-	Glutamic_acid
3	63929	gene	C	T	10	NA	YCL032W	STE50	TCC	TCT	Serine	NA	NA
3	64304	gene	C	T	10	0.505385	YCL032W	STE50	GTC	GTT	Valine	Valine	-
3	64391	gene	C	T	10	0.486671	YCL032W	STE50	CAC	CAT	Histidine	Histidine	-
3	201189	gene	A	C	11	3.41214	YCR041W	YCR041W	TCA	TCC	Serine	Serine	-
3	201978	gene	A	G	11	2.83232	YCR042C	TAF2	TAT	TAC	Tyrosine	Tyrosine	-
3	202431	gene	C	G	11	2.56619	YCR042C	TAF2	TTG	TTC	Leucine	-	Phenylalanine
3	236598	no match	C	T	12	2.42543
3	236636	no match	A	G	12	2.43593
3	236778	no match	G	GT	12	NA
3	236804	no match	CT	C	12	NA
3	237078	no match	CT	C	12	NA
3	237314	gene	C	G	12	2.63512	YCR068W	ATG15	GCT	GGT	Alanine	-	Glycine
3	237321	gene	G	A	12	2.63724	YCR068W	ATG15	CCG	CCA	Proline	Proline	-
3	238082	gene	T	C	12	2.85938	YCR068W	ATG15	ATA	ACA	Isoleucine	-	Threonine
3	238725	gene	T	C	12	3.0079	YCR068W	ATG15	TCT	TCC	Serine	Serine	-
3	238995	no match	C	T	12	3.05665
3	239180	gene	T	C	12	NA	YCR069W	CPR4	AGT	AGC	Serine	NA	NA
3	239437	gene	C	T	12	3.13235	YCR069W	CPR4	GCC	GTC	Alanine	-	Valine
3	239515	gene	A	G	12	3.14493	YCR069W	CPR4	GAA	GGA	Glutamic_acid	-	Glycine
3	240661	no match	C	T	12	3.30241
3	240922	gene	T	C	12	3.32898	YCR072C	RSA4	AAA	AAG	Lysine	Lysine	-
3	242044	gene	A	C	12	3.39066	YCR072C	RSA4	TCT	TCG	Serine	Serine	-
3	242447	no match	AT	A	12	NA
3	242723	gene	C	T	12	3.38078	YCR073C	SSK22	TTG	TTA	Leucine	Leucine	-
3	242858	gene	C	T	12	3.37347	YCR073C	SSK22	GTG	GTA	Valine	Valine	-
3	242861	gene	A	T	12	3.37326	YCR073C	SSK22	GTT	GTA	Valine	Valine	-
3	242882	gene	A	G	12	3.37169	YCR073C	SSK22	GAT	GAC	Aspartic_acid	Aspartic_acid	-
3	242912	gene	C	G	12	3.36918	YCR073C	SSK22	TCG	TCC	Serine	Serine	-
3	243164	gene	G	A	12	3.33475	YCR073C	SSK22	TTC	TTT	Phenylalanine	Phenylalanine	-
3	243453	gene	G	A	12	3.26473	YCR073C	SSK22	ACA	ATA	Threonine	-	Isoleucine
3	243724	gene	G	C	12	NA	YCR073C	SSK22	CGA	GGA	Arginine	NA	NA
3	243725	gene	T	C	12	NA	YCR073C	SSK22	GCA	GCG	Alanine	NA	NA
3	244174	gene	A	T	12	3.03338	YCR073C	SSK22	TGT	AGT	Cysteine	-	Serine
3	244285	gene	T	G	12	2.99016	YCR073C	SSK22	AAC	CAC	Asparagine	-	Histidine
3	244604	gene	T	C	12	2.86338	YCR073C	SSK22	AAA	AAG	Lysine	Lysine	-
3	244643	gene	G	A	12	2.84946	YCR073C	SSK22	GAC	GAT	Aspartic_acid	Aspartic_acid	-
3	245054	gene	G	A	12	2.68769	YCR073C	SSK22	ACC	ACT	Threonine	Threonine	-
3	245066	gene	G	A	12	2.68271	YCR073C	SSK22	AAC	AAT	Asparagine	Asparagine	-
4	213112	no match	A	G	13	1.62637
4	213154	no match	A	AT	13	NA
4	213218	no match	A	AT	13	NA
4	213315	no match	C	CTA	13	NA
4	213530	gene	C	T	13	1.63971	YDL138W	RGT2	GAC	GAT	Aspartic_acid	Aspartic_acid	-
4	213539	gene	C	T	13	1.64008	YDL138W	RGT2	AAC	AAT	Asparagine	Asparagine	-
4	213549	gene	A	G	13	NA	YDL138W	RGT2	ATT	GTT	Isoleucine	NA	NA
4	213698	gene	C	T	13	1.64709	YDL138W	RGT2	GAC	GAT	Aspartic_acid	Aspartic_acid	-
4	214436	gene	C	T	13	1.69032	YDL138W	RGT2	ATC	ATT	Isoleucine	Isoleucine	-
4	214858	gene	C	T	13	1.72079	YDL138W	RGT2	ACC	ATC	Threonine	-	Isoleucine
4	215003	gene	T	C	13	1.73185	YDL138W	RGT2	ACT	ACC	Threonine	Threonine	-
4	215004	gene	T	C	13	1.73193	YDL138W	RGT2	TTG	CTG	Leucine	Leucine	-
4	215523	gene	T	C	13	NA	YDL138W	RGT2	TCA	CCA	Serine	NA	NA
4	215724	no match	C	CT	13	NA
4	215767	no match	T	TAACAC	13	NA
4	215967	no match	G	C	13	1.80709
4	216024	regulation site	TTGTTACCTCGTCACC	T	13	NA
4	216125	no match	G	A	13	1.81889
4	216140	no match	A	G	13	NA
4	216293	gene	G	T	13	NA	YDL137W	ARF2	GGA	TGA	Glycine	NA	NA
4	216405	gene	A	T	13	NA	YDL137W	ARF2	CAG	CTG	Glutamine	NA	NA
4	216465	gene	A	G	13	NA	YDL137W	ARF2	AAT	AGT	Asparagine	NA	NA
4	216493	gene	TAA	T	13	NA	YDL137W	ARF2	GAT	GAT	Aspartic_acid	NA	NA
4	216867	gene	A	G	13	1.86784	YDL137W	ARF2	AAG	AGG	Lysine	-	Arginine
4	217351	no match	G	A	13	NA
4	217385	no match	TG	T	13	NA
4	217387	no match	G	A	13	NA
4	217405	no match	C	T	13	1.89304
4	217434	no match	A	AT	13	NA
4	217435	no match	A	T	13	1.89414
4	217447	no match	G	A	13	1.89458
4	217557	no match	G	A	13	1.89883
4	217696	gene	T	C	13	NA	YDL136W	RPL35b	TGG	CGG	Tryptophan	NA	NA
4	217732	gene	A	G	13	NA	YDL136W	RPL35b	AAA	GAA	Lysine	NA	NA
4	217745	gene	A	G	13	NA	YDL136W	RPL35b	CAA	CGA	Glutamine	NA	NA
4	217775	gene	T	A	13	NA	YDL136W	RPL35b	CTT	CAT	Leucine	NA	NA
4	217877	gene	A	AT	13	NA	YDL136W	RPL35b	TAT	TAT	Tyrosine	NA	NA
4	217882	gene	T	C	13	1.91277	YDL136W	RPL35b	TTT	CTT	Phenylalanine	-	Leucine
4	217904	gene	A	G	13	NA	YDL136W	RPL35b	GAG	GGG	Glutamic_acid	NA	NA
4	217905	gene	G	A	13	NA	YDL136W	RPL35b	GAG	GAA	Glutamic_acid	NA	NA
4	217949	gene	T	TAA	13	NA	YDL136W	RPL35b	ATA	ATA	Isoleucine	NA	NA
4	217962	gene	T	C	13	1.91644	YDL136W	RPL35b	ACT	ACC	Threonine	Threonine	-
4	217975	gene	T	C	13	NA	YDL136W	RPL35b	TAT	CAT	Tyrosine	NA	NA
4	218065	gene	T	C	13	NA	YDL136W	RPL35b	TTG	CTG	Leucine	NA	NA
4	218512	no match	C	T	13	NA
4	218572	no match	A	T	13	NA
4	218669	no match	T	C	13	NA
4	218767	gene	A	G	13	NA	YDL135C	RDI1	GGT	GGC	Glycine	NA	NA
4	218923	gene	T	C	13	1.96166	YDL135C	RDI1	ACA	ACG	Threonine	Threonine	-
4	219115	gene	T	G	13	1.96964	YDL135C	RDI1	GAA	GAC	Glutamic_acid	-	Aspartic_acid
4	219175	gene	G	A	13	1.97197	YDL135C	RDI1	GAC	GAT	Aspartic_acid	Aspartic_acid	-
4	219303	no match	C	G	13	NA
4	219340	no match	C	A	13	1.97792
4	219705	gene	C	A	13	1.98805	YDL134C	PPH21	GGT	GTT	Glycine	-	Valine
4	219926	gene	T	C	13	1.99168	YDL134C	PPH21	CAA	CAG	Glutamine	Glutamine	-
4	220145	gene	A	T	13	NA	YDL134C	PPH21	CTT	CTA	Leucine	NA	NA
4	220151	gene	T	G	13	NA	YDL134C	PPH21	ACA	ACC	Threonine	NA	NA
4	220154	gene	G	A	13	NA	YDL134C	PPH21	TTC	TTT	Phenylalanine	NA	NA
4	220172	gene	T	C	13	NA	YDL134C	PPH21	GCA	GCG	Alanine	NA	NA
4	220199	gene	A	G	13	NA	YDL134C	PPH21	GAT	GAC	Aspartic_acid	NA	NA
4	220211	gene	G	A	13	NA	YDL134C	PPH21	TAC	TAT	Tyrosine	NA	NA
4	220433	gene	G	A	13	NA	YDL134C	PPH21	ACC	ACT	Threonine	NA	NA
4	220445	gene	G	A	13	NA	YDL134C	PPH21	AAC	AAT	Asparagine	NA	NA
4	220463	gene	C	T	13	NA	YDL134C	PPH21	GAG	GAA	Glutamic_acid	NA	NA
4	220532	gene	G	C	13	NA	YDL134C	PPH21	TGC	TGG	Cysteine	NA	NA
4	221090	no match	C	A	13	NA
4	221175	no match	G	A	13	NA
4	221471	no match	A	G	13	NA
4	221511	no match	C	T	13	NA
4	221893	no match	C	T	13	NA
4	221899	no match	T	A	13	NA
4	221995	no match	G	A	13	NA
4	222025	no match	C	A	13	NA
4	222073	no match	A	G	13	NA
4	222082	binding site	A	G	13	NA	YNL216W	RAP1
4	222257	no match	G	A	13	NA
4	222481	gene	G	A	13	NA	YDL133W	SRF1	GCT	ACT	Alanine	NA	NA
4	222741	gene	C	A	13	NA	YDL133W	SRF1	ACC	ACA	Threonine	NA	NA
4	223013	gene	A	T	13	1.97724	YDL133W	SRF1	AAA	ATA	Lysine	-	Isoleucine
4	223242	gene	G	A	13	NA	YDL133W	SRF1	TTG	TTA	Leucine	NA	NA
4	223377	gene	C	T	13	NA	YDL133W	SRF1	GTC	GTT	Valine	NA	NA
4	223847	no match	C	G	13	NA
4	223860	no match	T	G	13	NA
4	223943	no match	G	A	13	NA
4	224112	no match	C	T	13	1.94191
4	224747	gene	G	A	13	NA	YDL132W	CDC53	AGG	AGA	Arginine	NA	NA
4	224809	gene	G	A	13	NA	YDL132W	CDC53	AGT	AAT	Serine	NA	NA
4	224854	gene	G	A	13	1.90734	YDL132W	CDC53	GGA	GAA	Glycine	-	Glutamic_acid
4	225028	gene	A	C	13	NA	YDL132W	CDC53	GAT	GCT	Aspartic_acid	NA	NA
4	225248	gene	C	T	13	NA	YDL132W	CDC53	TAC	TAT	Tyrosine	NA	NA
4	225458	gene	A	G	13	NA	YDL132W	CDC53	GAA	GAG	Glutamic_acid	NA	NA
4	225503	gene	C	A	13	1.86965	YDL132W	CDC53	GAC	GAA	Aspartic_acid	-	Glutamic_acid
4	225743	gene	T	C	13	NA	YDL132W	CDC53	CAT	CAC	Histidine	NA	NA
4	226059	gene	T	C	13	NA	YDL132W	CDC53	TTG	CTG	Leucine	NA	NA
4	226148	gene	A	G	13	NA	YDL132W	CDC53	GGA	GGG	Glycine	NA	NA
4	226172	gene	C	T	13	1.82339	YDL132W	CDC53	AAC	AAT	Asparagine	Asparagine	-
4	226209	gene	C	T	13	1.82062	YDL132W	CDC53	CTA	TTA	Leucine	Leucine	-
4	226314	gene	C	T	13	1.81262	YDL132W	CDC53	CTG	TTG	Leucine	Leucine	-
4	226816	no match	C	CAT	13	NA
4	226823	no match	ATATATATATATATATATATATATATATG	A	13	NA
4	226825	no match	ATATATATATATATATATATATATATG	A	13	NA
4	227035	no match	A	G	13	1.75284
4	227115	no match	A	G	13	1.74569
4	227127	no match	A	G	13	1.74461
4	227133	no match	C	T	13	1.74407
4	227138	no match	G	A	13	1.74362
4	227141	no match	G	A	13	1.74335
4	227151	no match	G	C	13	1.74243
4	227285	no match	T	A	13	1.72979
4	227289	no match	A	G	13	1.7294
4	227299	no match	A	G	13	1.72843
4	227300	no match	A	G	13	1.72833
4	227375	no match	T	A	13	1.72088
4	227641	gene	C	T	13	NA	YDL131W	LYS21	TCC	TCT	Serine	NA	NA
4	227963	gene	G	A	13	NA	YDL131W	LYS21	GTA	ATA	Valine	NA	NA
4	228112	gene	T	G	13	NA	YDL131W	LYS21	ACT	ACG	Threonine	NA	NA
4	228253	gene	C	T	13	NA	YDL131W	LYS21	CAC	CAT	Histidine	NA	NA
4	228430	gene	A	G	13	NA	YDL131W	LYS21	AGA	AGG	Arginine	NA	NA
4	228436	gene	C	T	13	NA	YDL131W	LYS21	ATC	ATT	Isoleucine	NA	NA
4	228508	gene	G	C	13	NA	YDL131W	LYS21	ACG	ACC	Threonine	NA	NA
4	228893	no match	T	C	13	NA
4	228980	no match	A	G	13	1.54407
4	228981	no match	A	G	13	1.54397
4	229033	no match	C	T	13	NA
4	229042	no match	T	C	13	NA
4	229066	no match	AT	A	13	NA
4	229260	gene	T	C	13	NA	YDL130W-A	STF1	GGT	GGC	Glycine	NA	NA
4	229444	no match	A	G	13	1.49371
4	229448	no match	C	T	13	1.49325
4	229466	no match	C	A	13	1.4912
4	229467	no match	G	A	13	1.49109
4	229533	no match	A	ATAGTACTTC	13	NA
4	229690	no match	A	C	13	NA
4	229702	binding site	T	C	13	1.46348	YLR403W	SFP1
4	229706	no match	A	ATTT	13	NA
4	229828	no match	G	C	13	1.448
4	229843	no match	A	C	13	NA
4	229868	no match	T	A	13	1.44298
4	230153	gene	A	C	13	NA	YDL130W	RPP1b	CAT	CCT	Histidine	NA	NA
4	230558	binding site	GT	G	13	NA	YGL073W	HSF1
4	230620	no match	T	A	13	NA
4	230677	no match	T	C	13	NA
4	230893	no match	C	T	13	NA
4	231260	gene	G	A	13	NA	YDL129W	YDL129W	TTG	TTA	Leucine	NA	NA
4	231317	gene	A	G	13	NA	YDL129W	YDL129W	GAA	GAG	Glutamic_acid	NA	NA
4	231400	gene	A	T	13	NA	YDL129W	YDL129W	AAG	ATG	Lysine	NA	NA
4	231525	gene	A	G	13	NA	YDL129W	YDL129W	AGT	GGT	Serine	NA	NA
4	231562	gene	T	C	13	NA	YDL129W	YDL129W	TTA	TCA	Leucine	NA	NA
4	231629	gene	A	G	13	NA	YDL129W	YDL129W	GGA	GGG	Glycine	NA	NA
4	231806	gene	A	G	13	NA	YDL129W	YDL129W	CCA	CCG	Proline	NA	NA
4	231960	no match	A	G	13	NA
4	232127	no match	A	G	13	NA
4	232181	no match	C	T	13	1.11772
4	232237	no match	G	GT	13	NA
4	232245	binding site	C	T	13	1.10883	YLR176C	RFX1
4	232306	no match	GT	G,GTT	13	NA
4	232386	no match	C	G	13	NA
4	232542	no match	TAAAAGAAGTTTCCTCTTTCCTAAACTTA	T	13	NA
4	232777	gene	C	T	13	1.03719	YDL128W	VCX1	TTC	TTT	Phenylalanine	Phenylalanine	-
4	232783	gene	G	A	13	NA	YDL128W	VCX1	TTG	TTA	Leucine	NA	NA
4	232831	gene	T	C	13	NA	YDL128W	VCX1	CAT	CAC	Histidine	NA	NA
4	232936	gene	A	G	13	NA	YDL128W	VCX1	GGA	GGG	Glycine	NA	NA
4	232994	gene	A	G	13	NA	YDL128W	VCX1	AAA	GAA	Lysine	NA	NA
4	233071	gene	A	C	13	0.999946	YDL128W	VCX1	TTA	TTC	Leucine	-	Phenylalanine
4	233134	gene	A	G	13	0.992145	YDL128W	VCX1	ACA	ACG	Threonine	Threonine	-
4	239583	gene	C	T	14	0.536184	YDL125C	HNT1	CCG	CCA	Proline	Proline	-
4	239643	no match	T	C	14	0.537295
4	239649	no match	T	G	14	0.5374
4	239749	no match	A	C	14	NA
4	239860	no match	A	C	14	0.540911
4	239899	no match	A	G	14	0.541607
4	239907	no match	C	T	14	0.541755
4	239984	no match	C	T	14	0.543301
4	240005	no match	CAA	C	14	NA
4	240090	no match	T	C	14	0.545925
4	240138	no match	CAT	C,CATATATATAT,CATATATATATAT	14	NA
4	240156	no match	T	C	14	NA
4	240161	no match	G	A	14	NA
4	240162	no match	G	T	14	NA
4	240185	no match	C	T	14	0.548964
4	240232	no match	G	A	14	0.550769
4	240245	no match	C	A	14	NA
4	240258	no match	G	A	14	0.551866
4	240282	gene	T	C	14	0.552945	YDL124W	YDL124W	TTT	TTC	Phenylalanine	Phenylalanine	-
4	240297	gene	A	G	14	0.553643	YDL124W	YDL124W	GGA	GGG	Glycine	Glycine	-
4	240375	gene	G	C	14	0.55735	YDL124W	YDL124W	TCG	TCC	Serine	Serine	-
4	240480	gene	T	C	14	0.562591	YDL124W	YDL124W	CTT	CTC	Leucine	Leucine	-
4	240506	gene	C	A	14	0.563941	YDL124W	YDL124W	GCA	GAA	Alanine	-	Glutamic_acid
4	240532	gene	C	A	14	0.565313	YDL124W	YDL124W	CCT	ACT	Proline	-	Threonine
4	240544	gene	A	G	14	0.565955	YDL124W	YDL124W	ATG	GTG	Methionine	-	Valine
4	240564	gene	T	G	14	0.567036	YDL124W	YDL124W	GAT	GAG	Aspartic_acid	-	Glutamic_acid
4	240647	gene	T	C	14	0.571687	YDL124W	YDL124W	GTC	GCC	Valine	-	Alanine
4	240657	gene	A	C	14	0.572266	YDL124W	YDL124W	TTA	TTC	Leucine	-	Phenylalanine
4	240690	gene	A	G	14	NA	YDL124W	YDL124W	CAA	CAG	Glutamine	NA	NA
4	240868	gene	G	C	14	0.585592	YDL124W	YDL124W	GTA	CTA	Valine	-	Leucine
4	241065	gene	A	G	14	0.600281	YDL124W	YDL124W	CAA	CAG	Glutamine	Glutamine	-
4	241166	gene	G	A	14	0.608809	YDL124W	YDL124W	GGT	GAT	Glycine	-	Aspartic_acid
4	241206	no match	T	C	14	0.612376
4	241230	no match	T	C	14	0.614566
4	241273	no match	A	C	14	NA
4	241281	no match	A	C	14	NA
4	241406	no match	G	A	14	0.631678
4	241544	gene	T	C	14	0.646238	YDL123W	SNA4	TTG	CTG	Leucine	Leucine	-
4	241816	gene	G	A	14	0.677097	YDL123W	SNA4	GAG	GAA	Glutamic_acid	Glutamic_acid	-
4	241845	no match	G	A	14	0.680506
4	241861	no match	T	A	14	0.682393
4	241900	no match	T	C	14	0.68701
4	241945	no match	A	G	14	0.692363
4	241962	no match	G	A	14	0.694418
4	241990	no match	C	T	14	0.69793
4	242001	no match	G	C	14	0.699352
4	242007	no match	TC	T	14	NA
4	242036	no match	C	T	14	0.704029
4	242056	no match	C	A	14	0.706805
4	242117	no match	C	CCTA	14	NA
4	242141	no match	T	C	14	0.719388
4	242483	no match	C	T	14	0.780363
4	242997	gene	G	A	14	0.884874	YDL122W	UBP1	GGA	GAA	Glycine	-	Glutamic_acid
4	243004	gene	G	A	14	0.88625	YDL122W	UBP1	GGG	GGA	Glycine	Glycine	-
4	243234	gene	A	G	14	0.928729	YDL122W	UBP1	AAA	AGA	Lysine	-	Arginine
4	243379	gene	G	A	14	0.952072	YDL122W	UBP1	GCG	GCA	Alanine	Alanine	-
4	243421	gene	C	T	14	0.958394	YDL122W	UBP1	AAC	AAT	Asparagine	Asparagine	-
4	243568	gene	G	A	14	0.981527	YDL122W	UBP1	CAG	CAA	Glutamine	Glutamine	-
4	243616	gene	C	T	14	0.989396	YDL122W	UBP1	AGC	AGT	Serine	Serine	-
4	243718	gene	T	C	14	NA	YDL122W	UBP1	CGT	CGC	Arginine	NA	NA
4	244138	gene	T	G	14	1.08261	YDL122W	UBP1	GAT	GAG	Aspartic_acid	-	Glutamic_acid
4	244150	gene	T	C	14	1.08488	YDL122W	UBP1	GAT	GAC	Aspartic_acid	Aspartic_acid	-
4	244177	gene	G	T	14	1.08998	YDL122W	UBP1	ACG	ACT	Threonine	Threonine	-
4	244279	gene	G	C	14	NA	YDL122W	UBP1	AAG	AAC	Lysine	NA	NA
4	244573	gene	T	C	14	NA	YDL122W	UBP1	GTT	GTC	Valine	NA	NA
4	244840	gene	A	AGAGCAG	14	NA	YDL122W	UBP1	AAA	AAA	Lysine	NA	NA
4	244904	gene	C	G	14	1.22763	YDL122W	UBP1	CAA	GAA	Glutamine	-	Glutamic_acid
4	245127	no match	C	T	14	1.26691
4	245629	no match	T	A	14	1.34216
4	245889	no match	C	CA	14	NA
4	246213	gene	T	C	14	1.39382	YDL120W	YFH1	GAT	GAC	Aspartic_acid	Aspartic_acid	-
4	246316	gene	T	C	14	1.39763	YDL120W	YFH1	TTG	CTG	Leucine	Leucine	-
4	246448	no match	G	C	14	NA
4	246449	no match	T	C	14	1.39866
4	246646	no match	T	C	14	1.39134
4	246658	no match	G	A	14	1.3906
4	246664	no match	T	G	14	1.39021
4	246743	gene	G	C	14	1.3845	YDL119C	HEM25	TTC	TTG	Phenylalanine	-	Leucine
4	247620	gene	G	T	14	1.28018	YDL118W	YDL118W	GCT	TCT	Alanine	-	Serine
4	247666	gene	CT	C	14	NA	YDL118W	YDL118W	GCT	GCT	Alanine	NA	NA
4	247704	regulation site	AC	A	14	NA	YDR216W	ADR1
4	247813	no match	A	G	14	1.25969
4	247820	no match	C	A	14	1.25904
4	248088	no match	G	A	14	1.24059
4	248311	no match	T	C	14	1.23741
4	249699	gene	C	T	15	1.22	YDL117W	CYK3	CCC	CCT	Proline	Proline	-
4	250434	gene	G	A	15	1.23635	YDL117W	CYK3	CCG	CCA	Proline	Proline	-
4	250440	gene	G	A	15	NA	YDL117W	CYK3	AGG	AGA	Arginine	NA	NA
4	250548	gene	T	C	15	1.24602	YDL117W	CYK3	AGT	AGC	Serine	Serine	-
4	251017	gene	G	A	15	1.3129	YDL117W	CYK3	GTA	ATA	Valine	-	Isoleucine
4	251079	gene	C	G	15	1.32461	YDL117W	CYK3	CCC	CCG	Proline	Proline	-
4	251082	gene	A	G	15	NA	YDL117W	CYK3	TCA	TCG	Serine	NA	NA
4	251097	gene	G	A	15	NA	YDL117W	CYK3	GAG	GAA	Glutamic_acid	NA	NA
4	251115	gene	C	T	15	NA	YDL117W	CYK3	CCC	CCT	Proline	NA	NA
4	251252	no match	AT	A	15	NA
4	251392	no match	CT	C	15	NA
4	251534	no match	C	T	15	NA
4	251630	gene	T	A	15	1.45268	YDL116W	NUP84	TTC	TAC	Phenylalanine	-	Tyrosine
4	251673	gene	T	C	15	1.46424	YDL116W	NUP84	TTT	TTC	Phenylalanine	Phenylalanine	-
4	252063	gene	T	C	15	NA	YDL116W	NUP84	ACT	ACC	Threonine	NA	NA
4	252202	gene	T	A	15	NA	YDL116W	NUP84	TGT	AGT	Cysteine	NA	NA
4	252312	gene	C	T	15	NA	YDL116W	NUP84	AGC	AGT	Serine	NA	NA
4	252376	gene	A	G	15	NA	YDL116W	NUP84	ATT	GTT	Isoleucine	NA	NA
4	252749	gene	G	T	15	1.79159	YDL116W	NUP84	TGC	TTC	Cysteine	-	Phenylalanine
4	252925	gene	G	A	15	NA	YDL116W	NUP84	GAC	AAC	Aspartic_acid	NA	NA
4	253388	gene	G	A	15	1.98087	YDL116W	NUP84	AGC	AAC	Serine	-	Asparagine
4	253390	gene	T	C	15	1.98147	YDL116W	NUP84	TCT	CCT	Serine	-	Proline
4	253602	gene	G	A	15	2.04404	YDL116W	NUP84	AAG	AAA	Lysine	Lysine	-
4	253830	ARS	A	G	15	NA	ARS410
4	253832	ARS	T	A	15	NA	ARS410
4	253859	ARS	G	A	15	NA	ARS410
4	254130	gene	G	A	15	NA	YDL115C	IWR1	CGA	TGA	Arginine	NA	NA
4	254342	gene	C	T	15	2.14147	YDL115C	IWR1	GGG	GAG	Glycine	-	Glutamic_acid
4	254574	gene	C	T	15	2.1275	YDL115C	IWR1	GAA	AAA	Glutamic_acid	-	Lysine
4	254631	gene	A	G	15	2.12312	YDL115C	IWR1	TGC	CGC	Cysteine	-	Arginine
4	254712	gene	C	A	15	2.11702	YDL115C	IWR1	GAA	TAA	Glutamic_acid	-	Stop_codon
4	254745	gene	G	T	15	2.11489	YDL115C	IWR1	CGA	AGA	Arginine	Arginine	-
4	254767	gene	G	A	15	2.11368	YDL115C	IWR1	AGC	AGT	Serine	Serine	-
4	254813	gene	T	G	15	2.11187	YDL115C	IWR1	AAG	ACG	Lysine	-	Threonine
4	254856	gene	A	G	15	2.1113	YDL115C	IWR1	TCA	CCA	Serine	-	Proline
4	255055	gene	C	A	15	NA	YDL115C	IWR1	GTG	GTT	Valine	NA	NA
4	255235	no match	A	G	15	2.06979
4	255340	no match	T	C	15	2.05355
4	255364	no match	G	A	15	NA
4	255481	no match	G	A	15	2.04333
4	255562	no match	A	T	15	NA
4	255671	gene	T	C	15	2.01368	YDL114W	YDL114W	GTC	GCC	Valine	-	Alanine
4	255722	gene	C	T	15	NA	YDL114W	YDL114W	ACT	ATT	Threonine	NA	NA
4	255870	gene	C	T	15	1.97422	YDL114W	YDL114W	TGC	TGT	Cysteine	Cysteine	-
4	255933	gene	C	T	15	NA	YDL114W	YDL114W	AAC	AAT	Asparagine	NA	NA
4	256213	gene	T	C	15	1.90363	YDL114W	YDL114W	TCC	CCC	Serine	-	Proline
4	256413	gene	A	G	15	NA	YDL114W	YDL114W	CTA	CTG	Leucine	NA	NA
4	256576	ARS	T	A	15	1.83426	ARS411
4	256579	ARS	T	TTA,TTATA	15	NA	ARS411
4	256612	ARS	T	TA	15	NA	ARS411
4	257200	gene	A	G	15	1.6978	YDL113C	ATG20	CCT	CCC	Proline	Proline	-
4	257223	gene	G	A	15	1.6928	YDL113C	ATG20	CTA	TTA	Leucine	Leucine	-
4	257386	gene	C	T	15	1.6578	YDL113C	ATG20	ACG	ACA	Threonine	Threonine	-
4	257501	gene	T	C	15	1.63166	YDL113C	ATG20	AAC	AGC	Asparagine	-	Serine
4	257569	gene	G	A	15	1.61604	YDL113C	ATG20	ACC	ACT	Threonine	Threonine	-
4	257584	gene	T	C	15	1.61262	YDL113C	ATG20	CTA	CTG	Leucine	Leucine	-
4	257586	gene	G	A	15	1.61216	YDL113C	ATG20	CTA	TTA	Leucine	Leucine	-
4	257704	gene	G	T	15	1.58582	YDL113C	ATG20	ATC	ATA	Isoleucine	Isoleucine	-
4	257974	gene	G	A	15	1.53355	YDL113C	ATG20	AGC	AGT	Serine	Serine	-
4	257997	gene	A	G	15	1.52979	YDL113C	ATG20	TCT	CCT	Serine	-	Proline
4	258190	gene	T	C	15	1.49594	YDL113C	ATG20	CAA	CAG	Glutamine	Glutamine	-
4	258250	gene	G	C	15	1.48471	YDL113C	ATG20	AAC	AAG	Asparagine	-	Lysine
4	258265	gene	A	C	15	1.48186	YDL113C	ATG20	GGT	GGG	Glycine	Glycine	-
4	258728	no match	G	T	15	NA
4	258755	no match	G	A	15	1.37591
4	258793	no match	G	A	15	1.36701
4	258800	no match	C	T	15	1.36537
4	259049	gene	G	A	15	1.30779	YDL112W	TRM3	ACG	ACA	Threonine	Threonine	-
4	259167	gene	G	A	15	1.28192	YDL112W	TRM3	GCG	ACG	Alanine	-	Threonine
4	259416	gene	T	A	15	1.2332	YDL112W	TRM3	TTA	ATA	Leucine	-	Isoleucine
4	259484	gene	C	T	15	NA	YDL112W	TRM3	GGC	GGT	Glycine	NA	NA
4	259676	gene	T	C	15	1.17471	YDL112W	TRM3	CTT	CTC	Leucine	Leucine	-
4	1156050	no match	A	G	16	1.0886
4	1156096	no match	CT	C	16	NA
4	1156180	no match	A	G	16	1.10064
4	1156210	no match	C	CT	16	NA
4	1156351	no match	GA	G	16	NA
4	1156399	no match	T	C	16	1.12163
4	1156457	no match	TA	T	16	NA
4	1156518	no match	T	TA	16	NA
4	1156606	no match	C	T	16	1.14272
4	1156641	no match	T	C	16	1.14644
4	1156932	no match	T	C	16	1.17884
4	1157020	no match	T	C	16	1.1874
4	1157054	no match	A	T	16	1.19042
4	1157230	no match	A	C	16	1.20401
4	1157271	no match	A	G	16	1.20677
4	1157298	no match	A	C	16	1.20851
4	1158072	no match	G	A	16	1.25669
4	1158933	no match	G	A	16	1.36061
4	1159485	ARS	T	C	16	1.43631	ARS432
4	1159538	no match	ATC	A	16	NA
4	1159541	no match	A	ATAG	16	NA
4	1159575	no match	G	A	16	NA
4	1159597	no match	A	G	16	NA
4	1159689	gene	A	G	16	NA	YDR343C	HXT6	TCT	TCC	Serine	NA	NA
4	1159713	gene	C	T	16	NA	YDR343C	HXT6	AAG	AAA	Lysine	NA	NA
4	1159797	gene	A	G	16	NA	YDR343C	HXT6	TAT	TAC	Tyrosine	NA	NA
4	1159860	gene	A	G	16	NA	YDR343C	HXT6	ACT	ACC	Threonine	NA	NA
4	1159899	gene	C	G	16	NA	YDR343C	HXT6	TTG	TTC	Leucine	NA	NA
4	1159901	gene	A	T	16	NA	YDR343C	HXT6	TTG	ATG	Leucine	NA	NA
4	1159905	gene	A	G	16	NA	YDR343C	HXT6	AAT	AAC	Asparagine	NA	NA
4	1159909	gene	G	C	16	NA	YDR343C	HXT6	GCT	GGT	Alanine	NA	NA
4	1159910	gene	C	A	16	NA	YDR343C	HXT6	GCT	TCT	Alanine	NA	NA
4	1159914	gene	T	TTG	16	NA	YDR343C	HXT6	ACA	ACA	Threonine	NA	NA
4	1159915	gene	GTA	G	16	NA	YDR343C	HXT6	ACA	ACA	Threonine	NA	NA
4	1159920	gene	A	G	16	NA	YDR343C	HXT6	ATT	ATC	Isoleucine	NA	NA
4	1159930	gene	G	C	16	NA	YDR343C	HXT6	GCT	GGT	Alanine	NA	NA
4	1159931	gene	C	A	16	NA	YDR343C	HXT6	GCT	TCT	Alanine	NA	NA
4	1159963	gene	GAAAC	G	16	NA	YDR343C	HXT6	TCT	TCT	Serine	NA	NA
4	1159968	gene	A	AGTTG	16	NA	YDR343C	HXT6	GTT	GTT	Valine	NA	NA
4	1159975	gene	T	A	16	NA	YDR343C	HXT6	TAT	TTT	Tyrosine	NA	NA
4	1160175	gene	C	A	16	1.5323	YDR343C	HXT6	GAG	GAT	Glutamic_acid	-	Aspartic_acid
4	1160247	gene	G	A	16	1.54228	YDR343C	HXT6	GAC	GAT	Aspartic_acid	Aspartic_acid	-
4	1161053	gene	T	C	16	1.65049	YDR343C	HXT6	ATC	GTC	Isoleucine	-	Valine
4	1161132	gene	G	A	16	1.66064	YDR343C	HXT6	GTC	GTT	Valine	Valine	-
4	1161206	gene	T	G	16	NA	YDR343C	HXT6	ATA	CTA	Isoleucine	NA	NA
4	1161213	gene	T	A	16	NA	YDR343C	HXT6	AGA	AGT	Arginine	NA	NA
4	1161214	gene	C	T	16	NA	YDR343C	HXT6	AGA	AAA	Arginine	NA	NA
4	1161225	gene	G	A	16	NA	YDR343C	HXT6	AAC	AAT	Asparagine	NA	NA
4	1161228	gene	T	A	16	NA	YDR343C	HXT6	TCA	TCT	Serine	NA	NA
4	1161230	gene	A	T	16	NA	YDR343C	HXT6	TCA	ACA	Serine	NA	NA
4	1161242	gene	A	G	16	NA	YDR343C	HXT6	TTA	CTA	Leucine	NA	NA
4	1161243	gene	A	C	16	NA	YDR343C	HXT6	GTT	GTG	Valine	NA	NA
4	1161246	gene	C	T	16	NA	YDR343C	HXT6	TCG	TCA	Serine	NA	NA
4	1161249	gene	G	A	16	NA	YDR343C	HXT6	CAC	CAT	Histidine	NA	NA
4	1161251	gene	G	T	16	NA	YDR343C	HXT6	CAC	AAC	Histidine	NA	NA
4	1161252	gene	G	A	16	NA	YDR343C	HXT6	TCC	TCT	Serine	NA	NA
4	1161258	gene	T	C	16	NA	YDR343C	HXT6	TCA	TCG	Serine	NA	NA
4	1161261	gene	G	A	16	NA	YDR343C	HXT6	GAC	GAT	Aspartic_acid	NA	NA
4	1161264	gene	A	G	16	NA	YDR343C	HXT6	GTT	GTC	Valine	NA	NA
4	1161267	gene	A	C	16	NA	YDR343C	HXT6	GCT	GCG	Alanine	NA	NA
4	1161269	gene	C	G	16	NA	YDR343C	HXT6	GCT	CCT	Alanine	NA	NA
4	1161276	gene	A	G	16	NA	YDR343C	HXT6	CAT	CAC	Histidine	NA	NA
4	1161283	gene	A	T	16	NA	YDR343C	HXT6	GTG	GAG	Valine	NA	NA
4	1161289	gene	G	T	16	NA	YDR343C	HXT6	ACT	AAT	Threonine	NA	NA
4	1161302	gene	T	C	16	NA	YDR343C	HXT6	ATT	GTT	Isoleucine	NA	NA
4	1161321	no match	T	C	16	NA
4	1161322	no match	T	C	16	NA
4	1161325	no match	T	A	16	NA
4	1161326	no match	G	A	16	NA
4	1161328	no match	T	G	16	NA
4	1161336	no match	A	AGG	16	NA
4	1161340	no match	AAAC	A	16	NA
4	1161346	no match	T	C	16	NA
4	1161352	no match	T	TAG	16	NA
4	1161357	no match	G	T	16	NA
4	1161361	no match	A	G	16	NA
4	1161363	no match	TC	T	16	NA
4	1161556	no match	G	A	16	1.71411
4	1161819	no match	T	C	16	1.74762
4	1161888	no match	T	TGA	16	NA
4	1161892	no match	GAA	G	16	NA
4	1161927	no match	A	G	16	1.76192
4	1161960	no match	T	C	16	1.76637
4	1161972	no match	A	T	16	1.76797
4	1162039	gene	G	A	16	1.77633	YDR344C	YDR344C	CCC	CCT	Proline	Proline	-
4	1162080	gene	A	G	16	1.78102	YDR344C	YDR344C	TAC	CAC	Tyrosine	-	Histidine
4	1162125	gene	G	A	16	1.78584	YDR344C	YDR344C	CAC	TAC	Histidine	-	Tyrosine
4	1162357	gene	A	G	16	1.80655	YDR344C	YDR344C	TAT	TAC	Tyrosine	Tyrosine	-
4	1162396	gene	C	G	16	1.80958	YDR344C	YDR344C	AGG	AGC	Arginine	-	Serine
4	1162444	gene	G	A	16	1.81322	YDR344C	YDR344C	GCC	GCT	Alanine	Alanine	-
4	1162458	no match	T	C	16	1.81427
4	1162494	no match	ATGGTTGG	A	16	NA
4	1162563	no match	A	G	16	1.82206
4	1162582	no match	G	A	16	1.82348
4	1162592	no match	G	A	16	1.82418
4	1162597	no match	T	G	16	1.8245
4	1162608	no match	C	T	16	1.82512
4	1162650	no match	A	C	16	1.82658
4	1162688	no match	T	C	16	1.82667
4	1162743	no match	T	C	16	1.82492
4	1162780	no match	C	CA	16	NA
4	1162787	no match	G	GATACGGAAAATTTGGAAAGAA	16	NA
4	1162863	no match	TAA	T	16	NA
4	1163209	gene	A	G	16	1.75196	YDR345C	HXT3	ACT	ACC	Threonine	Threonine	-
4	1163286	gene	A	C	16	1.73573	YDR345C	HXT3	TCT	GCT	Serine	-	Alanine
4	1163305	gene	A	T	16	NA	YDR345C	HXT3	ACT	ACA	Threonine	NA	NA
4	1163307	gene	T	A	16	NA	YDR345C	HXT3	ACT	TCT	Threonine	NA	NA
4	1163311	gene	A	T	16	NA	YDR345C	HXT3	TCT	TCA	Serine	NA	NA
4	1163313	gene	A	C	16	NA	YDR345C	HXT3	TCT	GCT	Serine	NA	NA
4	1163314	gene	A	T	16	NA	YDR345C	HXT3	ATT	ATA	Isoleucine	NA	NA
4	1163315	gene	A	G	16	NA	YDR345C	HXT3	ATT	ACT	Isoleucine	NA	NA
4	1163319	gene	C	T	16	NA	YDR345C	HXT3	GTT	ATT	Valine	NA	NA
4	1163323	gene	A	C	16	NA	YDR345C	HXT3	TAT	TAG	Tyrosine	NA	NA
4	1163371	gene	G	C	16	NA	YDR345C	HXT3	GCC	GCG	Alanine	NA	NA
4	1163373	gene	C	T	16	NA	YDR345C	HXT3	GCC	ACC	Alanine	NA	NA
4	1163374	gene	A	G	16	NA	YDR345C	HXT3	TTT	TTC	Phenylalanine	NA	NA
4	1163377	gene	G	A	16	NA	YDR345C	HXT3	GTC	GTT	Valine	NA	NA
4	1163407	gene	T	A	16	1.71149	YDR345C	HXT3	TCA	TCT	Serine	Serine	-
4	1163408	gene	GAACC	G	16	NA	YDR345C	HXT3	TCA	TCA	Serine	NA	NA
4	1163414	gene	T	TGGTTGG	16	NA	YDR345C	HXT3	AAT	AAT	Asparagine	NA	NA
4	1163415	gene	TAC	T	16	NA	YDR345C	HXT3	AAT	AAT	Asparagine	NA	NA
4	1163421	gene	C	G	16	1.70888	YDR345C	HXT3	GAA	CAA	Glutamic_acid	-	Glutamine
4	1163557	gene	G	A	16	1.68675	YDR345C	HXT3	TTC	TTT	Phenylalanine	Phenylalanine	-
4	1163614	gene	G	C	16	1.67942	YDR345C	HXT3	AAC	AAG	Asparagine	-	Lysine
4	1163658	gene	T	A	16	1.67431	YDR345C	HXT3	ACT	TCT	Threonine	-	Serine
4	1163794	gene	C	T	16	1.66128	YDR345C	HXT3	GAG	GAA	Glutamic_acid	Glutamic_acid	-
4	1164160	gene	A	G	16	1.64024	YDR345C	HXT3	TAT	TAC	Tyrosine	Tyrosine	-
4	1164181	gene	G	A	16	NA	YDR345C	HXT3	TCC	TCT	Serine	NA	NA
4	1164217	gene	A	G	16	NA	YDR345C	HXT3	GTT	GTC	Valine	NA	NA
4	1164241	gene	T	C	16	NA	YDR345C	HXT3	AAA	AAG	Lysine	NA	NA
4	1164247	gene	A	T	16	1.63656	YDR345C	HXT3	GGT	GGA	Glycine	Glycine	-
4	1164250	gene	G	A	16	NA	YDR345C	HXT3	TAC	TAT	Tyrosine	NA	NA
4	1164268	gene	A	G	16	1.63565	YDR345C	HXT3	GCT	GCC	Alanine	Alanine	-
4	1164350	gene	C	G	16	NA	YDR345C	HXT3	AGT	ACT	Serine	NA	NA
4	1164487	gene	T	G	16	1.62868	YDR345C	HXT3	GCA	GCC	Alanine	Alanine	-
4	1164502	gene	A	G	16	1.62846	YDR345C	HXT3	AAT	AAC	Asparagine	Asparagine	-
4	1164513	gene	T	C	16	1.62831	YDR345C	HXT3	ACC	GCC	Threonine	-	Alanine
4	1164625	gene	C	T	16	1.62646	YDR345C	HXT3	AAG	AAA	Lysine	Lysine	-
4	1164726	no match	A	C	16	1.62293
4	1164785	no match	C	T	16	1.61953
4	1164786	no match	GA	G	16	NA
4	1164801	binding site	CT	C	16	NA	YGL166W	CUP2
4	1165180	no match	A	G	16	1.58047
4	1165247	no match	G	C	16	1.57226
4	1165262	no match	T	A	16	1.57041
4	1165350	no match	A	ATT	16	NA
4	1165438	no match	A	G	16	1.54876
4	1165481	no match	T	TCG	16	NA
4	1165519	no match	G	A	16	1.53937
4	1165565	regulation site	G	A	16	1.53436	YKL043W	PHD1
4	1165586	no match	A	G	16	1.53217
4	1165587	no match	G	C	16	1.53207
4	1165728	no match	A	G	16	1.51948
4	1165910	no match	A	G	16	1.51079
4	1166013	ARS	G	C	16	1.50901	ARS453
4	1166114	ARS	C	T	16	1.50722	ARS453
4	1166128	ARS	G	A	16	1.50696	ARS453
4	1166150	ARS	G	A	16	1.50653	ARS453
4	1166195	ARS	G	GA	16	NA	ARS453
4	1166196	ARS	G	A	16	1.50559	ARS453
4	1166200	ARS	C	T	16	1.50551	ARS453
4	1166214	ARS	A	G	16	1.50521	ARS453
4	1166232	ARS	T	A	16	1.50483	ARS453
4	1166364	no match	G	A	16	1.50207
4	1166461	no match	C	T	16	1.50026
4	1166561	no match	G	A	16	1.4985
4	1166609	no match	G	GT	16	NA
4	1166645	no match	G	A	16	1.49634
4	1166693	no match	G	A	16	1.49472
4	1166741	no match	G	A	16	1.49303
4	1166743	no match	A	G	16	1.49296
4	1166782	no match	A	G	16	1.49162
4	1166844	no match	T	C	16	1.48974
4	1166875	no match	T	C	16	1.48894
4	1166877	no match	T	C	16	1.4889
4	1166919	no match	T	C	16	1.48803
4	1166921	no match	T	C	16	1.488
4	1166937	no match	T	C	16	1.48774
4	1166960	no match	TTA	T	16	NA
4	1167052	no match	C	T	16	NA
4	1167232	gene	C	T	16	1.48541	YDR346C	SVF1	GAG	GAA	Glutamic_acid	Glutamic_acid	-
4	1176840	gene	A	T	17	0.975859	YDR350C	ATP22	ACT	ACA	Threonine	Threonine	-
4	1176852	gene	T	C	17	0.976641	YDR350C	ATP22	GGA	GGG	Glycine	Glycine	-
4	1176974	gene	G	A	17	1.00933	YDR350C	ATP22	CTG	TTG	Leucine	Leucine	-
4	1177437	gene	A	G	17	1.09551	YDR350C	ATP22	TTT	TTC	Phenylalanine	Phenylalanine	-
4	1177557	gene	C	T	17	1.11388	YDR350C	ATP22	ACG	ACA	Threonine	Threonine	-
4	1177587	gene	T	C	17	1.11781	YDR350C	ATP22	AAA	AAG	Lysine	Lysine	-
4	1177590	gene	T	C	17	1.11821	YDR350C	ATP22	ATA	ATG	Isoleucine	-	Methionine
4	1177650	gene	C	T	17	1.12662	YDR350C	ATP22	TTG	TTA	Leucine	Leucine	-
4	1177720	gene	C	T	17	1.13688	YDR350C	ATP22	GGT	GAT	Glycine	-	Aspartic_acid
4	1177776	gene	C	T	17	1.14574	YDR350C	ATP22	TTG	TTA	Leucine	Leucine	-
4	1178023	gene	A	C	17	1.18832	YDR350C	ATP22	ATT	AGT	Isoleucine	-	Serine
4	1178080	gene	G	T	17	1.19773	YDR350C	ATP22	ACA	AAA	Threonine	-	Lysine
4	1178089	gene	C	T	17	1.19916	YDR350C	ATP22	GGG	GAG	Glycine	-	Glutamic_acid
4	1178116	gene	G	C	17	1.20333	YDR350C	ATP22	CCG	CGG	Proline	-	Arginine
4	1178218	no match	C	A	17	1.21705
4	1178230	no match	G	A	17	1.2184
4	1178231	no match	T	C	17	1.21851
4	1178242	no match	A	G	17	1.21973
4	1178243	no match	G	A	17	1.21984
4	1178253	no match	C	A	17	1.22096
4	1178302	no match	T	A	17	1.22663
4	1178330	no match	CTT	C	17	NA
4	1178350	no match	C	A	17	NA
4	1178539	no match	C	T	17	1.25616
4	1178648	no match	G	A	17	1.26948
4	1178899	gene	A	C	17	1.29396	YDR351W	SBE2	ACA	ACC	Threonine	Threonine	-
4	1178902	gene	A	G	17	1.29419	YDR351W	SBE2	AGA	AGG	Arginine	Arginine	-
4	1178923	gene	T	C	17	1.29582	YDR351W	SBE2	GAT	GAC	Aspartic_acid	Aspartic_acid	-
4	1178966	gene	A	C	17	1.29925	YDR351W	SBE2	AAT	CAT	Asparagine	-	Histidine
4	1178968	gene	T	C	17	1.29941	YDR351W	SBE2	AAT	AAC	Asparagine	Asparagine	-
4	1178975	gene	C	T	17	1.3	YDR351W	SBE2	CCA	TCA	Proline	-	Serine
4	1178998	gene	C	T	17	1.30207	YDR351W	SBE2	TGC	TGT	Cysteine	Cysteine	-
4	1179154	gene	C	T	17	1.32015	YDR351W	SBE2	TTC	TTT	Phenylalanine	Phenylalanine	-
4	1179193	gene	G	A	17	1.32535	YDR351W	SBE2	ACG	ACA	Threonine	Threonine	-
4	1179245	gene	A	G	17	1.33244	YDR351W	SBE2	AGT	GGT	Serine	-	Glycine
4	1179300	gene	C	T	17	1.33992	YDR351W	SBE2	TCT	TTT	Serine	-	Phenylalanine
4	1179478	gene	C	T	17	1.3617	YDR351W	SBE2	ATC	ATT	Isoleucine	Isoleucine	-
4	1179516	gene	T	C	17	1.36543	YDR351W	SBE2	GTA	GCA	Valine	-	Alanine
4	1179642	gene	T	C	17	1.37419	YDR351W	SBE2	GTT	GCT	Valine	-	Alanine
4	1179778	gene	G	A	17	1.37803	YDR351W	SBE2	GGG	GGA	Glycine	Glycine	-
4	1179847	gene	G	A	17	1.3785	YDR351W	SBE2	GTG	GTA	Valine	Valine	-
4	1179958	gene	T	A	17	1.37734	YDR351W	SBE2	CCT	CCA	Proline	Proline	-
4	1180090	gene	A	G	17	1.37322	YDR351W	SBE2	TTA	TTG	Leucine	Leucine	-
4	1180093	gene	A	G	17	1.37309	YDR351W	SBE2	CCA	CCG	Proline	Proline	-
4	1180237	gene	C	T	17	1.36556	YDR351W	SBE2	ATC	ATT	Isoleucine	Isoleucine	-
4	1180440	gene	G	C	17	1.35068	YDR351W	SBE2	AGT	ACT	Serine	-	Threonine
4	1180738	gene	G	A	17	1.32259	YDR351W	SBE2	AAG	AAA	Lysine	Lysine	-
4	1181057	gene	A	G	17	1.28909	YDR351W	SBE2	ATT	GTT	Isoleucine	-	Valine
4	1181270	no match	G	A	17	1.26768
4	1181312	no match	G	A	17	1.26375
4	1181316	no match	A	G	17	1.26337
4	1181427	no match	A	T	17	1.24481
4	1181542	no match	G	A	17	1.218
4	1181555	no match	G	C	17	1.21505
4	1181605	no match	G	A	17	1.20467
4	1181607	no match	G	A	17	1.2043
4	1181608	no match	G	A	17	1.20411
4	1181621	no match	A	C	17	1.20178
4	1181622	no match	C	A	17	1.20161
4	1181654	no match	T	A	17	1.19672
4	1181703	no match	A	G	17	1.19197
4	1181704	no match	T	C	17	1.19191
4	1182010	gene	T	C	17	1.17507	YDR352W	YPQ2	TTT	TTC	Phenylalanine	Phenylalanine	-
4	1182055	gene	A	G	17	1.17293	YDR352W	YPQ2	GTA	GTG	Valine	Valine	-
4	1182082	gene	G	A	17	1.17172	YDR352W	YPQ2	GTG	GTA	Valine	Valine	-
4	1182157	gene	G	A	17	1.16867	YDR352W	YPQ2	GAG	GAA	Glutamic_acid	Glutamic_acid	-
4	1182317	gene	G	A	17	1.16402	YDR352W	YPQ2	GTG	ATG	Valine	-	Methionine
4	1182328	gene	C	T	17	1.16381	YDR352W	YPQ2	CCC	CCT	Proline	Proline	-
4	1182359	gene	A	G	17	1.16331	YDR352W	YPQ2	ATT	GTT	Isoleucine	-	Valine
4	1182394	gene	C	T	17	1.1629	YDR352W	YPQ2	GGC	GGT	Glycine	Glycine	-
4	1182406	gene	A	G	17	1.1628	YDR352W	YPQ2	CCA	CCG	Proline	Proline	-
4	1182448	gene	A	G	17	1.16261	YDR352W	YPQ2	TTA	TTG	Leucine	Leucine	-
4	1284111	gene	T	A	18	1.04064	YDR407C	TRS120	ATA	ATT	Isoleucine	Isoleucine	-
4	1287303	gene	G	A	18	1.69199	YDR407C	TRS120	AGC	AGT	Serine	Serine	-
4	1287842	gene	T	C	18	1.7507	YDR407C	TRS120	AAT	GAT	Asparagine	-	Aspartic_acid
4	1288090	no match	C	T	18	1.76903
4	1288123	no match	T	C	18	1.77104
4	1288265	gene	T	C	18	1.77855	YDR408C	ADE8	ATC	GTC	Isoleucine	-	Valine
4	1288413	gene	C	T	18	1.7838	YDR408C	ADE8	GAG	GAA	Glutamic_acid	Glutamic_acid	-
4	1289138	no match	A	AT	18	NA
4	1289166	no match	T	C	18	1.76001
4	1289195	no match	G	A	18	1.75802
4	1289759	gene	A	C	18	1.73146	YDR409W	SIZ1	ACA	ACC	Threonine	Threonine	-
4	1289885	gene	T	A	18	1.72641	YDR409W	SIZ1	AAT	AAA	Asparagine	-	Lysine
4	1289939	gene	A	G	18	1.72412	YDR409W	SIZ1	AAA	AAG	Lysine	Lysine	-
4	1289972	gene	C	T	18	1.72269	YDR409W	SIZ1	ATC	ATT	Isoleucine	Isoleucine	-
4	1290044	gene	A	G	18	1.71954	YDR409W	SIZ1	AAA	AAG	Lysine	Lysine	-
4	1290065	gene	T	C	18	1.71861	YDR409W	SIZ1	AGT	AGC	Serine	Serine	-
4	1290308	gene	G	A	18	1.70802	YDR409W	SIZ1	ACG	ACA	Threonine	Threonine	-
4	1290722	gene	G	A	18	1.66834	YDR409W	SIZ1	AAG	AAA	Lysine	Lysine	-
4	1291009	gene	A	G	18	1.62103	YDR409W	SIZ1	AAT	AGT	Asparagine	-	Serine
4	1291654	gene	T	C	18	1.48369	YDR409W	SIZ1	ATG	ACG	Methionine	-	Threonine
4	1291676	gene	C	T	18	1.47852	YDR409W	SIZ1	ACC	ACT	Threonine	Threonine	-
4	1291853	gene	C	A	18	1.43741	YDR409W	SIZ1	CCC	CCA	Proline	Proline	-
4	1291869	gene	G	C	18	1.43378	YDR409W	SIZ1	GTC	CTC	Valine	-	Leucine
4	1292120	gene	A	G	18	1.3802	YDR409W	SIZ1	TAA	TAG	Stop_codon	Stop_codon	-
4	1292138	no match	G	A	18	1.37666
4	1292153	no match	C	T	18	1.37375
4	1292181	no match	T	C	18	1.36842
4	1292261	no match	C	G	18	1.35387
4	1292274	no match	C	T	18	1.35156
4	1292344	no match	C	T	18	1.33817
4	1292515	gene	G	C	18	1.29964	YDR410C	STE14	CTA	GTA	Leucine	-	Valine
4	1293368	no match	G	A	18	1.05788
4	1293471	gene	T	C	18	NA	YDR411C	DFM1	AGA	AGG	Arginine	NA	NA
4	1293522	gene	C	T	18	1.00943	YDR411C	DFM1	TTG	TTA	Leucine	Leucine	-
4	1293527	gene	G	T	18	1.00792	YDR411C	DFM1	CGA	AGA	Arginine	Arginine	-
4	1293602	gene	C	T	18	0.985856	YDR411C	DFM1	GCA	ACA	Alanine	-	Threonine
4	1293708	gene	G	A	18	0.956943	YDR411C	DFM1	TCC	TCT	Serine	Serine	-
4	1293759	gene	A	C	18	0.944087	YDR411C	DFM1	CTT	CTG	Leucine	Leucine	-
4	1293777	gene	A	C	18	NA	YDR411C	DFM1	GGT	GGG	Glycine	NA	NA
4	1293986	gene	C	T	18	0.895678	YDR411C	DFM1	GCC	ACC	Alanine	-	Threonine
4	1293998	gene	C	T	18	0.893515	YDR411C	DFM1	GCC	ACC	Alanine	-	Threonine
4	1294164	gene	A	G	18	0.864366	YDR411C	DFM1	TCT	TCC	Serine	Serine	-
4	1294207	gene	T	C	18	0.856917	YDR411C	DFM1	AAT	AGT	Asparagine	-	Serine
4	1294471	no match	T	C	18	0.811356
4	1294559	no match	T	A	18	0.796163
4	1294560	no match	T	A	18	0.79599
4	1391718	gene	C	G	19	1.97177	YDR464W	SPP41	ATC	ATG	Isoleucine	-	Methionine
4	1391780	gene	G	A	19	1.97191	YDR464W	SPP41	GGG	GAG	Glycine	-	Glutamic_acid
4	1391832	gene	G	A	19	1.97218	YDR464W	SPP41	GCG	GCA	Alanine	Alanine	-
4	1391986	gene	G	A	19	1.97428	YDR464W	SPP41	GGT	AGT	Glycine	-	Serine
4	1392091	gene	A	G	19	1.97676	YDR464W	SPP41	AAA	GAA	Lysine	-	Glutamic_acid
4	1392105	gene	T	C	19	1.97714	YDR464W	SPP41	GGT	GGC	Glycine	Glycine	-
4	1392142	gene	C	G	19	1.9782	YDR464W	SPP41	CTG	GTG	Leucine	-	Valine
4	1392663	gene	G	A	19	1.99647	YDR464W	SPP41	AAG	AAA	Lysine	Lysine	-
4	1392672	gene	C	T	19	1.99676	YDR464W	SPP41	AGC	AGT	Serine	Serine	-
4	1392771	gene	G	A	19	1.99982	YDR464W	SPP41	GCG	GCA	Alanine	Alanine	-
4	1393320	no match	T	A	19	2.0031
4	1393432	gene	T	C	19	1.9994	YDR465C	RMT2	AGA	AGG	Arginine	Arginine	-
4	1393543	gene	A	C	19	1.99376	YDR465C	RMT2	GTT	GTG	Valine	Valine	-
4	1393591	gene	T	C	19	1.99066	YDR465C	RMT2	ATA	ATG	Isoleucine	-	Methionine
4	1393893	gene	G	C	19	1.96367	YDR465C	RMT2	CTT	GTT	Leucine	-	Valine
4	1394087	gene	C	T	19	1.94051	YDR465C	RMT2	GGT	GAT	Glycine	-	Aspartic_acid
4	1394233	gene	T	C	19	1.92054	YDR465C	RMT2	ACA	ACG	Threonine	Threonine	-
4	1394566	gene	T	C	19	1.86825	YDR465C	RMT2	GAA	GAG	Glutamic_acid	Glutamic_acid	-
4	1394881	binding site	A	T	19	1.81217	YPR065W	ROX1
4	1395576	gene	T	C	19	1.67705	YDR466W	PKH3	CTT	CTC	Leucine	Leucine	-
4	1395687	gene	C	T	19	1.65512	YDR466W	PKH3	TCC	TCT	Serine	Serine	-
4	1396041	gene	A	G	19	1.586	YDR466W	PKH3	GGA	GGG	Glycine	Glycine	-
4	1396357	gene	G	A	19	1.52991	YDR466W	PKH3	GCC	ACC	Alanine	-	Threonine
4	1396686	gene	T	C	19	1.48182	YDR466W	PKH3	CCT	CCC	Proline	Proline	-
4	1396808	gene	G	A	19	1.4654	YDR466W	PKH3	AGC	AAC	Serine	-	Asparagine
4	1396824	gene	C	T	19	1.46311	YDR466W	PKH3	TAC	TAT	Tyrosine	Tyrosine	-
4	1397034	gene	G	T	19	1.43101	YDR466W	PKH3	GTG	GTT	Valine	Valine	-
4	1397134	gene	G	C	19	1.41483	YDR466W	PKH3	GTT	CTT	Valine	-	Leucine
4	1397575	gene	A	G	19	1.34445	YDR466W	PKH3	ACC	GCC	Threonine	-	Alanine
4	1397646	gene	C	T	19	1.33416	YDR466W	PKH3	TTC	TTT	Phenylalanine	Phenylalanine	-
4	1397754	gene	A	G	19	1.31951	YDR466W	PKH3	GAA	GAG	Glutamic_acid	Glutamic_acid	-
4	1397817	gene	A	G	19	1.31162	YDR466W	PKH3	TAA	TAG	Stop_codon	Stop_codon	-
4	1397835	gene	T	C	19	1.30946	YDR467C	YDR467C	ACA	ACG	Threonine	Threonine	-
4	1397843	gene	C	T	19	1.30851	YDR467C	YDR467C	GGA	AGA	Glycine	-	Arginine
4	1397926	no match	C	T	19	1.29927
4	1398006	no match	G	A	19	1.2911
4	1398346	gene	C	T	19	1.26123	YDR468C	TLG1	GCT	ACT	Alanine	-	Threonine
4	1398466	gene	T	C	19	1.25231	YDR468C	TLG1	AAT	GAT	Asparagine	-	Aspartic_acid
4	1398785	no match	T	C	19	1.23197
4	1398909	no match	C	T	19	1.22519
4	1398960	no match	CA	C	19	NA
4	1399211	gene	T	C	19	1.21077	YDR469W	SDC1	GTA	GCA	Valine	-	Alanine
4	1399551	no match	A	AT	19	NA
4	1399661	no match	G	A	19	1.19331
4	1399679	no match	TA	T	19	NA
4	1399937	gene	T	C	19	1.18397	YDR470C	UGO1	CAA	CAG	Glutamine	Glutamine	-
4	1400438	gene	G	A	19	1.16738	YDR470C	UGO1	TCC	TCT	Serine	Serine	-
4	1400688	gene	T	TCTC	19	NA	YDR470C	UGO1	GAA	GAA	Glutamic_acid	NA	NA
4	1400704	gene	C	T	19	1.15779	YDR470C	UGO1	GCT	ACT	Alanine	-	Threonine
4	1400903	gene	A	G	19	1.14984	YDR470C	UGO1	GTT	GTC	Valine	Valine	-
4	1400933	gene	G	A	19	1.14864	YDR470C	UGO1	GGC	GGT	Glycine	Glycine	-
4	1400952	gene	C	T	19	1.14794	YDR470C	UGO1	AGT	AAT	Serine	-	Asparagine
4	1400970	gene	C	T	19	1.14731	YDR470C	UGO1	GGA	GAA	Glycine	-	Glutamic_acid
4	1401279	no match	A	G	19	1.13966
4	1401283	no match	A	G	19	1.13957
4	1401284	no match	A	G	19	1.13955
4	1401288	no match	C	T	19	1.13946
4	1401289	no match	C	T	19	1.13944
4	1401386	no match	A	T	19	1.13699
4	1401432	binding site	T	G	19	1.13559	YNL216W	RAP1
4	1401450	no match	A	AC	19	NA
4	1401497	no match	T	C	19	1.13327
4	1401563	no match	T	C	19	1.13036
4	1401828	gene	C	A	19	1.11378	YDR471W	RPL27b	TCT	TAT	Serine	-	Tyrosine
4	1401877	gene	A	G	19	1.11003	YDR471W	RPL27b	GAA	GAG	Glutamic_acid	Glutamic_acid	-
4	1401968	gene	AG	A	19	NA	YDR471W	RPL27b	AGG	AGG	Arginine	NA	NA
4	1401978	gene	G	A	19	1.10182	YDR471W	RPL27b	GGA	GAA	Glycine	-	Glutamic_acid
4	1402118	gene	T	G	19	1.08967	YDR471W	RPL27b	TTC	GTC	Phenylalanine	-	Valine
4	1402144	gene	G	C	19	1.08736	YDR471W	RPL27b	TAG	TAC	Stop_codon	-	Tyrosine
4	1402305	gene	C	T	19	NA	YDR471W	RPL27b	TCA	TTA	Serine	NA	NA
4	1402695	no match	T	C	19	1.04016
4	1402714	no match	G	C	19	1.03878
4	1402760	no match	A	G	19	1.03556
4	1402910	no match	T	C	19	1.02639
4	1403082	no match	C	T	19	1.01892
4	1403120	no match	T	A	19	1.01776
4	1403130	no match	A	G	19	1.01747
4	1403147	no match	T	G	19	1.01702
4	1403669	gene	A	C	19	1.01437	YDR472W	TRS31	GCA	GCC	Alanine	Alanine	-
4	1406179	no match	T	C	20	1.0551
4	1406350	no match	T	C	20	1.05511
4	1406418	no match	A	C	20	1.05549
4	1406432	no match	C	T	20	1.0556
4	1406526	no match	A	G	20	1.05665
4	1406566	no match	A	G	20	1.05727
4	1406875	no match	G	A	20	NA
4	1406893	no match	C	A	20	1.06728
4	1406925	no match	C	T	20	1.06877
4	1406984	no match	G	A	20	1.07151
4	1407015	no match	T	G	20	1.07297
4	1407144	no match	A	G	20	1.07919
4	1407369	no match	G	A	20	1.09109
4	1407493	gene	C	T	20	1.0985	YDR475C	JIP4	GGC	AGC	Glycine	-	Serine
4	1407523	gene	C	T	20	1.10041	YDR475C	JIP4	GAA	AAA	Glutamic_acid	-	Lysine
4	1407524	gene	C	T	20	1.10047	YDR475C	JIP4	AAG	AAA	Lysine	Lysine	-
4	1407535	gene	A	G	20	1.10119	YDR475C	JIP4	TCT	CCT	Serine	-	Proline
4	1407605	gene	T	C	20	1.10589	YDR475C	JIP4	GCA	GCG	Alanine	Alanine	-
4	1407845	gene	C	T	20	1.12457	YDR475C	JIP4	AGG	AGA	Arginine	Arginine	-
4	1407899	gene	C	T	20	1.12953	YDR475C	JIP4	GCG	GCA	Alanine	Alanine	-
4	1408247	gene	C	T	20	1.17155	YDR475C	JIP4	CTG	CTA	Leucine	Leucine	-
4	1408334	gene	C	T	20	1.18422	YDR475C	JIP4	AGG	AGA	Arginine	Arginine	-
4	1408568	gene	T	C	20	1.22129	YDR475C	JIP4	AAA	AAG	Lysine	Lysine	-
4	1408601	gene	A	G	20	1.22683	YDR475C	JIP4	ACT	ACC	Threonine	Threonine	-
4	1408733	gene	G	A	20	1.24948	YDR475C	JIP4	AAC	AAT	Asparagine	Asparagine	-
4	1408760	gene	T	C	20	1.25417	YDR475C	JIP4	ACA	ACG	Threonine	Threonine	-
4	1408799	gene	A	G	20	1.26096	YDR475C	JIP4	CCT	CCC	Proline	Proline	-
4	1408802	gene	T	C	20	1.26148	YDR475C	JIP4	TTA	TTG	Leucine	Leucine	-
4	1409461	gene	G	C	20	1.36145	YDR475C	JIP4	CGC	GGC	Arginine	-	Glycine
4	1409468	gene	T	C	20	1.3622	YDR475C	JIP4	GAA	GAG	Glutamic_acid	Glutamic_acid	-
4	1409537	gene	A	G	20	1.36988	YDR475C	JIP4	ATT	ATC	Isoleucine	Isoleucine	-
4	1409794	gene	A	G	20	1.40181	YDR475C	JIP4	TCT	CCT	Serine	-	Proline
4	1411239	no match	G	A	20	1.60462
4	1411563	no match	C	T	20	1.63485
4	1411648	no match	G	GA	20	NA
4	1411649	no match	G	A	20	1.6408
4	1411661	no match	C	T	20	1.64155
4	1411662	no match	C	T	20	1.64161
4	1411706	no match	A	C	20	1.6442
4	1411737	no match	C	T	20	1.64586
4	1411821	no match	C	T	20	1.64965
4	1411840	no match	CA	C	20	NA
4	1411939	no match	G	C	20	1.65399
4	1412047	no match	A	G	20	1.6576
4	1412126	no match	C	T	20	1.66005
4	1412132	no match	T	G	20	1.66023
4	1412225	no match	GA	G	20	NA
4	1412402	gene	A	C	20	NA	YDR477W	SNF1	GCA	GCC	Alanine	NA	NA
4	1412438	gene	T	C	20	NA	YDR477W	SNF1	CAT	CAC	Histidine	NA	NA
4	1412444	gene	C	T	20	NA	YDR477W	SNF1	CAC	CAT	Histidine	NA	NA
4	1412922	gene	C	T	20	1.67986	YDR477W	SNF1	CTA	TTA	Leucine	Leucine	-
4	1412942	gene	T	C	20	1.68034	YDR477W	SNF1	AAT	AAC	Asparagine	Asparagine	-
4	1413131	gene	C	T	20	1.68502	YDR477W	SNF1	GAC	GAT	Aspartic_acid	Aspartic_acid	-
4	1413176	gene	T	G	20	1.68621	YDR477W	SNF1	GTT	GTG	Valine	Valine	-
4	1413182	gene	C	G	20	1.68637	YDR477W	SNF1	ACC	ACG	Threonine	Threonine	-
4	1413377	gene	T	C	20	1.69197	YDR477W	SNF1	GAT	GAC	Aspartic_acid	Aspartic_acid	-
4	1413671	gene	T	C	20	1.70229	YDR477W	SNF1	ACT	ACC	Threonine	Threonine	-
4	1413914	gene	T	C	20	1.71182	YDR477W	SNF1	TAT	TAC	Tyrosine	Tyrosine	-
4	1414004	gene	C	T	20	1.71526	YDR477W	SNF1	ATC	ATT	Isoleucine	Isoleucine	-
4	1414276	no match	G	A	20	1.72533
4	1414308	no match	CT	C	20	NA
4	1417852	gene	C	G	20	1.76836	YDR480W	DIG2	CAA	GAA	Glutamine	-	Glutamic_acid
4	1417872	gene	G	A	20	1.76792	YDR480W	DIG2	GTG	GTA	Valine	Valine	-
4	1417966	gene	C	T	20	1.76576	YDR480W	DIG2	CAC	TAC	Histidine	-	Tyrosine
4	1418469	no match	CAT	C,CATAT	20	NA
4	1418607	gene	T	C	20	1.74515	YDR481C	PHO8	ACA	ACG	Threonine	Threonine	-
4	1418662	gene	T	C	20	1.74288	YDR481C	PHO8	AAC	AGC	Asparagine	-	Serine
4	1418907	gene	G	A	20	1.73177	YDR481C	PHO8	AGC	AGT	Serine	Serine	-
4	1418910	gene	A	T	20	1.73162	YDR481C	PHO8	GAT	GAA	Aspartic_acid	-	Glutamic_acid
4	1418937	gene	T	C	20	1.73029	YDR481C	PHO8	AAA	AAG	Lysine	Lysine	-
4	1419366	gene	G	A	20	1.70701	YDR481C	PHO8	TCC	TCT	Serine	Serine	-
4	1419774	gene	T	C	20	1.68132	YDR481C	PHO8	TTA	TTG	Leucine	Leucine	-
4	1419968	gene	A	G	20	1.66796	YDR481C	PHO8	TTA	CTA	Leucine	Leucine	-
4	1419978	gene	A	G	20	1.66725	YDR481C	PHO8	CAT	CAC	Histidine	Histidine	-
4	1420023	gene	C	T	20	1.66404	YDR481C	PHO8	GGG	GGA	Glycine	Glycine	-
4	1420155	gene	T	C	20	1.6544	YDR481C	PHO8	TCA	TCG	Serine	Serine	-
4	1420281	no match	T	TA	20	NA
4	1420288	no match	A	G	20	1.64437
4	1420298	no match	G	A	20	1.6436
4	1420339	no match	A	T	20	1.64044
4	1420541	gene	C	T	20	1.62428	YDR482C	CWC21	GAA	AAA	Glutamic_acid	-	Lysine
4	1424802	no match	T	TTA	20	NA
4	1425361	gene	T	C	20	1.15492	YDR485C	VPS72	GAT	GGT	Aspartic_acid	-	Glycine
4	1426517	gene	C	T	20	1.04968	YDR485C	VPS72	GAG	AAG	Glutamic_acid	-	Lysine
4	1428778	gene	T	G	20	NA	YDR487C	RIB3	GAC	GCC	Aspartic_acid	NA	NA
4	1429122	no match	T	C	20	0.797727
4	1522055	no match	T	C	21	5.12312
4	1522245	no match	A	G	21	5.44553
4	1522332	no match	T	C	21	5.58697
4	1522334	regulation site	A	G	21	5.59006
4	1522398	regulation site	G	A	21	5.68311	YBR240C	THI2
4	1522415	no match	G	A	21	5.70556
4	1522423	no match	C	T	21	5.71573
4	1522428	no match	A	AT	21	NA
4	1522430	no match	AT	A	21	NA
4	1522501	no match	C	T	21	5.80603
4	1522520	no match	T	TG	21	NA
4	1522527	no match	T	G	21	NA
4	1522539	no match	T	C	21	5.84511
4	1522544	no match	C	T	21	5.85006
4	1522592	regulation site	A	T	21	5.89594
4	1522616	no match	C	T	21	5.91807
4	1522631	no match	G	C	21	5.93177
4	1522634	no match	C	T	21	5.9345
4	1522636	no match	G	A	21	5.93632
4	1522700	no match	G	A	21	5.99533
4	1522713	no match	T	G	21	6.00776
4	1522718	no match	G	A	21	6.01261
4	1522722	no match	T	C	21	6.01652
4	1522755	no match	T	C	21	NA
4	1522807	no match	C	T	21	6.10911
5	197724	gene	T	C	22	0.953512	YER021W	RPN3	TAT	TAC	Tyrosine	Tyrosine	-
5	197859	gene	C	T	22	0.987678	YER021W	RPN3	TCC	TCT	Serine	Serine	-
5	197916	gene	C	A	22	1.00219	YER021W	RPN3	CTC	CTA	Leucine	Leucine	-
5	198126	gene	G	A	22	NA	YER021W	RPN3	AGG	AGA	Arginine	NA	NA
5	198431	gene	A	C	22	1.13359	YER021W	RPN3	AAT	ACT	Asparagine	-	Threonine
5	198520	no match	G	A	22	1.1559
5	198538	binding site	T	C	22	1.1604	YIL131C	FKH1
5	198592	no match	GTATA	G,GTA	22	NA
5	198602	no match	A	ATC	22	NA
5	198629	no match	A	G	22	1.18348
5	198667	no match	G	T	22	NA
5	198669	no match	G	T	22	1.19376
5	198671	no match	G	A	22	1.19428
5	198680	no match	G	A	22	1.1966
5	198800	no match	T	TC	22	NA
5	198865	gene	A	G	22	1.24465	YER022W	SRB4	AAA	AAG	Lysine	Lysine	-
5	198880	gene	G	A	22	1.24854	YER022W	SRB4	CCG	CCA	Proline	Proline	-
5	199099	gene	C	T	22	1.30417	YER022W	SRB4	TCC	TCT	Serine	Serine	-
5	199206	gene	G	C	22	1.32995	YER022W	SRB4	GGT	GCT	Glycine	-	Alanine
5	199231	gene	C	T	22	1.33579	YER022W	SRB4	AAC	AAT	Asparagine	Asparagine	-
5	199252	gene	T	C	22	1.34067	YER022W	SRB4	GAT	GAC	Aspartic_acid	Aspartic_acid	-
5	199270	gene	A	G	22	1.34488	YER022W	SRB4	GTA	GTG	Valine	Valine	-
5	199328	gene	T	C	22	1.35856	YER022W	SRB4	TCA	CCA	Serine	-	Proline
5	199354	gene	G	A	22	1.36476	YER022W	SRB4	ACG	ACA	Threonine	Threonine	-
5	200053	gene	T	C	22	1.53738	YER022W	SRB4	GAT	GAC	Aspartic_acid	Aspartic_acid	-
5	200245	gene	G	A	22	1.58355	YER022W	SRB4	TTG	TTA	Leucine	Leucine	-
5	200350	gene	C	T	22	1.60788	YER022W	SRB4	GTC	GTT	Valine	Valine	-
5	200706	gene	G	A	22	1.68292	YER022W	SRB4	AGT	AAT	Serine	-	Asparagine
5	200737	gene	C	T	22	1.68877	YER022W	SRB4	AAC	AAT	Asparagine	Asparagine	-
5	200794	gene	C	T	22	1.6992	YER022W	SRB4	GAC	GAT	Aspartic_acid	Aspartic_acid	-
5	200836	gene	T	C	22	NA	YER022W	SRB4	CAT	CAC	Histidine	NA	NA
5	200851	gene	G	A	22	1.71	YER022W	SRB4	GAG	GAA	Glutamic_acid	Glutamic_acid	-
5	200906	no match	A	G	22	1.72143
5	200908	no match	T	C	22	1.72187
5	200987	no match	T	C	22	1.73966
5	201169	gene	G	A	22	1.78376	YER023W	PRO3	GCT	ACT	Alanine	-	Threonine
5	201285	gene	A	T	22	1.81164	YER023W	PRO3	GAA	GAT	Glutamic_acid	-	Aspartic_acid
5	201321	gene	A	G	22	NA	YER023W	PRO3	GAA	GAG	Glutamic_acid	NA	NA
5	201441	gene	A	G	22	1.84512	YER023W	PRO3	CAA	CAG	Glutamine	Glutamine	-
5	201459	gene	C	T	22	1.84849	YER023W	PRO3	AGC	AGT	Serine	Serine	-
5	201684	gene	G	A	22	1.87863	YER023W	PRO3	GAG	GAA	Glutamic_acid	Glutamic_acid	-
5	201687	gene	T	C	22	1.87886	YER023W	PRO3	AGT	AGC	Serine	Serine	-
5	201696	gene	A	G	22	1.87954	YER023W	PRO3	AAA	AAG	Lysine	Lysine	-
5	201741	gene	T	C	22	1.88282	YER023W	PRO3	GTT	GTC	Valine	Valine	-
5	201834	gene	C	T	22	1.88904	YER023W	PRO3	GCC	GCT	Alanine	Alanine	-
5	201840	gene	G	A	22	1.88941	YER023W	PRO3	TTG	TTA	Leucine	Leucine	-
5	201879	gene	C	T	22	1.89175	YER023W	PRO3	ATC	ATT	Isoleucine	Isoleucine	-
5	202232	gene	G	A	22	1.90604	YER024W	YAT2	GGG	GAG	Glycine	-	Glutamic_acid
5	203211	gene	A	G	22	1.87425	YER024W	YAT2	GAA	GAG	Glutamic_acid	Glutamic_acid	-
5	203226	gene	T	C	22	1.87292	YER024W	YAT2	ACT	ACC	Threonine	Threonine	-
5	203238	gene	C	T	22	1.87183	YER024W	YAT2	GGC	GGT	Glycine	Glycine	-
5	203253	gene	T	C	22	1.87045	YER024W	YAT2	GAT	GAC	Aspartic_acid	Aspartic_acid	-
5	203277	gene	T	C	22	NA	YER024W	YAT2	ACT	ACC	Threonine	NA	NA
5	203682	gene	C	T	22	NA	YER024W	YAT2	TTC	TTT	Phenylalanine	NA	NA
5	203778	gene	C	A	22	1.79573	YER024W	YAT2	GGC	GGA	Glycine	Glycine	-
5	203996	gene	A	G	22	1.75289	YER024W	YAT2	GAT	GGT	Aspartic_acid	-	Glycine
5	204069	gene	T	C	22	1.73742	YER024W	YAT2	GGT	GGC	Glycine	Glycine	-
5	204096	gene	A	G	22	1.73157	YER024W	YAT2	AAA	AAG	Lysine	Lysine	-
5	204105	gene	C	G	22	NA	YER024W	YAT2	TTC	TTG	Phenylalanine	NA	NA
5	204577	gene	T	G	22	NA	YER024W	YAT2	TTT	GTT	Phenylalanine	NA	NA
5	204582	gene	C	T	22	NA	YER024W	YAT2	TTC	TTT	Phenylalanine	NA	NA
5	205086	no match	T	G	22	1.49174
5	205373	gene	T	C	22	NA	YER025W	GCD11	GAT	GAC	Aspartic_acid	NA	NA
5	206003	gene	C	T	22	NA	YER025W	GCD11	GTC	GTT	Valine	NA	NA
5	206225	gene	G	A	22	NA	YER025W	GCD11	AAG	AAA	Lysine	NA	NA
5	206276	gene	T	C	22	1.25568	YER025W	GCD11	ATT	ATC	Isoleucine	Isoleucine	-
5	206288	gene	T	C	22	1.25415	YER025W	GCD11	GTT	GTC	Valine	Valine	-
5	206411	gene	G	A	22	1.23983	YER025W	GCD11	TTG	TTA	Leucine	Leucine	-
5	206540	gene	C	T	22	1.2275	YER025W	GCD11	ATC	ATT	Isoleucine	Isoleucine	-
5	206666	gene	G	T	22	1.21755	YER025W	GCD11	GGG	GGT	Glycine	Glycine	-
5	206836	no match	G	C	22	1.20612
5	206944	no match	A	G	22	NA
5	207012	no match	C	CT	22	NA
5	207104	no match	CA	C	22	NA
5	207156	no match	A	G	22	NA
5	207179	no match	C	T	22	NA
5	207187	no match	A	G	22	NA
5	207208	no match	TTTC	T	22	NA
5	207241	no match	A	C	22	NA
5	207285	no match	A	C	22	1.18499
5	207343	no match	T	A	22	NA
5	207464	no match	T	C	22	NA
5	207479	no match	G	A	22	NA
5	207516	no match	A	G	22	NA
5	207565	no match	T	C	22	NA
5	207566	no match	ATT	A	22	NA
5	207707	gene	A	G	22	NA	YER026C	CHO1	ATT	ATC	Isoleucine	NA	NA
5	207755	gene	T	C	22	1.17283	YER026C	CHO1	CCA	CCG	Proline	Proline	-
5	207773	gene	T	G	22	NA	YER026C	CHO1	TTA	TTC	Leucine	NA	NA
5	207821	gene	G	A	22	NA	YER026C	CHO1	ACC	ACT	Threonine	NA	NA
5	207836	gene	T	C	22	NA	YER026C	CHO1	GGA	GGG	Glycine	NA	NA
5	207968	gene	A	G	22	NA	YER026C	CHO1	TTT	TTC	Phenylalanine	NA	NA
5	208040	gene	T	C	22	NA	YER026C	CHO1	CAA	CAG	Glutamine	NA	NA
5	208193	gene	C	T	22	NA	YER026C	CHO1	GGG	GGA	Glycine	NA	NA
5	208304	gene	G	A	22	NA	YER026C	CHO1	GCC	GCT	Alanine	NA	NA
5	208343	gene	C	T	22	NA	YER026C	CHO1	AGG	AGA	Arginine	NA	NA
5	208385	gene	G	A	22	NA	YER026C	CHO1	GAC	GAT	Aspartic_acid	NA	NA
5	208450	gene	C	T	22	NA	YER026C	CHO1	GCA	ACA	Alanine	NA	NA
5	208551	no match	G	GAAAA	22	NA
5	209424	gene	A	G	22	1.12595	YER027C	GAL83	TTG	TCG	Leucine	-	Serine
5	209778	gene	A	G	22	1.1016	YER027C	GAL83	GTG	GCG	Valine	-	Alanine
5	209836	gene	G	A	22	1.09683	YER027C	GAL83	CCT	TCT	Proline	-	Serine
5	209849	gene	T	C	22	1.09573	YER027C	GAL83	CAA	CAG	Glutamine	Glutamine	-
5	209903	gene	G	T	22	1.09101	YER027C	GAL83	GGC	GGA	Glycine	Glycine	-
5	209918	gene	G	A	22	1.08966	YER027C	GAL83	ATC	ATT	Isoleucine	Isoleucine	-
5	210140	gene	G	T	22	1.06938	YER027C	GAL83	GCC	GCA	Alanine	Alanine	-
5	210179	gene	G	C	22	1.06578	YER027C	GAL83	GAC	GAG	Aspartic_acid	-	Glutamic_acid
5	210224	gene	G	C	22	NA	YER027C	GAL83	GGC	GGG	Glycine	NA	NA
5	210347	no match	A	G	22	1.05025
5	210446	no match	G	A	22	1.0411
5	210455	no match	G	A	22	1.04027
5	210480	no match	G	T	22	1.03796
5	210504	no match	G	A	22	1.03574
5	210547	no match	G	GT	22	NA
5	210614	no match	C	A	22	1.02563
5	210690	no match	GT	G	22	NA
5	210770	gene	A	C	22	1.01143	YER028C	MIG3	AAT	AAG	Asparagine	-	Lysine
5	210777	gene	C	T	22	1.01079	YER028C	MIG3	AGT	AAT	Serine	-	Asparagine
5	210793	gene	T	C	22	1.00924	YER028C	MIG3	AGA	GGA	Arginine	-	Glycine
5	210833	gene	A	G	22	1.00492	YER028C	MIG3	TCT	TCC	Serine	Serine	-
5	210930	gene	G	T	22	0.992362	YER028C	MIG3	CCA	CAA	Proline	-	Glutamine
5	210995	gene	G	A	22	0.982833	YER028C	MIG3	CTC	CTT	Leucine	Leucine	-
5	210996	gene	A	G	22	0.982682	YER028C	MIG3	CTC	CCC	Leucine	-	Proline
5	211091	gene	T	C	22	0.968162	YER028C	MIG3	ACA	ACG	Threonine	Threonine	-
5	211171	gene	T	C	22	0.956282	YER028C	MIG3	AGT	GGT	Serine	-	Glycine
5	211245	gene	T	A	22	0.946325	YER028C	MIG3	GAA	GTA	Glutamic_acid	-	Valine
5	211340	gene	A	G	22	0.936055	YER028C	MIG3	TCT	TCC	Serine	Serine	-
5	211386	gene	C	T	22	0.931457	YER028C	MIG3	AGC	AAC	Serine	-	Asparagine
5	211413	gene	G	T	22	0.928306	YER028C	MIG3	CCA	CAA	Proline	-	Glutamine
5	211419	gene	T	C	22	0.927562	YER028C	MIG3	AAT	AGT	Asparagine	-	Serine
5	211468	gene	T	A	22	0.920925	YER028C	MIG3	AAT	TAT	Asparagine	-	Tyrosine
5	211502	gene	G	A	22	0.91576	YER028C	MIG3	TGC	TGT	Cysteine	Cysteine	-
5	240112	gene	G	C	23	2.34562	YER045C	ACA1	CAA	GAA	Glutamine	-	Glutamic_acid
5	240310	gene	C	T	23	NA	YER045C	ACA1	GCT	ACT	Alanine	NA	NA
5	240371	gene	G	T	23	2.36323	YER045C	ACA1	GGC	GGA	Glycine	Glycine	-
5	240446	gene	G	A	23	2.37376	YER045C	ACA1	TCC	TCT	Serine	Serine	-
5	240598	gene	C	T	23	2.39853	YER045C	ACA1	GAG	AAG	Glutamic_acid	-	Lysine
5	240731	gene	G	A	23	2.42051	YER045C	ACA1	GCC	GCT	Alanine	Alanine	-
5	240961	gene	T	G	23	NA	YER045C	ACA1	ACA	CCA	Threonine	NA	NA
5	241047	gene	A	G	23	2.45256	YER045C	ACA1	ATA	ACA	Isoleucine	-	Threonine
5	241059	gene	G	A	23	2.4528	YER045C	ACA1	CCA	CTA	Proline	-	Leucine
5	241084	gene	G	A	23	2.45299	YER045C	ACA1	CCC	TCC	Proline	-	Serine
5	241109	gene	G	A	23	2.45275	YER045C	ACA1	ATC	ATT	Isoleucine	Isoleucine	-
5	241166	gene	A	G	23	NA	YER045C	ACA1	AGT	AGC	Serine	NA	NA
5	241256	gene	A	G	23	2.44158	YER045C	ACA1	ATT	ATC	Isoleucine	Isoleucine	-
5	241358	gene	G	A	23	2.4222	YER045C	ACA1	GCC	GCT	Alanine	Alanine	-
5	241371	gene	A	G	23	NA	YER045C	ACA1	CTT	CCT	Leucine	NA	NA
5	241688	no match	T	A	23	2.33703
5	241698	binding site	C	T	23	2.33424	YDL106C	PHO2
5	241704	binding site	TA	T	23	NA	YOR028C	CIN5
5	241759	no match	C	T	23	2.31686
5	241799	no match	C	A	23	2.30509
5	241800	no match	C	G	23	2.30479
5	241841	no match	T	TA	23	NA
5	241849	no match	G	A	23	2.28989
5	241868	no match	T	A	23	NA
5	241873	no match	T	A	23	NA
5	241876	no match	AAAATAG	A	23	NA
5	241980	no match	G	A	23	2.24716
5	242043	no match	A	G	23	2.22486
5	242167	no match	G	A	23	2.17708
5	242286	no match	G	T	23	2.1258
5	242328	no match	TC	T	23	NA
5	242361	regulation site	C	T	23	2.09056	YMR016C	SOK2
5	242413	no match	T	C	23	2.06492
5	242428	no match	T	G	23	2.05736
5	242456	no match	A	G	23	2.04307
5	242461	no match	T	A	23	2.0405
5	242472	no match	T	C	23	2.03481
5	242690	no match	TG	T	23	NA
5	242693	no match	G	A	23	1.91579
5	242752	no match	A	G	23	1.8833
5	242945	regulation site	C	T	23	1.77903	YMR070W	MOT3
5	243048	regulation site	C	T	23	NA	YIL131C	FKH1
5	243107	no match	C	T	23	1.69199
5	243157	no match	A	C	23	1.6626
5	243299	gene	T	C	23	1.56346	YER046W	SPO73	CCT	CCC	Proline	Proline	-
5	243350	gene	A	G	23	1.52413	YER046W	SPO73	TTA	TTG	Leucine	Leucine	-
5	243372	gene	A	G	23	1.50686	YER046W	SPO73	ATA	GTA	Isoleucine	-	Valine
5	255344	gene	G	A	24	2.03424	YER051W	JHD1	AGG	AAG	Arginine	-	Lysine
5	255489	gene	G	A	24	NA	YER051W	JHD1	GAG	GAA	Glutamic_acid	NA	NA
5	255535	gene	T	C	24	NA	YER051W	JHD1	TTG	CTG	Leucine	NA	NA
5	256071	gene	C	A	24	NA	YER051W	JHD1	TAC	TAA	Tyrosine	NA	NA
5	256159	no match	T	C	24	2.0647
5	256289	no match	A	G	24	NA
5	256303	no match	GTATATATA	G,GTATATA	24	NA
5	256376	gene	T	C	24	NA	YER052C	HOM3	TAA	TGA	Stop_codon	NA	NA
5	256810	gene	A	G	24	2.10524	YER052C	HOM3	TTT	TTC	Phenylalanine	Phenylalanine	-
5	258177	ARS	G	GA,GAAA	24	NA	ARS513
5	258361	ARS	A	G	24	NA	ARS513
5	258489	ARS	C	T	24	NA	ARS513
5	258531	ARS	G	T	24	NA	ARS513
5	258552	ARS	A	G	24	NA	ARS513
5	258579	ARS	G	A	24	2.16054	ARS513
5	258666	ARS	G	A	24	2.16138	ARS513
5	259303	gene	A	G	24	NA	YER053C	PIC2	TTG	CTG	Leucine	NA	NA
5	259415	gene	C	G	24	NA	YER053C	PIC2	GGG	GGC	Glycine	NA	NA
5	259466	gene	T	C	24	NA	YER053C	PIC2	CAA	CAG	Glutamine	NA	NA
5	259547	gene	T	C	24	NA	YER053C	PIC2	CCA	CCG	Proline	NA	NA
5	259581	gene	G	A	24	2.16308	YER053C	PIC2	ACA	ATA	Threonine	-	Isoleucine
5	259747	no match	GA	G	24	NA
5	259762	no match	T	A	24	NA
5	259785	no match	G	A	24	NA
5	259803	no match	T	A	24	NA
5	259981	no match	G	GTCCAATGCT	24	NA
5	260004	no match	G	A	24	NA
5	260054	no match	A	G	24	2.16105
5	260078	no match	T	C	24	2.16093
5	260094	no match	C	T	24	NA
5	260120	no match	C	T	24	NA
5	260179	no match	C	CG	24	NA
5	260327	no match	A	G	24	NA
5	260457	no match	T	C	24	2.15892
5	260511	regulation site	C	T	24	2.15864	YHR206W	SKN7
5	260512	regulation site	T	C	24	2.15863	YHR206W	SKN7
5	260603	no match	C	A	24	NA
5	260616	no match	C	A	24	NA
5	260698	no match	T	TA	24	NA
5	260734	no match	T	C	24	NA
5	260905	no match	C	T	24	NA
5	260909	no match	A	G	24	2.15668
5	261193	no match	A	T	24	2.15384
5	261299	no match	C	T	24	2.15208
5	261333	no match	A	T	24	2.15145
5	261338	no match	T	A	24	NA
5	261345	no match	A	C	24	NA
5	261462	no match	T	A	24	NA
5	261464	no match	C	CAAAAAAA,CAAAAAAAA,CAAAAAAAAAA,CA	24	NA
5	261487	no match	T	A	24	NA
5	261489	no match	T	A	24	NA
5	261627	no match	G	GT	24	NA
5	261787	no match	G	A	24	2.14101
5	261790	no match	A	G	24	NA
5	261803	no match	CT	C	24	NA
5	261965	no match	C	T	24	NA
5	262023	no match	A	G	24	NA
5	262033	no match	T	A	24	NA
5	262042	no match	C	T	24	2.13447
5	262066	gene	C	T	24	2.13387	YER054C	GIP2	GCG	ACG	Alanine	-	Threonine
5	262133	gene	G	A	24	2.1322	YER054C	GIP2	TAC	TAT	Tyrosine	Tyrosine	-
5	262212	gene	A	G	24	2.13029	YER054C	GIP2	GTC	GCC	Valine	-	Alanine
5	262352	gene	G	T	24	2.12712	YER054C	GIP2	TTC	TTA	Phenylalanine	-	Leucine
5	262462	gene	A	T	24	2.12479	YER054C	GIP2	TAT	AAT	Tyrosine	-	Asparagine
5	262797	gene	T	C	24	2.11803	YER054C	GIP2	AAT	AGT	Asparagine	-	Serine
5	262877	gene	A	G	24	NA	YER054C	GIP2	TCT	TCC	Serine	NA	NA
5	263380	gene	A	C	24	NA	YER054C	GIP2	TCA	GCA	Serine	NA	NA
5	263456	gene	C	T	24	2.1051	YER054C	GIP2	GTG	GTA	Valine	Valine	-
5	263549	gene	T	C	24	2.1032	YER054C	GIP2	GGA	GGG	Glycine	Glycine	-
5	263652	gene	T	C	24	2.10104	YER054C	GIP2	AAT	AGT	Asparagine	-	Serine
5	263709	no match	A	G	24	NA
5	263748	no match	TG	T	24	NA
5	264464	no match	C	T	24	NA
5	264478	no match	G	A	24	NA
5	264480	no match	G	C	24	NA
5	264585	no match	T	TA	24	NA
5	264668	no match	G	A	24	NA
5	264738	no match	G	T	24	NA
5	264762	no match	C	T	24	NA
5	264848	no match	A	AT	24	NA
5	265533	gene	T	C	24	2.03742	YER055C	HIS1	AAC	GAC	Asparagine	-	Aspartic_acid
5	265623	gene	C	T	24	2.03266	YER055C	HIS1	GTC	ATC	Valine	-	Isoleucine
5	265681	gene	G	T	24	NA	YER055C	HIS1	ACC	ACA	Threonine	NA	NA
5	265690	gene	A	G	24	2.02899	YER055C	HIS1	GCT	GCC	Alanine	Alanine	-
5	265809	no match	C	T	24	NA
5	265870	no match	T	G	24	NA
5	265876	no match	G	A	24	2.01818
5	265937	no match	T	C	24	2.01443
5	265961	no match	G	GGT	24	NA
5	265978	no match	C	CT	24	NA
5	265995	binding site	T	C	24	NA	YKL112W	ABF1
5	266082	no match	A	C	24	NA
5	266122	no match	A	G	24	NA
5	266192	no match	C	A	24	NA
5	266246	no match	CT	C,CTT	24	NA
5	266261	no match	T	A	24	1.99378
5	266266	no match	C	T	24	NA
5	266375	no match	A	G	24	1.98629
5	266383	no match	C	T	24	NA
5	266413	no match	T	TG	24	NA
5	266480	no match	C	T	24	NA
5	266551	gene	G	A	24	NA	YER056C	FCY2	AAC	AAT	Asparagine	NA	NA
5	266610	gene	T	C	24	NA	YER056C	FCY2	AAA	GAA	Lysine	NA	NA
5	266722	gene	C	A	24	NA	YER056C	FCY2	GAG	GAT	Glutamic_acid	NA	NA
5	266854	gene	A	G	24	NA	YER056C	FCY2	GAT	GAC	Aspartic_acid	NA	NA
5	266902	gene	A	C	24	NA	YER056C	FCY2	GGT	GGG	Glycine	NA	NA
5	266971	gene	A	G	24	NA	YER056C	FCY2	GTT	GTC	Valine	NA	NA
5	266977	gene	A	G	24	NA	YER056C	FCY2	TAT	TAC	Tyrosine	NA	NA
5	267061	gene	A	G	24	NA	YER056C	FCY2	GTT	GTC	Valine	NA	NA
5	267133	gene	A	G	24	NA	YER056C	FCY2	GCT	GCC	Alanine	NA	NA
5	267136	gene	A	C	24	NA	YER056C	FCY2	GCT	GCG	Alanine	NA	NA
5	267318	gene	T	C	24	NA	YER056C	FCY2	AGT	GGT	Serine	NA	NA
5	267518	gene	A	T	24	NA	YER056C	FCY2	GTC	GAC	Valine	NA	NA
5	267519	gene	C	T	24	NA	YER056C	FCY2	GTC	ATC	Valine	NA	NA
5	267523	gene	G	C	24	NA	YER056C	FCY2	GGC	GGG	Glycine	NA	NA
5	267526	gene	G	A	24	NA	YER056C	FCY2	TCC	TCT	Serine	NA	NA
5	267673	gene	G	A	24	NA	YER056C	FCY2	GGC	GGT	Glycine	NA	NA
5	268101	gene	C	A	24	1.85493	YER056C	FCY2	GGA	TGA	Glycine	-	Stop_codon
5	268219	no match	G	A	24	1.84459
5	268231	binding site	C	T	24	1.84353	YDR216W	ADR1
5	268261	no match	T	C	24	NA
5	268335	no match	G	GA,GAAA,GAAAA	24	NA
5	268451	no match	A	C	24	1.82374
5	268713	no match	C	T	24	1.79937
5	268771	no match	A	T	24	1.79385
5	268848	no match	C	CT,CTT	24	NA
5	268978	no match	G	T	24	1.77385
5	268979	no match	T	C	24	NA
5	269034	no match	A	C	24	1.76835
5	269057	no match	A	G	24	1.76608
5	269064	no match	C	T	24	NA
5	269076	no match	T	C	24	NA
5	269099	no match	C	T	24	NA
5	269109	no match	T	A	24	NA
5	269123	no match	G	C	24	NA
5	269126	no match	G	T	24	NA
5	269141	no match	A	G	24	NA
5	269159	no match	GAA	G	24	NA
5	269187	no match	TC	T	24	NA
5	269226	no match	G	A	24	NA
5	269239	no match	T	C	24	1.74753
5	269314	no match	A	G	24	NA
5	269407	no match	A	G	24	NA
5	269421	no match	G	T	24	NA
5	269894	gene	T	C	24	1.67704	YER056C-A	RPL34a	ACT	GCT	Threonine	-	Alanine
5	269910	gene	G	T	24	1.67533	YER056C-A	RPL34a	GCC	GCA	Alanine	Alanine	-
5	269950	gene	T	C	24	1.67106	YER056C-A	RPL34a	TAG	TGG	Stop_codon	-	Tryptophan
5	269977	gene	A	AGG	24	NA	YER056C-A	RPL34a	ATA	ATA	Isoleucine	NA	NA
5	269978	gene	T	TG	24	NA	YER056C-A	RPL34a	ATA	ATA	Isoleucine	NA	NA
5	269979	gene	T	C	24	NA	YER056C-A	RPL34a	GAA	GAG	Glutamic_acid	NA	NA
5	270049	gene	A	T	24	1.66062	YER056C-A	RPL34a	GTC	GAC	Valine	-	Aspartic_acid
5	270213	no match	A	T	24	1.6438
5	270233	no match	T	C	24	1.6418
5	270453	no match	CT	C	24	NA
5	270466	no match	C	A	24	1.61948
5	270473	no match	T	C	24	1.61884
5	270586	no match	G	A	24	NA
5	270633	no match	G	A	24	NA
5	271135	no match	T	A	24	1.55869
5	271156	no match	G	A	24	1.55674
5	271177	no match	C	T	24	1.55478
5	271185	no match	C	T	24	NA
5	271202	no match	T	C	24	1.55245
5	271227	no match	T	A	24	NA
5	271228	no match	G	C	24	NA
5	271319	no match	T	C	24	1.54149
5	271332	no match	A	G	24	1.54027
5	271333	no match	T	A	24	1.54017
5	271334	no match	T	C	24	1.54008
5	271357	no match	G	A	24	NA
5	271367	no match	G	A	24	1.53698
5	271374	no match	G	A	24	1.53632
5	271409	no match	G	A	24	1.53301
5	271473	no match	A	T	24	NA
5	271483	no match	T	TATATATATATATATA	24	NA
5	271484	no match	TG	T	24	NA
5	271488	no match	A	C	24	1.52546
5	271588	no match	T	C	24	1.51575
5	271662	no match	A	T	24	NA
5	271682	no match	G	A	24	NA
5	271683	no match	T	C	24	NA
5	271694	no match	G	A	24	NA
5	271760	no match	C	A	24	NA
5	271934	gene	T	C	24	1.48112	YER058W	PET117	GTT	GCT	Valine	-	Alanine
5	272025	gene	C	T	24	1.47183	YER058W	PET117	ACC	ACT	Threonine	Threonine	-
5	272076	gene	A	G	24	1.4666	YER058W	PET117	AAA	AAG	Lysine	Lysine	-
5	272169	no match	T	C	24	1.45704
5	272259	no match	T	C	24	1.44777
5	272511	no match	C	T	24	1.42189
5	272517	no match	T	C	24	1.42128
5	272521	no match	G	A	24	1.42087
5	272548	no match	T	C	24	NA
5	272558	no match	GT	G	24	NA
5	273052	gene	C	T	24	NA	YER059W	PCL6	ACC	ACT	Threonine	NA	NA
5	273596	gene	G	C	24	NA	YER059W	PCL6	GCT	CCT	Alanine	NA	NA
5	273721	gene	T	A	24	1.29896	YER059W	PCL6	GGT	GGA	Glycine	Glycine	-
5	313933	no match	A	G	25	1.8422
5	313937	no match	A	G	25	1.8429
5	313976	no match	T	C	25	1.84995
5	314032	no match	A	C	25	1.86071
5	314042	no match	CA	C	25	NA
5	314047	no match	A	G	25	1.8637
5	314091	no match	C	CA	25	NA
5	314099	no match	A	T	25	1.87445
5	314127	no match	T	C	25	1.88046
5	314160	no match	C	T	25	1.88771
5	314281	no match	TTGTTACACTGAACATGTTATATTTACCTGACATACCACTATATTGTACTGATGATACTTAAGACGTGCCAATTGCGCG	T	25	NA
5	314457	binding site	CA	C	25	NA	YML065W	ORC1
5	314589	gene	C	T	25	1.99224	YER077C	MRX1	CGC	CAC	Arginine	-	Histidine
5	314777	gene	G	T	25	2.03694	YER077C	MRX1	ACC	ACA	Threonine	Threonine	-
5	315416	gene	C	T	25	2.2397	YER077C	MRX1	ACG	ACA	Threonine	Threonine	-
5	315644	gene	G	A	25	2.33092	YER077C	MRX1	ACC	ACT	Threonine	Threonine	-
5	315976	gene	T	A	25	2.46794	YER077C	MRX1	ATC	TTC	Isoleucine	-	Phenylalanine
5	316166	gene	G	A	25	2.54402	YER077C	MRX1	TCC	TCT	Serine	Serine	-
5	316219	gene	A	G	25	2.56448	YER077C	MRX1	TTA	CTA	Leucine	Leucine	-
5	316222	gene	C	T	25	2.56562	YER077C	MRX1	GCA	ACA	Alanine	-	Threonine
5	316556	gene	C	G	25	2.68236	YER077C	MRX1	CTG	CTC	Leucine	Leucine	-
5	316681	ARS	G	C	25	2.71907	ARS515
5	316709	ARS	AT	A	25	NA	ARS515
5	317040	gene	A	G	25	2.79604	YER078C	ICP55	TTA	CTA	Leucine	Leucine	-
5	317359	gene	A	G	25	2.83015	YER078C	ICP55	GCT	GCC	Alanine	Alanine	-
5	317416	gene	G	A	25	2.83376	YER078C	ICP55	ATC	ATT	Isoleucine	Isoleucine	-
5	317554	gene	C	G	25	2.8397	YER078C	ICP55	TCG	TCC	Serine	Serine	-
5	317740	gene	G	C	25	2.84202	YER078C	ICP55	CCC	CCG	Proline	Proline	-
5	317773	gene	G	A	25	2.84182	YER078C	ICP55	TTC	TTT	Phenylalanine	Phenylalanine	-
5	317776	gene	A	C	25	2.84179	YER078C	ICP55	GAT	GAG	Aspartic_acid	-	Glutamic_acid
5	318305	gene	T	C	25	2.81832	YER078C	ICP55	CAA	CGA	Glutamine	-	Arginine
5	318309	gene	T	C	25	2.81803	YER078C	ICP55	ATG	GTG	Methionine	-	Valine
5	318778	gene	T	C	25	2.77788	YER078W-A	YER078W-A	TGT	CGT	Cysteine	-	Arginine
5	318988	gene	C	A	25	2.75851	YER079W	YER079W	TCC	TCA	Serine	Serine	-
5	319639	no match	TA	T	25	NA
5	320301	gene	T	C	25	2.46848	YER080W	AIM9	TTT	TTC	Phenylalanine	Phenylalanine	-
5	320856	gene	T	C	25	2.30597	YER080W	AIM9	ACT	ACC	Threonine	Threonine	-
5	320982	gene	T	A	25	2.27249	YER080W	AIM9	TCT	TCA	Serine	Serine	-
5	321201	gene	G	A	25	2.22012	YER080W	AIM9	TTG	TTA	Leucine	Leucine	-
5	321401	gene	T	C	25	2.18046	YER080W	AIM9	GTG	GCG	Valine	-	Alanine
5	321483	gene	T	C	25	2.16688	YER080W	AIM9	ATT	ATC	Isoleucine	Isoleucine	-
5	321624	gene	G	T	25	2.14762	YER080W	AIM9	GAG	GAT	Glutamic_acid	-	Aspartic_acid
5	321779	gene	A	G	25	2.13302	YER080W	AIM9	AAT	AGT	Asparagine	-	Serine
5	321783	gene	C	T	25	2.13274	YER080W	AIM9	TCC	TCT	Serine	Serine	-
5	321832	gene	G	A	25	2.12974	YER080W	AIM9	GAA	AAA	Glutamic_acid	-	Lysine
5	321873	no match	T	C	25	2.12754
5	321889	no match	T	C	25	2.12667
5	321901	no match	G	T	25	2.12602
[truncated: 5,937 more rows]
