# Supplementary material for: Mapping Ethanol Tolerance in Budding Yeast Reveals High Genetic Variation in a Wild Isolate
Source: Front Genet. 2019 Nov 20;10:998. doi: 10.3389/fgene.2019.00998 (PMC6879558; doi:10.3389/fgene.2019.00998)
Supplement: Supplementary Data sheet 5 — The phenotypes of the segregants. [file DataSheet_5.xlsx]

## Sheet: Sheet1
Segregant no.	Growth (average final absorbance 600nm)	Survival (survival score)	Chosen for growth upper tail group?	Chosen for survival upper tail group?
1	0.9215	8	Yes	Yes
2	0.7925	4	Yes
3	0.884	2
4	0.606	14		Yes
5	0.91375	5	Yes
6	0.93825	3
7	0.90225	0	Yes
8	0.6085	7		Yes
9	0.74525	5
10	0.77125	0
11	0.729	5
12	0.80725	4
13	0.8185	3
14	0.84775	4
15	0.60125	3
16	0.5525	4
17	0.791	0
18	0.78225	2
19	0.42525	9		Yes
20	1.069	9	Yes	Yes
21	0.813	4
22	0.63575	0
23	0.2425	1
24	0.34175	4
25	0.35175	2
26	0.4465	1
27	0.30225	0
28	0.473	3
29	0.3475	1
30	0.3025	1
31	0.271	2
32	0.36325	7		Yes
33	0.574	11		Yes
34	0.77675	1
35	0.9385	2	Yes
36	0.281	12		Yes
37	0.774	12		Yes
38	0.52275	1
39	0.327	4
40	0.535	7
41	0.266333	1
42	0.318	5
43	0.54075	10		Yes
44	0.34	0
45	0.28875	1
46	0.785	3
47	0.512	1
48	0.90025	11	Yes	Yes
49	0.4725	3
50	0.82925	3	Yes
51	0.6225	3
52	0.32925	11		Yes
53	0.82425	3
54	0.29125	2
55	0.53275	1
56	0.9875	1	Yes
57	0.98125	3	Yes
58	0.91625	1	Yes
59	0.9335	6	Yes
60	0.857	2
61	0.910667	1
62	0.7675	11		Yes
63	0.88375	6
64	0.94475	1
65	0.758	4
66	0.8685	7
67	1.00575	1	Yes
68	0.602333	8		Yes
69	0.7535	6
70	0.8495	5	Yes
71	0.818	0
72	0.871	6	Yes
73	0.3965	12		Yes
74	0.4785	12		Yes
75	0.757667	4
76	0.97525	4	Yes
77	0.6675	1
78	0.87425	2
79	0.869	5	Yes
80	0.89975	1	Yes
81	0.50725	12		Yes
82	0.98675	0	Yes
83	0.81525	6
84	0.9395	1	Yes
85	0.61725	4
86	0.945	4	Yes
87	0.94025	12	Yes	Yes
88	0.94325	2	Yes
89	0.888	3
90	0.969	9	Yes	Yes
91	0.90475	4
92	0.60575	13		Yes
93	0.9065	6
94	0.99375	8		Yes
95	0.482	7
96	0.655333	4
97	1.05	1	Yes
98	0.9635	9	Yes	Yes
99	0.607	12		Yes
100	1.01125	14	Yes	Yes
101	0.92375	10	Yes	Yes
102	0.85425	14		Yes
103	0.305	0
104	0.957	3	Yes
105	0.884	7	Yes	Yes
106	0.66925	5
107	0.896	11	Yes	Yes
108	0.77175	3	Yes
109	0.73525	12		Yes
110	0.7385	8		Yes
111	0.86475	0
112	0.82825	12	Yes	Yes
113	0.8005	11	Yes	Yes
114	0.55125	2
115	0.7205	1
116	0.9305	0	Yes
117	0.7065	0
118	0.8645	5
119	1.00625	7		Yes
120	1.0085	2	Yes
121	0.88225	1
122	0.97775	13	Yes	Yes
123	0.658	3
124	0.995	4	Yes
125	0.77225	1
126	0.83775	3
127	0.91525	7	Yes	Yes
128	0.78375	2
129	1.0105	3	Yes
130	0.92225	1	Yes
131	0.9715	0	Yes
132	0.75375	12		Yes
133	0.51875	1
134	0.32125	0
135	0.9765	7	Yes	Yes
136	0.858	2	Yes
137	0.948	0	Yes
138	0.6855	12		Yes
139	0.65775	0
140	0.6275	0
141	0.933333	8		Yes
142	0.669333	6
143	0.537333	6
144	0.898667	8	Yes	Yes
145	0.388	0
146	0.75075	6
147	0.781	13		Yes
148	0.562	0
149	0.7875	11		Yes
150	0.44175	12		Yes
151	0.37875	0
152	0.609	0
153	0.537	1
154	0.96875	0	Yes
155	0.6525	8		Yes
156	0.658	5
157	0.83725	7	Yes	Yes
158	0.819	4	Yes
159	0.3495	13		Yes
160	1.035	3	Yes
161	0.80125	0	Yes
162	0.98	1	Yes
163	0.44975	0
164	0.848	0	Yes
165	0.8355	1	Yes
166	1.04567	0	Yes
167	0.57125	0
168	0.7025	0
169	0.53825	1
170	0.53475	0
171	0.39475	4
172	0.506	10		Yes
173	0.9005	5
174	0.79575	7	Yes
175	0.57625	1
176	0.364	13		Yes
177	0.519	2
178	0.295	0
179	0.289	9		Yes
180	0.51825	7		Yes
181	0.843	1
182	0.85125	0	Yes
183	0.429	3
184	0.66	4
185	0.53075	13		Yes
186	0.651	0
187	0.97325	9	Yes	Yes
188	0.968	6	Yes
189	0.906	0	Yes
190	0.94275	0	Yes
191	0.5685	0
192	0.565	8		Yes
193	0.72175	0
194	0.398	14		Yes
195	0.70875	7		Yes
196	0.83	0	Yes
197	0.565	7		Yes
198	0.448	1
199	1.12975	1	Yes
200	0.46075	1
201	0.5175	1
202	0.715333	1
203	0.44175	6
204	0.95575	11	Yes	Yes
205	0.67675	4
206	0.89075	1	Yes
207	0.56375	3
208	0.812	2
209	0.8695	7	Yes	Yes
210	0.444	10		Yes
211	0.6005	0
212	0.79425	2
213	0.522	10		Yes
214	0.77625	3
215	0.61625	0
216	0.33275	14		Yes
217	0.6655	0
218	0.70125	0
219	0.76625	0
220	0.69325	3
221	0.9705	1	Yes
222	0.5555	1
223	0.576	0
224	0.7515	1
225	0.60675	11
226	0.45025	13		Yes
227	0.88625	5	Yes
228	0.7065	3
229	0.8515	1	Yes
230	0.522	12		Yes
231	0.7315	11		Yes
232	0.93425	0	Yes
233	0.9455	2	Yes
234	0.625	0
235	0.7725	7
236	0.806667	13	Yes	Yes
237	0.981	4	Yes
238	0.49975	7
239	0.854	0	Yes
240	0.54475	7
241	1.066	5	Yes
242	0.60175	10		Yes
243	0.693	0
244	0.549	0
245	0.49925	0
246	0.5635	0
247	0.851	8	Yes	Yes
248	0.4135	11		Yes
249	0.64225	1
250	0.55575	11		Yes
251	0.5695	0
252	0.81325	6	Yes
253	0.97025	8	Yes	Yes
254	0.295	13		Yes
255	0.87675	0	Yes
256	0.935	1	Yes
257	0.501	0
258	0.87025	0	Yes
259	0.4095	1
260	0.44225	2
261	0.9015	8		Yes
262	1.0045	1	Yes
263	1.036	1	Yes
264	0.9555	1	Yes
265	0.956333	11	Yes	Yes
266	0.23425	0
267	0.3475	1
268	0.54475	10		Yes
269	0.62875	0
270	0.8025	7	Yes	Yes
271	0.73775	4
272	0.6185	9		Yes
273	0.76525	4
274	0.56375	8		Yes
275	0.943	5	Yes
276	0.461	0
277	0.90825	13	Yes	Yes
278	0.69025	6
279	0.73	11		Yes
280	0.40025	9		Yes
281	0.7275	13		Yes
282	0.5015	14		Yes
283	0.42925	7
284	0.38	13		Yes
285	0.8735	13	Yes	Yes
286	0.54125	1
287	0.527	12		Yes
288	0.33875	4
289	0.36075	12		Yes
290	0.5275	5
291	0.89275	1	Yes
292	0.787667	3
293	0.3705	4
294	0.452	7		Yes
295	0.51475	8		Yes
296	0.404	5
297	0.334	8		Yes
298	0.676	12		Yes
299	0.55225	4
300	0.445	4
